# Supplementary material for: Mathematical modeling of N-803 treatment in SIV-infected non-human primates
Source: PLoS Comput Biol. 2021 Jul 28;17(7):e1009204. doi: 10.1371/journal.pcbi.1009204 (PMC8351941; doi:10.1371/journal.pcbi.1009204)
Supplement: S1 Data — (XLSX) [file pcbi.1009204.s007.xlsx]

## Sheet: Training Data
	log fold change in viral CEQ in plasma					fold change in CD8+ T cells in PB					fold change in NK cells in PB
Day	r08016	r09089	r11021		Day	r08016	r09089	r11021		Day	r08016	r09089	r11021
-28	0.00360412	0.0984226	0.26092		-28	0.811808	0.949099	0.973976		-28	0.314136	0.852601	0.979437
-21	0.10551	0.0300354	-0.0921551		-21	0.940959	0.996819	0.895522		-21	0.898778	1.13198	1.01461
-14	-0.0147233	-0.115823	-0.532847		-14	1.06396	0.980912	1.16054		-14	1.02967	0.842967	1.32846
-7	-0.0299632	0.0529846	0.139239		-7	1.16851	1.00212	0.929966		-7	1.30017	1.08382	0.898268
0	-0.0879552	-0.108815	-0.157096		0	1.01476	1.07105	1.03999		0	1.45724	1.08863	0.779221
3	-0.198368	-0.649191	-0.560322		7	3.74846	3.85472	2.3297		7	10.5846	4.75434	1.57197
7	-1.83863	-1.87104	-0.710606		14	1.22079	3.52068	1.80731		14	3.04538	1.92678	0.936147
10	-2.07918	-2.08055	-1.42661		21	1.56519	2.95334	1.61692		21	2.66143	0.852601	0.638528
14	-1.35083	-2.08055	-1.42661		28	1.63899	3.26087			28	3.37696	2.93353
17	-1.20009	-1.97334	-1.42661		35	0.50738	0.959703	0.397053		35	0.968586	0.602119	0.119048
21	-1.13519	-1.5795	-1.41801		42	0.928659	4.97349	0.950057		42	0.30541	3.48266	0.516775
24	-1.02996	-1.31638	-0.786127		49	1.76199	4.57052	0.797933		49	3.8918	3.01541	0.319264
28	-0.869934	-0.641222			56	3.64391	4.13574	1.32702		56	3.49913	2.54335	0.803571
31	-0.802719	-0.65242	-0.832216		63	2.10025	2.96394	1.30023		63	2.89703	1.89788	0.243506
35	-0.547702	-0.746101	-1.38129		70	1.65437	2.25345	1.06774		70	1.42234	0.857418	0.227273
38	-0.592043	-0.630305	-0.921459		77	1.57749	2.07847	0.968236		77	0.994764	0.88632	0.194805
42	-1.22488	-0.842508	-0.660196		84	2.0941	2.30117	1.56812		84	1.3438	0.929672	0.273268
45	-1.17881	-0.79052	-1.28673		224	0.802583	1.48993	1.20838		224	1.1082	1.01156	0.508658
49	-0.851295	-0.770924	-1.04821		231	0.667282	1.74443	1.52507		231	0.977312	0.789981	0.595238
52	-0.782516	-0.665581	-1.0464		238	1.01476	1.94062	0.901263		238	1.64921	1.30539	0.286797
56	-0.861697	-0.832581	-0.592824		245	1.31919	1.71792	1.32989		245	2.54799	1.22351	0.511364
59	-0.445713	-0.720719	-0.780205		252	0.636531	1.36797	1.49732		252	0.602094	0.621387	0.522186
63	-0.321027	-1.1986	-1.30276		259	0.738007	1.51644	0.499426		259	0.951134	0.655106	0.1921
70	-0.4136	-1.14757	-1.42661		266	1.82042	4.87275	1.5509		266	3.73473	2.41811	0.698052
77	0.20412	-0.987133	-1.13881		273	1.17774	3.19678	0.730961		273	1.53578	2.25434	0.449134
84	-0.427903	-1.10055	-1.14331		280	1.46371	2.55751	1.02277		280	2.13787	1.71965	0.478896
96	-1.06634	-0.504213	-0.265241		287	0.940959	2.01556	1.05052		287	1.59686	1.38728	0.535714
110	-1.25117	-0.764584	-1.3367		294	0.618081	2.43902	1.05434		294	0.863874	0.857418	0.294913
224	-0.877784	-0.55551	-0.794152
231	-0.405239	-0.397507	-0.676873		Training data appears in Figs 3,4,5
238	-0.488117	-0.208398	-0.752667
245	-0.657577	-0.47096	-0.622469		Some data was omitted from training because it was censored.
252	-0.458005	-0.437102	-0.928298
259	-0.453869	-0.21015	-0.770511
261	-0.936166	-0.55551	-0.932454
266	-1.85646	-1.13263	-1.42661
273	-1.44875	-1.34656
276	-0.982271	-0.311694	-1.42661
283		0.0686648	-1.3367
287	-1.05388	0.0465505	-1.14331
290	-0.775985	-0.0352314	-0.655757
294	-0.538852	-0.603433	-1.11274

## Sheet: Fig3
	Fig3A - Log fold virus				Fig3B - Fold CD8+ T cells				Fig3C - Fold NK cells
Days	Line	95% CI	95% CI		Line	95% CI	95% CI		Line	95% CI	95% CI
-28	0	0	0		1	1	1		1	1	1
-27.5	0	0	0		1	1	1		1	1	1
-27	0	0	0		1	1	1		1	1	1
-26.5	0	0	0		1	1	1		1	1	1
-26	0	0	0		1	1	1		1	1	1
-25.5	0	0	0		1	1	1		1	1	1
-25	0	0	0		1	1	1		1	1	1
-24.5	0	0	0		1	1	1		1	1	1
-24	0	0	0		1	1	1		1	1	1
-23.5	0	0	0		1	1	1		1	1	1
-23	0	0	0		1	1	1		1	1	1
-22.5	0	0	0		1	1	1		1	1	1
-22	0	0	0		1	1	1		1	1	1
-21.5	0	0	0		1	1	1		1	1	1
-21	0	0	0		1	1	1		1	1	1
-20.5	0	0	0		1	1	1		1	1	1
-20	0	0	0		1	1	1		1	1	1
-19.5	0	0	0		1	1	1		1	1	1
-19	0	0	0		1	1	1		1	1	1
-18.5	0	0	0		1	1	1		1	1	1
-18	0	0	0		1	1	1		1	1	1
-17.5	0	0	0		1	1	1		1	1	1
-17	0	0	0		1	1	1		1	1	1
-16.5	0	0	0		1	1	1		1	1	1
-16	0	0	0		1	1	1		1	1	1
-15.5	0	0	0		1	1	1		1	1	1
-15	0	0	0		1	1	1		1	1	1
-14.5	0	0	0		1	1	1		1	1	1
-14	0	0	0		1	1	1		1	1	1
-13.5	0	0	0		1	1	1		1	1	1
-13	0	0	0		1	1	1		1	1	1
-12.5	0	0	0		1	1	1		1	1	1
-12	0	0	0		1	1	1		1	1	1
-11.5	0	0	0		1	1	1		1	1	1
-11	0	0	0		1	1	1		1	1	1
-10.5	0	0	0		1	1	1		1	1	1
-10	0	0	0		1	1	1		1	1	1
-9.5	0	0	0		1	1	1		1	1	1
-9	0	0	0		1	1	1		1	1	1
-8.5	0	0	0		1	1	1		1	1	1
-8	0	0	0		1	1	1		1	1	1
-7.5	0	0	0		1	1	1		1	1	1
-7	0	0	0		1	1	1		1	1	1
-6.5	0	0	0		1	1	1		1	1	1
-6	0	0	0		1	1	1		1	1	1
-5.5	0	0	0		1	1	1		1	1	1
-5	0	0	0		1	1	1		1	1	1
-4.5	0	0	0		1	1	1		1	1	1
-4	0	0	0		1	1	1		1	1	1
-3.5	0	0	0		1	1	1		1	1	1
-3	0	0	0		1	1	1		1	1	1
-2.5	0	0	0		1	1	1		1	1	1
-2	0	0	0		1	1	1		1	1	1
-1.5	0	0	0		1	1	1		1	1	1
-1	0	0	0		1	1	1		1	1	1
-0.5	0	0	0		1	1	1		1	1	1
0	0	0	0		1	1	1		1	1	1
0.5	-0.236214	-0.705141	-0.0879414		1.38695	1.16322	1.66753		2.12129	1.58702	2.20515
1	-0.300946	-0.776344	-0.190679		1.84496	1.34224	2.41654		3.69469	2.27655	3.97983
1.5	-0.393497	-0.837361	-0.300254		2.32117	1.52795	3.16376		5.31402	2.9468	5.97684
2	-0.500636	-0.898524	-0.418515		2.76391	1.71039	3.77448		6.62407	3.51875	7.60564
2.5	-0.610378	-0.959257	-0.525051		3.12371	1.88092	4.24573		7.41189	4.00417	8.63688
3	-0.713887	-1.01841	-0.621566		3.37771	2.02578	4.53013		7.66091	4.33392	9.05772
3.5	-0.806419	-1.06967	-0.700728		3.53261	2.14318	4.67484		7.49687	4.51817	8.99372
4	-0.886845	-1.10923	-0.76679		3.60953	2.22791	4.70382		7.08248	4.58453	8.65801
4.5	-0.955177	-1.14695	-0.820801		3.62951	2.28441	4.66062		6.54417	4.51824	8.13804
5	-1.01246	-1.17456	-0.861553		3.60922	2.3207	4.57668		5.96523	4.37718	7.54369
5.5	-1.06049	-1.20047	-0.891309		3.56102	2.34646	4.43322		5.39608	4.16948	6.94798
6	-1.1009	-1.2233	-0.913943		3.49391	2.36868	4.26276		4.8634	3.93331	6.33459
6.5	-1.13518	-1.24108	-0.932862		3.41458	2.36792	4.07912		4.38015	3.66405	5.8146
7	-1.16472	-1.25367	-0.943614		3.32808	2.36239	3.89464		3.95111	3.38376	5.31078
7.5	-1.19255	-1.27088	-0.954147		3.29199	2.37802	3.811		3.74185	3.26254	5.04345
8	-1.21714	-1.28594	-0.964924		3.25645	2.3888	3.74122		3.56178	3.13819	4.78507
8.5	-1.23706	-1.29919	-0.97424		3.2189	2.39758	3.67249		3.39773	3.03842	4.55972
9	-1.25228	-1.3096	-0.98004		3.17989	2.4036	3.6026		3.24796	2.91461	4.3559
9.5	-1.26335	-1.31709	-0.985979		3.13971	2.40485	3.53534		3.11067	2.80359	4.16354
10	-1.27093	-1.32314	-0.988412		3.09831	2.40216	3.47301		2.9836	2.69685	3.98938
10.5	-1.27562	-1.32822	-0.990895		3.05538	2.40108	3.41178		2.86416	2.59955	3.81732
11	-1.27797	-1.33071	-0.991559		3.01043	2.39124	3.35728		2.74977	2.51029	3.65253
11.5	-1.27841	-1.33301	-0.993593		2.96291	2.37639	3.29008		2.63808	2.4168	3.50411
12	-1.27731	-1.33356	-0.994594		2.91234	2.35767	3.22741		2.52736	2.31964	3.34798
12.5	-1.275	-1.33316	-0.994514		2.85853	2.33561	3.17191		2.41682	2.22714	3.19408
13	-1.27181	-1.33137	-0.993151		2.80167	2.30947	3.11136		2.30683	2.13336	3.05844
13.5	-1.26808	-1.32839	-0.992515		2.74222	2.26294	3.04849		2.19836	2.0434	2.92045
14	-1.26412	-1.32416	-0.991553		2.68099	2.20659	2.99277		2.09315	1.94812	2.79531
14.5	-1.2612	-1.32174	-0.990922		2.6544	2.18953	2.95926		2.07886	1.92742	2.72833
15	-1.25826	-1.31788	-0.990858		2.631	2.17631	2.93211		2.07089	1.90477	2.67288
15.5	-1.25427	-1.31481	-0.989711		2.60831	2.16089	2.90484		2.06245	1.88182	2.63069
16	-1.24893	-1.31146	-0.988443		2.58604	2.14517	2.87763		2.05284	1.85605	2.58726
16.5	-1.24228	-1.30599	-0.987187		2.56393	2.13068	2.8487		2.04158	1.82943	2.5388
17	-1.2345	-1.30115	-0.985448		2.54158	2.10838	2.82592		2.02796	1.80326	2.50063
17.5	-1.22581	-1.2962	-0.983939		2.5184	2.09048	2.79979		2.01088	1.77457	2.46956
18	-1.21639	-1.28928	-0.982549		2.49369	2.06688	2.7714		1.98906	1.74598	2.42822
18.5	-1.20642	-1.28295	-0.979506		2.4667	2.03986	2.75174		1.96122	1.71504	2.38614
19	-1.19604	-1.2755	-0.976689		2.43679	2.01192	2.72454		1.92642	1.68307	2.33992
19.5	-1.18542	-1.26835	-0.973222		2.40359	1.9796	2.69676		1.88443	1.64797	2.28364
20	-1.17471	-1.26122	-0.969972		2.36709	1.94418	2.66748		1.83596	1.61035	2.22605
20.5	-1.1641	-1.25379	-0.966585		2.32758	1.90446	2.63537		1.78236	1.57061	2.159
21	-1.15382	-1.24486	-0.963015		2.28574	1.86015	2.60514		1.72568	1.52376	2.09457
21.5	-1.14485	-1.2376	-0.960345		2.27481	1.85686	2.59213		1.74273	1.52381	2.09562
22	-1.13636	-1.23106	-0.957387		2.26632	1.85376	2.57774		1.76298	1.51992	2.09853
22.5	-1.1274	-1.22429	-0.954448		2.25797	1.85258	2.56761		1.78065	1.51276	2.11273
23	-1.11766	-1.21672	-0.951203		2.2495	1.85042	2.55514		1.79518	1.50666	2.12069
23.5	-1.10713	-1.20909	-0.947529		2.24068	1.84722	2.54429		1.8062	1.49991	2.1318
24	-1.0959	-1.2023	-0.94436		2.23113	1.8432	2.53471		1.81313	1.49139	2.13617
24.5	-1.08412	-1.196	-0.941223		2.22031	1.83695	2.52182		1.81507	1.47981	2.13661
25	-1.07193	-1.18828	-0.937212		2.20758	1.82705	2.50956		1.81088	1.46811	2.12974
25.5	-1.05945	-1.18108	-0.932593		2.19224	1.81606	2.49509		1.79944	1.45612	2.11474
26	-1.0468	-1.17372	-0.927834		2.17369	1.8035	2.47886		1.77991	1.4418	2.09323
26.5	-1.03408	-1.16538	-0.920775		2.15157	1.78427	2.46103		1.7521	1.42129	2.05508
27	-1.02145	-1.15719	-0.915776		2.12588	1.76174	2.44243		1.71675	1.39867	2.01374
27.5	-1.00905	-1.14898	-0.909464		2.0969	1.73394	2.42498		1.67519	1.37239	1.96609
28	-0.997089	-1.14087	-0.904929		2.06525	1.69955	2.40509		1.62947	1.34238	1.91496
28.5	-0.985772	-1.13306	-0.898796		2.0318	1.66385	2.38125		1.58191	1.31085	1.86007
29	-0.975334	-1.12416	-0.892087		1.9974	1.62385	2.36029		1.5346	1.28275	1.80636
29.5	-0.965999	-1.11731	-0.885332		1.9628	1.58314	2.33717		1.48912	1.24952	1.75434
30	-0.957967	-1.10904	-0.879311		1.9286	1.54856	2.31532		1.44655	1.21636	1.69941
30.5	-0.951395	-1.10231	-0.873737		1.89521	1.5068	2.29314		1.40741	1.18308	1.65013
31	-0.94638	-1.09474	-0.867603		1.86289	1.46737	2.27037		1.37188	1.1563	1.60401
31.5	-0.94295	-1.08744	-0.863183		1.83177	1.43083	2.25002		1.33989	1.12802	1.5586
32	-0.941066	-1.0811	-0.859911		1.80192	1.39585	2.2299		1.31119	1.10438	1.52002
32.5	-0.940622	-1.07536	-0.856489		1.77335	1.3656	2.21011		1.2855	1.08226	1.48277
33	-0.941465	-1.06999	-0.852463		1.74602	1.33654	2.19005		1.26248	1.06283	1.44992
33.5	-0.943405	-1.06652	-0.849886		1.71988	1.30935	2.17221		1.24182	1.04674	1.4187
34	-0.94624	-1.0613	-0.846986		1.69489	1.28537	2.15358		1.22322	1.03117	1.39274
34.5	-0.949766	-1.05781	-0.844598		1.67097	1.26277	2.1343		1.20643	1.01629	1.3681
35	-0.953796	-1.05479	-0.842841		1.64807	1.23946	2.11788		1.19122	1.00355	1.34582
35.5	-0.961869	-1.05869	-0.847117		1.70976	1.33718	2.13243		1.35724	1.08317	1.48129
36	-0.970092	-1.05893	-0.853109		1.78229	1.41569	2.1486		1.55244	1.14336	1.70793
36.5	-0.976276	-1.05888	-0.856512		1.86103	1.47337	2.17928		1.76517	1.19668	1.98752
37	-0.980918	-1.05847	-0.860047		1.94392	1.52681	2.23142		1.98779	1.24596	2.28308
37.5	-0.984864	-1.05803	-0.862912		2.02684	1.56535	2.30886		2.20602	1.28572	2.55479
38	-0.988629	-1.05899	-0.86514		2.10376	1.60041	2.38676		2.3993	1.32447	2.76834
38.5	-0.992314	-1.05925	-0.866319		2.1685	1.63219	2.45451		2.54723	1.35795	2.90456
39	-0.995749	-1.05976	-0.867446		2.21672	1.66232	2.49004		2.63713	1.39055	2.97282
39.5	-0.99865	-1.0582	-0.867025		2.24689	1.67968	2.5067		2.66725	1.41931	2.99087
40	-1.0008	-1.05802	-0.867431		2.25972	1.69232	2.51461		2.64472	1.43913	2.95246
40.5	-1.00209	-1.05748	-0.866013		2.2574	1.70053	2.50097		2.58143	1.44887	2.87701
41	-1.00257	-1.05533	-0.864142		2.24272	1.70262	2.48261		2.49016	1.45499	2.78084
41.5	-1.0024	-1.05311	-0.861755		2.21857	1.69881	2.45072		2.38257	1.45486	2.67129
42	-1.00185	-1.04941	-0.858853		2.18769	1.68888	2.41193		2.26819	1.44384	2.54562
42.5	-1.00238	-1.04812	-0.858007		2.19391	1.70854	2.42098		2.26805	1.47041	2.54606
43	-1.00295	-1.04685	-0.85604		2.19967	1.71848	2.4273		2.26711	1.49283	2.55061
43.5	-1.00232	-1.04511	-0.854651		2.20275	1.7295	2.43313		2.25896	1.51292	2.54853
44	-1.00009	-1.04166	-0.852701		2.20342	1.73277	2.43693		2.24466	1.52484	2.54745
44.5	-0.996291	-1.03868	-0.8506		2.20183	1.73507	2.43485		2.22508	1.53262	2.53394
45	-0.991104	-1.03438	-0.847392		2.1979	1.73591	2.43178		2.20054	1.53353	2.51855
45.5	-0.984748	-1.02971	-0.844482		2.19137	1.73698	2.42357		2.17078	1.53554	2.48904
46	-0.977431	-1.02454	-0.841274		2.18184	1.73561	2.41308		2.13524	1.53207	2.45208
46.5	-0.969343	-1.01857	-0.837596		2.16885	1.73256	2.39506		2.09328	1.52398	2.41188
47	-0.960658	-1.01262	-0.833203		2.15201	1.72852	2.38089		2.04453	1.51228	2.36046
47.5	-0.951552	-1.00581	-0.828438		2.13116	1.71969	2.36069		1.98921	1.49543	2.29656
48	-0.942212	-0.999665	-0.82387		2.10644	1.7104	2.33796		1.92841	1.47801	2.22501
48.5	-0.932851	-0.99274	-0.819111		2.07827	1.69909	2.31452		1.86367	1.45288	2.1467
49	-0.923707	-0.986025	-0.813664		2.04734	1.67809	2.29064		1.79715	1.42404	2.07556
49.5	-0.915742	-0.979629	-0.80904		2.04477	1.67872	2.29015		1.80555	1.42122	2.08203
50	-0.908102	-0.974573	-0.804694		2.04403	1.67889	2.28849		1.81749	1.42017	2.09904
50.5	-0.89985	-0.969314	-0.80007		2.04301	1.67617	2.2877		1.8272	1.41725	2.11436
51	-0.89067	-0.963825	-0.793795		2.04151	1.67328	2.28438		1.83416	1.414	2.12284
51.5	-0.880563	-0.958019	-0.788529		2.03933	1.67079	2.28274		1.83805	1.40978	2.12787
52	-0.869654	-0.952092	-0.782319		2.03615	1.66839	2.28066		1.83835	1.40499	2.13071
52.5	-0.858101	-0.94648	-0.77566		2.0315	1.6644	2.27535		1.83422	1.39982	2.12703
53	-0.846057	-0.940656	-0.768127		2.02481	1.65904	2.26971		1.82464	1.39358	2.11566
53.5	-0.833656	-0.934465	-0.759841		2.01546	1.65301	2.26208		1.80853	1.38305	2.10019
54	-0.821027	-0.928308	-0.751431		2.00289	1.64524	2.25115		1.78512	1.37196	2.07109
54.5	-0.808299	-0.922241	-0.742641		1.98679	1.63696	2.23962		1.75425	1.35923	2.03522
55	-0.795619	-0.916878	-0.733172		1.96715	1.624	2.22536		1.71659	1.34132	1.99298
55.5	-0.783155	-0.911019	-0.724266		1.94424	1.61003	2.20771		1.67341	1.32041	1.94259
56	-0.771105	-0.905639	-0.714969		1.91864	1.59033	2.18938		1.62664	1.29482	1.88816
56.5	-0.760337	-0.899581	-0.706366		1.91977	1.59225	2.1866		1.64673	1.30009	1.90876
57	-0.750069	-0.89465	-0.698143		1.92263	1.5951	2.18608		1.6695	1.30366	1.93397
57.5	-0.739433	-0.890037	-0.689058		1.92518	1.59604	2.186		1.68959	1.30725	1.95408
58	-0.728113	-0.885745	-0.678729		1.92722	1.59672	2.18609		1.70643	1.30809	1.97671
58.5	-0.716086	-0.881079	-0.668621		1.92852	1.59549	2.18743		1.7197	1.30777	1.98988
59	-0.703451	-0.87651	-0.657605		1.92878	1.59441	2.18695		1.72889	1.30591	2.0028
59.5	-0.690336	-0.871696	-0.646165		1.92753	1.59267	2.18484		1.73318	1.3038	2.00986
60	-0.67687	-0.867244	-0.634222		1.92421	1.59051	2.18108		1.73158	1.30089	2.00622
60.5	-0.66317	-0.862853	-0.622998		1.91822	1.58654	2.17581		1.72308	1.29396	1.99618
61	-0.649345	-0.857793	-0.609895		1.90902	1.58032	2.16762		1.70691	1.28437	1.9802
61.5	-0.635512	-0.852932	-0.598134		1.8963	1.57386	2.15726		1.68292	1.27339	1.95447
62	-0.621803	-0.847638	-0.587096		1.88003	1.56511	2.14448		1.65176	1.25903	1.92135
62.5	-0.608375	-0.842684	-0.573724		1.86048	1.55151	2.1316		1.61467	1.23964	1.87432
63	-0.595414	-0.838397	-0.561843		1.83819	1.533	2.11592		1.57352	1.21901	1.8244
63.5	-0.583133	-0.833174	-0.548422		1.81395	1.51531	2.09953		1.53049	1.19712	1.77156
64	-0.571755	-0.828451	-0.537977		1.78854	1.49516	2.08377		1.48752	1.17093	1.72447
64.5	-0.561501	-0.823162	-0.52752		1.76265	1.47321	2.06791		1.44612	1.14646	1.66962
65	-0.552568	-0.818405	-0.520096		1.73683	1.44813	2.05166		1.4073	1.1226	1.62132
65.5	-0.545109	-0.813545	-0.511234		1.71147	1.42055	2.03588		1.37159	1.09879	1.57644
66	-0.53922	-0.808789	-0.504352		1.68681	1.39533	2.01931		1.33916	1.07727	1.53439
66.5	-0.534933	-0.803584	-0.499437		1.66301	1.36705	2.00193		1.30996	1.05362	1.49209
67	-0.532209	-0.799327	-0.493383		1.64013	1.33963	1.98617		1.28378	1.03437	1.45606
67.5	-0.530947	-0.793904	-0.488577		1.61818	1.31	1.97151		1.26035	1.01907	1.42075
68	-0.530997	-0.788881	-0.48536		1.59715	1.28369	1.9573		1.23937	1.00366	1.38897
68.5	-0.532172	-0.784482	-0.48361		1.57701	1.26191	1.94299		1.22055	0.992316	1.36375
69	-0.534274	-0.77976	-0.483505		1.55772	1.24317	1.92799		1.20363	0.98001	1.33845
69.5	-0.537101	-0.775575	-0.483277		1.53923	1.22517	1.91688		1.18835	0.966833	1.31721
70	-0.540467	-0.771235	-0.483397		1.5215	1.20728	1.90338		1.17452	0.956478	1.29627
70.5	-0.544206	-0.767024	-0.483358		1.50449	1.19097	1.8906		1.16194	0.947613	1.27784
71	-0.548179	-0.763233	-0.485406		1.48815	1.17582	1.88078		1.15047	0.940932	1.26122
71.5	-0.552271	-0.758988	-0.486648		1.47245	1.16094	1.87058		1.13998	0.935287	1.24538
72	-0.556392	-0.754957	-0.488705		1.45735	1.14841	1.85929		1.13034	0.930345	1.23092
72.5	-0.560473	-0.751653	-0.489642		1.44283	1.13788	1.84556		1.12148	0.926539	1.21822
73	-0.564466	-0.748795	-0.49001		1.42885	1.1283	1.83394		1.11331	0.924077	1.20619
73.5	-0.568334	-0.745676	-0.489751		1.41538	1.11817	1.82491		1.10576	0.920607	1.19448
74	-0.572054	-0.741993	-0.488927		1.40241	1.10957	1.81537		1.09876	0.919507	1.18398
74.5	-0.575612	-0.738856	-0.490035		1.38991	1.10081	1.8066		1.09228	0.91804	1.17486
75	-0.579	-0.735867	-0.491081		1.37785	1.09274	1.79599		1.08626	0.915255	1.16576
75.5	-0.582215	-0.733921	-0.492544		1.36623	1.08615	1.78439		1.08067	0.915277	1.15793
76	-0.585258	-0.731463	-0.493415		1.35501	1.08019	1.773		1.07546	0.915637	1.15001
76.5	-0.588134	-0.730473	-0.494318		1.34419	1.07466	1.76297		1.07061	0.915434	1.14233
77	-0.590847	-0.729307	-0.494671		1.33374	1.06935	1.7523		1.0661	0.916709	1.13543
77.5	-0.593404	-0.727362	-0.495853		1.32365	1.06437	1.74213		1.06188	0.916306	1.12853
78	-0.595812	-0.725742	-0.496071		1.3139	1.05956	1.73345		1.05795	0.917324	1.1223
78.5	-0.598079	-0.724995	-0.496946		1.30449	1.05509	1.72495		1.05428	0.917522	1.11654
79	-0.600211	-0.723913	-0.497069		1.2954	1.05096	1.71734		1.05086	0.918328	1.1107
79.5	-0.602217	-0.72398	-0.498193		1.28661	1.04711	1.70911		1.04765	0.920496	1.10543
80	-0.604104	-0.721839	-0.498539		1.27811	1.04342	1.70244		1.04466	0.921714	1.10065
80.5	-0.605878	-0.72062	-0.498989		1.26989	1.04003	1.69491		1.04186	0.923866	1.09598
81	-0.607546	-0.720021	-0.50034		1.26195	1.03691	1.68684		1.03924	0.926628	1.09184
81.5	-0.609115	-0.719285	-0.500846		1.25426	1.03402	1.67858		1.03679	0.929517	1.0876
82	-0.610591	-0.718666	-0.50134		1.24683	1.03131	1.67086		1.0345	0.931688	1.08364
82.5	-0.611978	-0.718111	-0.501456		1.23963	1.02878	1.6632		1.03236	0.933486	1.08005
83	-0.613284	-0.718026	-0.501765		1.23267	1.02653	1.65426		1.03035	0.934537	1.07675
83.5	-0.614512	-0.718047	-0.50302		1.22593	1.02441	1.64622		1.02846	0.935673	1.07349
84	-0.615668	-0.718727	-0.503139		1.21941	1.02241	1.63875		1.0267	0.937771	1.07032
84.5	-0.616755	-0.719417	-0.50454		1.21309	1.02066	1.63079		1.02505	0.94038	1.06763
85	-0.617779	-0.719793	-0.50533		1.20698	1.01907	1.62307		1.0235	0.942104	1.06456
85.5	-0.618743	-0.719774	-0.505257		1.20105	1.01756	1.61631		1.02205	0.943079	1.06135
86	-0.61965	-0.720118	-0.506319		1.19531	1.01619	1.60998		1.02069	0.944819	1.05837
86.5	-0.620504	-0.720731	-0.506434		1.18975	1.01496	1.60455		1.01942	0.946236	1.05558
87	-0.621309	-0.721201	-0.507241		1.18436	1.01383	1.59919		1.01822	0.947948	1.05349
87.5	-0.622067	-0.721104	-0.507492		1.17914	1.01279	1.59388		1.0171	0.949633	1.05125
88	-0.622781	-0.721529	-0.507796		1.17408	1.01182	1.58864		1.01605	0.950922	1.04913
88.5	-0.623454	-0.721788	-0.507855		1.16917	1.01093	1.58346		1.01507	0.952726	1.04712
89	-0.624088	-0.721759	-0.508337		1.16442	1.01008	1.57833		1.01414	0.954752	1.04514
89.5	-0.624686	-0.722299	-0.508408		1.1598	1.00929	1.57332		1.01328	0.956859	1.04325
90	-0.625249	-0.721981	-0.509284		1.15533	1.00856	1.5686		1.01246	0.958546	1.0413
90.5	-0.625781	-0.721647	-0.50926		1.15099	1.00781	1.56331		1.0117	0.960017	1.03943
91	-0.626282	-0.721943	-0.509784		1.14678	1.00728	1.55842		1.01098	0.961434	1.03782
91.5	-0.626755	-0.72223	-0.510708		1.1427	1.00671	1.55286		1.01031	0.962804	1.03625
92	-0.627201	-0.72149	-0.510603		1.13874	1.00619	1.54693		1.00968	0.963893	1.03486
92.5	-0.627621	-0.721908	-0.510536		1.1349	1.0057	1.54106		1.00909	0.964641	1.0335
93	-0.628019	-0.722531	-0.51107		1.13117	1.00526	1.53527		1.00854	0.965401	1.0322
93.5	-0.628394	-0.722395	-0.511432		1.12755	1.00485	1.53024		1.00801	0.966862	1.031
94	-0.628748	-0.722987	-0.512185		1.12403	1.00447	1.52511		1.00753	0.968333	1.02982
94.5	-0.629082	-0.722982	-0.512482		1.12062	1.00412	1.52004		1.00707	0.969556	1.02851
95	-0.629398	-0.722572	-0.51278		1.11731	1.00379	1.51504		1.00664	0.970721	1.02728
95.5	-0.629696	-0.72274	-0.512854		1.1141	1.00348	1.51009		1.00623	0.971806	1.02617
96	-0.629978	-0.72298	-0.512762		1.11098	1.0032	1.50519		1.00585	0.972715	1.02514
96.5	-0.630244	-0.722598	-0.512935		1.10794	1.00296	1.50063		1.0055	0.973827	1.02426
97	-0.630496	-0.722955	-0.513128		1.105	1.00274	1.49557		1.00516	0.974904	1.02331
97.5	-0.630734	-0.723462	-0.513654		1.10214	1.00254	1.49084		1.00485	0.975783	1.02237
98	-0.630959	-0.72389	-0.513875		1.09936	1.00235	1.48629		1.00455	0.976663	1.02143
98.5	-0.631172	-0.724005	-0.514106		1.09667	1.00217	1.48151		1.00427	0.977633	1.02058
99	-0.631374	-0.724223	-0.514386		1.09405	1.00201	1.47688		1.00401	0.978242	1.0198
99.5	-0.631565	-0.724195	-0.51452		1.0915	1.00186	1.47239		1.00377	0.9788	1.01901
100	-0.631745	-0.724539	-0.514879		1.08903	1.00172	1.46764		1.00354	0.979663	1.01827
100.5	-0.631916	-0.724808	-0.515114		1.08662	1.00159	1.46244		1.00332	0.980576	1.01757
101	-0.632078	-0.725069	-0.515352		1.08429	1.00147	1.4573		1.00312	0.981411	1.01694
101.5	-0.632231	-0.725396	-0.515906		1.08202	1.00135	1.45238		1.00293	0.982109	1.01633
102	-0.632377	-0.725677	-0.515899		1.07981	1.00125	1.44788		1.00275	0.982894	1.0157
102.5	-0.632515	-0.725782	-0.515899		1.07766	1.00115	1.44366		1.00258	0.983485	1.01512
103	-0.632646	-0.725887	-0.51596		1.07558	1.00106	1.43956		1.00243	0.984051	1.01457
103.5	-0.63277	-0.725991	-0.516022		1.07355	1.00098	1.43547		1.00228	0.984566	1.01401
104	-0.632887	-0.726164	-0.516216		1.07158	1.0009	1.43111		1.00214	0.985282	1.0135
104.5	-0.632999	-0.726352	-0.516636		1.06967	1.00083	1.4268		1.00201	0.98594	1.01304
105	-0.633106	-0.726531	-0.517048		1.06781	1.00077	1.42258		1.00189	0.98651	1.01259
105.5	-0.633207	-0.726633	-0.517089		1.066	1.00071	1.41855		1.00177	0.986987	1.01213
106	-0.633303	-0.726731	-0.517143		1.06424	1.00066	1.41456		1.00167	0.987355	1.01168
106.5	-0.633394	-0.726839	-0.517593		1.06253	1.00061	1.41061		1.00157	0.987836	1.01125
107	-0.63348	-0.727097	-0.518027		1.06086	1.00056	1.40649		1.00147	0.988315	1.01081
107.5	-0.633563	-0.727798	-0.518429		1.05924	1.00052	1.40222		1.00138	0.988821	1.01042
108	-0.633641	-0.728273	-0.518227		1.05767	1.00048	1.39799		1.0013	0.989229	1.01006
108.5	-0.633715	-0.728588	-0.518373		1.05614	1.00044	1.39373		1.00122	0.989648	1.00968
109	-0.633786	-0.728849	-0.518509		1.05465	1.0004	1.38954		1.00115	0.99006	1.00935
109.5	-0.633853	-0.729089	-0.518567		1.0532	1.00037	1.38541		1.00108	0.990557	1.00901
110	-0.633917	-0.72915	-0.51857		1.05179	1.00034	1.38142		1.00101	0.991025	1.00867
110.5	-0.633978	-0.729242	-0.518743		1.05042	1.00032	1.37748		1.00095	0.991399	1.00834
111	-0.634036	-0.729322	-0.518925		1.04909	1.00029	1.37359		1.00089	0.991758	1.008
111.5	-0.634092	-0.72936	-0.518945		1.04779	1.00027	1.36974		1.00084	0.992101	1.0077
112	-0.634144	-0.729397	-0.518925		1.04653	1.00025	1.36594		1.00079	0.992431	1.0074
112.5	-0.634194	-0.729432	-0.518975		1.0453	1.00023	1.36217		1.00074	0.992747	1.00713
113	-0.634242	-0.729465	-0.51924		1.04411	1.00021	1.35846		1.00069	0.99305	1.00685
113.5	-0.634288	-0.729498	-0.519455		1.04295	1.0002	1.35477		1.00065	0.993341	1.00659
114	-0.634331	-0.729529	-0.519605		1.04182	1.00018	1.3509		1.00061	0.993619	1.00633
114.5	-0.634372	-0.729857	-0.519754		1.04072	1.00017	1.347		1.00058	0.993939	1.00608
115	-0.634412	-0.730317	-0.519772		1.03964	1.00015	1.34315		1.00054	0.994248	1.00586
115.5	-0.63445	-0.730629	-0.519789		1.0386	1.00013	1.33957		1.0005	0.994501	1.00565
116	-0.634487	-0.73066	-0.520115		1.03759	1.00012	1.33611		1.00047	0.99469	1.00545
116.5	-0.634521	-0.730797	-0.520132		1.0366	1.00011	1.33268		1.00044	0.994868	1.00526
117	-0.634555	-0.731077	-0.520149		1.03564	1.0001	1.32929		1.00041	0.995056	1.00507
117.5	-0.634586	-0.731728	-0.520167		1.0347	1.00009	1.32593		1.00039	0.995257	1.00489
118	-0.634617	-0.731939	-0.520184		1.03379	1.00009	1.32262		1.00036	0.99545	1.0047
118.5	-0.634645	-0.732145	-0.52023		1.0329	1.00008	1.31951		1.00034	0.995635	1.00452
119	-0.634673	-0.732346	-0.520342		1.03204	1.00008	1.31661		1.00032	0.995812	1.00434
119.5	-0.634699	-0.732594	-0.520568		1.0312	1.00007	1.31373		1.0003	0.995997	1.00419
120	-0.634724	-0.732743	-0.520794		1.03038	1.00007	1.31088		1.00028	0.99618	1.00405
120.5	-0.634748	-0.732835	-0.5209		1.02959	1.00006	1.30806		1.00026	0.996356	1.00392
121	-0.634771	-0.732951	-0.520918		1.02881	1.00006	1.30526		1.00024	0.996521	1.00377
121.5	-0.634794	-0.733031	-0.52092		1.02806	1.00005	1.30249		1.00022	0.996672	1.00363
122	-0.634816	-0.733108	-0.520923		1.02732	1.00005	1.29975		1.00021	0.99682	1.00349
122.5	-0.634836	-0.733184	-0.521068		1.0266	1.00004	1.29716		1.00019	0.996961	1.00335
123	-0.634856	-0.733256	-0.521121		1.02591	1.00004	1.29461		1.00018	0.997097	1.00322
123.5	-0.634875	-0.733327	-0.521236		1.02523	1.00004	1.29209		1.00016	0.997217	1.0031
124	-0.634893	-0.733502	-0.521263		1.02457	1.00004	1.28959		1.00015	0.99733	1.00298
124.5	-0.63491	-0.733677	-0.521128		1.02393	1.00003	1.28712		1.00014	0.997463	1.00287
125	-0.634926	-0.733848	-0.52113		1.0233	1.00003	1.28467		1.00013	0.997546	1.00277
125.5	-0.634941	-0.734016	-0.521363		1.02269	1.00003	1.28225		1.00012	0.997646	1.00266
126	-0.634955	-0.734179	-0.521377		1.0221	1.00003	1.27984		1.00012	0.997743	1.00257
126.5	-0.634969	-0.73434	-0.52139		1.02153	1.00002	1.27733		1.00011	0.997833	1.00249
127	-0.634985	-0.734465	-0.521403		1.02097	1.00002	1.27478		1.0001	0.997925	1.00241
127.5	-0.634999	-0.734514	-0.521415		1.02042	1.00002	1.27226		1.00009	0.998021	1.00232
128	-0.635014	-0.73456	-0.521427		1.01988	1.00002	1.26977		1.00009	0.998113	1.00223
128.5	-0.635028	-0.734605	-0.521461		1.01937	1.00002	1.26722		1.00008	0.998201	1.00216
129	-0.635042	-0.734649	-0.521589		1.01886	1.00002	1.26462		1.00008	0.998284	1.00208
129.5	-0.635057	-0.734691	-0.521715		1.01837	1.00001	1.26204		1.00007	0.998359	1.002
130	-0.635071	-0.734731	-0.521815		1.01789	1.00001	1.25949		1.00007	0.99842	1.00192
130.5	-0.635085	-0.73477	-0.52184		1.01743	1.00001	1.25697		1.00006	0.998478	1.00185
131	-0.635099	-0.734807	-0.521863		1.01698	1.00001	1.25447		1.00006	0.998533	1.00178
131.5	-0.635113	-0.734843	-0.521886		1.01654	1.00001	1.252		1.00006	0.998592	1.00171
132	-0.635128	-0.734927	-0.521936		1.01611	1.00001	1.24956		1.00006	0.998649	1.00165
132.5	-0.635141	-0.735013	-0.521993		1.01569	1.00001	1.24717		1.00006	0.998704	1.00159
133	-0.635154	-0.735095	-0.522086		1.01529	1.00001	1.24489		1.00005	0.998758	1.00153
133.5	-0.635167	-0.735176	-0.522122		1.01489	1.00001	1.24263		1.00005	0.998811	1.00147
134	-0.63518	-0.735214	-0.522166		1.01451	1.00001	1.2404		1.00005	0.998856	1.00141
134.5	-0.635192	-0.735241	-0.52221		1.01413	1.00001	1.23818		1.00005	0.998899	1.00136
135	-0.635204	-0.735266	-0.522261		1.01377	1.00001	1.23599		1.00005	0.998937	1.00131
135.5	-0.635215	-0.735291	-0.522311		1.01341	1.00001	1.23383		1.00005	0.998974	1.00127
136	-0.635226	-0.735314	-0.52236		1.01306	1.00001	1.23168		1.00005	0.99901	1.00123
136.5	-0.635237	-0.735336	-0.522209		1.01273	1	1.22955		1.00005	0.999049	1.00119
137	-0.635247	-0.735341	-0.522223		1.0124	1	1.22745		1.00005	0.99909	1.00115
137.5	-0.635256	-0.73546	-0.522237		1.01208	1	1.22537		1.00005	0.99913	1.0011
138	-0.635265	-0.735581	-0.522251		1.01177	1	1.2233		1.00004	0.999167	1.00106
138.5	-0.635274	-0.735701	-0.522265		1.01147	1	1.22126		1.00004	0.999203	1.00103
139	-0.635283	-0.73582	-0.522278		1.01117	1	1.21924		1.00004	0.999228	1.00099
139.5	-0.635293	-0.735937	-0.522297		1.01089	1	1.21717		1.00004	0.999252	1.00095
140	-0.635301	-0.73602	-0.522387		1.01061	1	1.21507		1.00004	0.999276	1.00092
140.5	-0.63531	-0.736071	-0.522475		1.01033	1	1.21298		1.00004	0.999299	1.00088
141	-0.635318	-0.73612	-0.522561		1.01007	1	1.21084		1.00004	0.999328	1.00085
141.5	-0.635327	-0.73624	-0.522646		1.00981	1	1.20876		1.00004	0.999356	1.00082
142	-0.635334	-0.736366	-0.522758		1.00956	1	1.20686		1.00004	0.999383	1.00079
142.5	-0.635342	-0.736489	-0.522893		1.00931	1	1.20498		1.00004	0.999409	1.00076
143	-0.635349	-0.736611	-0.523026		1.00907	1	1.20311		1.00004	0.999436	1.00073
143.5	-0.635356	-0.736731	-0.523124		1.00884	1	1.2012		1.00003	0.999462	1.00071
144	-0.635362	-0.736849	-0.523188		1.00861	1	1.19933		1.00003	0.999487	1.00068
144.5	-0.635369	-0.736965	-0.523251		1.00839	1	1.19753		1.00003	0.999511	1.00066
145	-0.635375	-0.737079	-0.523312		1.00817	1	1.19574		1.00003	0.999534	1.00064
145.5	-0.63538	-0.737191	-0.523373		1.00796	1	1.19398		1.00003	0.999555	1.00061
146	-0.635386	-0.737281	-0.523432		1.00776	1	1.19223		1.00002	0.999576	1.00059
146.5	-0.635391	-0.73737	-0.52349		1.00756	1	1.1905		1.00002	0.999596	1.00057
147	-0.635396	-0.737458	-0.523492		1.00736	1	1.18879		1.00002	0.999611	1.00055
147.5	-0.635401	-0.737546	-0.523374		1.00717	1	1.18709		1.00002	0.999626	1.00053
148	-0.635405	-0.737645	-0.523261		1.00699	1	1.18541		1.00002	0.999642	1.00051
148.5	-0.635409	-0.737742	-0.523458		1.00681	1	1.18375		1.00002	0.999657	1.0005
149	-0.635413	-0.737838	-0.523648		1.00663	1	1.1821		1.00001	0.999671	1.00048
149.5	-0.635416	-0.737881	-0.523665		1.00646	1	1.18046		1.00001	0.999685	1.00046
150	-0.635419	-0.737906	-0.523627		1.0063	1	1.1788		1.00001	0.999698	1.00045
150.5	-0.635423	-0.73793	-0.523302		1.00614	1	1.17716		1.00001	0.999711	1.00043
151	-0.635427	-0.737994	-0.523155		1.00599	1	1.17554		1.00001	0.999725	1.00042
151.5	-0.63543	-0.738119	-0.523188		1.00584	1	1.17393		1.00001	0.999738	1.0004
152	-0.635434	-0.738242	-0.52322		1.0057	1	1.17234		1.00001	0.99975	1.00039
152.5	-0.635437	-0.738364	-0.523252		1.00556	1	1.17077		1.00001	0.999761	1.00038
153	-0.63544	-0.738377	-0.523284		1.00543	1	1.16921		1.00001	0.999771	1.00036
153.5	-0.635443	-0.738384	-0.523315		1.0053	1	1.16765		1	0.999783	1.00035
154	-0.635446	-0.738392	-0.523346		1.00517	0.999999	1.16611		1	0.999792	1.00034
154.5	-0.635449	-0.738399	-0.523376		1.00505	0.999999	1.16458		1	0.999801	1.00032
155	-0.635451	-0.738406	-0.523406		1.00493	0.999999	1.16306		1	0.999808	1.00031
155.5	-0.635453	-0.738413	-0.523436		1.00481	0.999999	1.16157		1	0.999816	1.0003
156	-0.635456	-0.73842	-0.523465		1.00469	0.999999	1.16008		1	0.999824	1.00029
156.5	-0.635458	-0.738427	-0.523494		1.00458	0.999999	1.15861		1	0.999832	1.00028
157	-0.635459	-0.738436	-0.523523		1.00447	0.999999	1.15716		0.999999	0.999839	1.00027
157.5	-0.635461	-0.738478	-0.523551		1.00437	0.999999	1.15572		0.999998	0.999846	1.00026
158	-0.635463	-0.738519	-0.523579		1.00426	0.999998	1.15429		0.999998	0.999852	1.00025
158.5	-0.635464	-0.738559	-0.523607		1.00416	0.999999	1.15288		0.999997	0.999858	1.00025
159	-0.635466	-0.738599	-0.523635		1.00406	0.999998	1.15149		0.999997	0.999864	1.00024
159.5	-0.635467	-0.738637	-0.523662		1.00396	0.999998	1.1501		0.999996	0.99987	1.00023
160	-0.635468	-0.738675	-0.523689		1.00387	0.999998	1.14873		0.999996	0.999875	1.00022
160.5	-0.635469	-0.738712	-0.523716		1.00377	0.999998	1.14738		0.999995	0.99988	1.00021
161	-0.63547	-0.738739	-0.523743		1.00368	0.999998	1.14603		0.999995	0.999885	1.0002
161.5	-0.635471	-0.738746	-0.523797		1.00359	0.999998	1.1447		0.999994	0.99989	1.0002
162	-0.635471	-0.738754	-0.52385		1.00349	0.999998	1.14338		0.999994	0.999895	1.00019
162.5	-0.635472	-0.738761	-0.523902		1.0034	0.999998	1.14211		0.999994	0.999899	1.00018
163	-0.635472	-0.738773	-0.523939		1.00332	0.999998	1.14088		0.999994	0.999904	1.00018
163.5	-0.635472	-0.738808	-0.523969		1.00323	0.999998	1.13967		0.999994	0.999908	1.00017
164	-0.635473	-0.738841	-0.523999		1.00315	0.999997	1.13846		0.999993	0.999912	1.00017
164.5	-0.635473	-0.738875	-0.524029		1.00308	0.999997	1.13733		0.999993	0.999916	1.00016
165	-0.635474	-0.738908	-0.524058		1.00301	0.999997	1.13621		0.999993	0.999919	1.00016
165.5	-0.635474	-0.73894	-0.524088		1.00294	0.999997	1.1351		0.999993	0.999922	1.00015
166	-0.635474	-0.738972	-0.524116		1.00287	0.999997	1.134		0.999992	0.999926	1.00015
166.5	-0.635474	-0.739003	-0.524145		1.00281	0.999997	1.13288		0.999992	0.999929	1.00014
167	-0.635474	-0.739035	-0.524173		1.00275	0.999997	1.13175		0.999992	0.999932	1.00014
167.5	-0.635474	-0.739065	-0.5242		1.00269	0.999996	1.13062		0.999992	0.999935	1.00013
168	-0.635474	-0.739095	-0.524228		1.00263	0.999996	1.12951		0.999992	0.999938	1.00013
168.5	-0.635474	-0.739125	-0.524255		1.00257	0.999995	1.12841		0.999992	0.99994	1.00012
169	-0.635474	-0.739154	-0.524282		1.00251	0.999995	1.12742		0.999992	0.999941	1.00012
169.5	-0.635474	-0.739182	-0.524309		1.00246	0.999995	1.12645		0.999992	0.999943	1.00012
170	-0.635474	-0.739256	-0.524328		1.0024	0.999995	1.12549		0.999992	0.999944	1.00011
170.5	-0.635473	-0.739285	-0.524329		1.00235	0.999994	1.12446		0.999992	0.999946	1.00011
171	-0.635473	-0.739313	-0.52433		1.00229	0.999994	1.1234		0.999992	0.999947	1.00011
171.5	-0.635473	-0.739323	-0.524331		1.00224	0.999994	1.12235		0.999992	0.999948	1.0001
172	-0.635473	-0.739329	-0.524332		1.00219	0.999994	1.12131		0.999992	0.999949	1.0001
172.5	-0.635472	-0.739336	-0.524333		1.00214	0.999994	1.12027		0.999992	0.999951	1.0001
173	-0.635472	-0.739343	-0.524334		1.00209	0.999994	1.11925		0.999992	0.999953	1.00009
173.5	-0.635472	-0.739354	-0.524335		1.00204	0.999993	1.11821		0.999993	0.999954	1.00009
174	-0.635472	-0.739393	-0.524336		1.00199	0.999993	1.11717		0.999993	0.999955	1.00009
174.5	-0.635471	-0.739415	-0.524336		1.00194	0.999993	1.11614		0.999993	0.999956	1.00009
175	-0.635471	-0.739415	-0.524337		1.00189	0.999993	1.11511		0.999993	0.999956	1.00008
175.5	-0.635471	-0.739416	-0.524338		1.00184	0.999993	1.1141		0.999994	0.999956	1.00008
176	-0.635471	-0.739417	-0.524339		1.00179	0.999993	1.1131		0.999994	0.999956	1.00008
176.5	-0.63547	-0.739418	-0.52434		1.00174	0.999992	1.11211		0.999994	0.999958	1.00008
177	-0.63547	-0.739418	-0.524341		1.00168	0.999992	1.11113		0.999995	0.999959	1.00007
177.5	-0.63547	-0.739419	-0.524342		1.00164	0.999992	1.11015		0.999995	0.99996	1.00007
178	-0.63547	-0.73942	-0.524342		1.0016	0.999992	1.10919		0.999995	0.99996	1.00007
178.5	-0.635469	-0.73942	-0.524343		1.00157	0.999991	1.10823		0.999996	0.99996	1.00007
179	-0.635469	-0.73942	-0.524344		1.00153	0.999991	1.10728		0.999996	0.99996	1.00007
179.5	-0.635469	-0.739422	-0.524345		1.0015	0.99999	1.10634		0.999996	0.999962	1.00006
180	-0.635468	-0.739425	-0.524346		1.00146	0.999989	1.10541		0.999996	0.999962	1.00006
180.5	-0.635468	-0.739443	-0.524346		1.00143	0.999989	1.10449		0.999997	0.999963	1.00006
181	-0.635468	-0.739688	-0.524347		1.00139	0.999989	1.10358		0.999997	0.999964	1.00006
181.5	-0.635467	-0.739697	-0.524348		1.00136	0.999988	1.10267		0.999997	0.999965	1.00006
182	-0.635467	-0.739705	-0.524349		1.00133	0.999987	1.10178		0.999997	0.999965	1.00006
182.5	-0.635467	-0.739726	-0.524454		1.0013	0.999986	1.10089		0.999997	0.999965	1.00005
183	-0.635467	-0.739791	-0.524638		1.00127	0.999986	1.10001		0.999998	0.999966	1.00005
183.5	-0.635467	-0.739855	-0.524638		1.00124	0.999985	1.09913		0.999998	0.999966	1.00005
184	-0.635466	-0.739919	-0.524638		1.00121	0.999986	1.09827		0.999998	0.999966	1.00005
184.5	-0.635466	-0.739981	-0.524637		1.00118	0.999985	1.09741		0.999998	0.999967	1.00005
185	-0.635466	-0.740042	-0.524637		1.00115	0.999986	1.09656		0.999999	0.999967	1.00005
185.5	-0.635466	-0.740103	-0.524637		1.00112	0.999984	1.09572		0.999999	0.999968	1.00005
186	-0.635466	-0.740136	-0.524636		1.00109	0.999984	1.09489		0.999999	0.999969	1.00005
186.5	-0.635467	-0.74014	-0.524636		1.00107	0.999983	1.09406		0.999999	0.999969	1.00005
187	-0.635467	-0.740144	-0.524636		1.00104	0.999983	1.09324		0.999999	0.999969	1.00004
187.5	-0.635467	-0.740148	-0.524635		1.00101	0.999983	1.09243		1	0.999968	1.00004
188	-0.635467	-0.740168	-0.524635		1.00098	0.999982	1.09162		1	0.999968	1.00004
188.5	-0.635468	-0.740204	-0.524635		1.00095	0.999981	1.09083		1	0.999969	1.00004
189	-0.635468	-0.740239	-0.524635		1.00093	0.999981	1.09003		1	0.999969	1.00004
189.5	-0.635469	-0.740275	-0.524634		1.0009	0.999981	1.08925		1	0.999969	1.00004
190	-0.635469	-0.740289	-0.524634		1.00087	0.99998	1.08845		1	0.999969	1.00004
190.5	-0.63547	-0.74029	-0.524634		1.00084	0.999978	1.08766		1	0.999969	1.00004
191	-0.63547	-0.74029	-0.524633		1.00082	0.999979	1.08688		1	0.999969	1.00004
191.5	-0.63547	-0.74029	-0.524633		1.0008	0.999979	1.0861		1	0.999968	1.00004
192	-0.63547	-0.74029	-0.524633		1.00077	0.999979	1.08534		1	0.999969	1.00004
192.5	-0.635469	-0.74029	-0.524633		1.00075	0.999979	1.08458		1	0.999969	1.00004
193	-0.635469	-0.74029	-0.524632		1.00073	0.999978	1.08382		1	0.99997	1.00004
193.5	-0.635468	-0.74029	-0.524632		1.00071	0.999978	1.08308		1	0.99997	1.00003
194	-0.635468	-0.74029	-0.524632		1.00069	0.999977	1.08234		1	0.99997	1.00003
194.5	-0.635467	-0.74029	-0.524632		1.00067	0.999976	1.08161		1	0.99997	1.00003
195	-0.635467	-0.740291	-0.524631		1.00065	0.999975	1.08088		1	0.99997	1.00003
195.5	-0.635466	-0.740306	-0.524631		1.00064	0.999974	1.08016		1	0.99997	1.00003
196	-0.635466	-0.74034	-0.524631		1.00062	0.999974	1.07945		1	0.999971	1.00003
196.5	-0.635465	-0.740374	-0.524631		1.0006	0.999974	1.07874		1	0.999971	1.00003
197	-0.635464	-0.740408	-0.52463		1.00058	0.999974	1.07805		1	0.999972	1.00003
197.5	-0.635463	-0.740441	-0.52463		1.00056	0.999974	1.07738		1	0.999972	1.00003
198	-0.635463	-0.740474	-0.52463		1.00055	0.999973	1.07673		1	0.999972	1.00003
198.5	-0.635462	-0.740505	-0.52463		1.00053	0.999973	1.07608		1	0.999973	1.00003
199	-0.635461	-0.740505	-0.52463		1.00051	0.999973	1.07543		1	0.999973	1.00003
199.5	-0.63546	-0.740505	-0.52463		1.00049	0.999972	1.0748		1	0.999974	1.00003
200	-0.635459	-0.740505	-0.524629		1.00048	0.999972	1.07417		1	0.999974	1.00003
200.5	-0.635458	-0.740505	-0.524629		1.00046	0.999973	1.07354		1	0.999975	1.00003
201	-0.635457	-0.740505	-0.524629		1.00044	0.999972	1.07292		1	0.999975	1.00003
201.5	-0.635455	-0.740506	-0.524629		1.00043	0.999972	1.0723		1	0.999976	1.00003
202	-0.635454	-0.740506	-0.524629		1.00041	0.999971	1.0717		1	0.999977	1.00003
202.5	-0.635453	-0.740508	-0.524629		1.0004	0.999969	1.0711		1	0.999977	1.00003
203	-0.635451	-0.740559	-0.524628		1.00038	0.999969	1.0705		1	0.999978	1.00003
203.5	-0.63545	-0.740609	-0.524628		1.00036	0.999969	1.06991		1	0.999978	1.00003
204	-0.635448	-0.740659	-0.524628		1.00035	0.999969	1.06932		1	0.999978	1.00003
204.5	-0.635447	-0.740708	-0.524628		1.00033	0.999969	1.06874		1	0.999978	1.00003
205	-0.635447	-0.740712	-0.524628		1.00032	0.999969	1.06816		1	0.999979	1.00003
205.5	-0.635446	-0.740712	-0.524628		1.00031	0.999969	1.06759		1	0.999979	1.00003
206	-0.635445	-0.740713	-0.524627		1.00029	0.99997	1.06702		1	0.999978	1.00003
206.5	-0.635445	-0.740713	-0.524627		1.00028	0.99997	1.06646		1	0.999978	1.00003
207	-0.635444	-0.740713	-0.524627		1.00027	0.99997	1.0659		1	0.999979	1.00003
207.5	-0.635444	-0.740714	-0.524627		1.00026	0.99997	1.06534		1	0.999979	1.00003
208	-0.635443	-0.740714	-0.524627		1.00025	0.99997	1.06479		1	0.999979	1.00003
208.5	-0.635443	-0.740715	-0.524627		1.00024	0.99997	1.06424		1	0.999979	1.00003
209	-0.635442	-0.740715	-0.524626		1.00023	0.999969	1.06369		1	0.999979	1.00003
209.5	-0.635442	-0.740715	-0.524626		1.00022	0.999969	1.06315		1	0.999979	1.00003
210	-0.635442	-0.740716	-0.524626		1.00021	0.999968	1.06261		1	0.999979	1.00002
210.5	-0.635442	-0.740716	-0.524626		1.0002	0.999968	1.06208		1	0.999979	1.00002
211	-0.635442	-0.740716	-0.524626		1.00019	0.999968	1.06155		1	0.99998	1.00002
211.5	-0.635442	-0.740716	-0.524626		1.00018	0.999967	1.06103		1	0.99998	1.00002
212	-0.635442	-0.740717	-0.524626		1.00017	0.999967	1.06051		0.999999	0.99998	1.00002
212.5	-0.635442	-0.740717	-0.524626		1.00016	0.999967	1.05999		0.999999	0.99998	1.00002
213	-0.635442	-0.740717	-0.5247		1.00015	0.999968	1.05948		0.999999	0.99998	1.00002
213.5	-0.635442	-0.740717	-0.524716		1.00015	0.999968	1.05897		0.999999	0.99998	1.00002
214	-0.635442	-0.740718	-0.524715		1.00014	0.999968	1.05847		0.999999	0.99998	1.00002
214.5	-0.635443	-0.740718	-0.524715		1.00013	0.999967	1.05797		0.999999	0.999981	1.00002
215	-0.635443	-0.740718	-0.524715		1.00012	0.999967	1.05748		0.999999	0.999981	1.00002
215.5	-0.635444	-0.740718	-0.524715		1.00012	0.999967	1.05699		0.999999	0.999981	1.00002
216	-0.635444	-0.740718	-0.524715		1.00011	0.999967	1.05651		0.999998	0.999981	1.00002
216.5	-0.635445	-0.740718	-0.524715		1.0001	0.999965	1.05604		0.999998	0.999981	1.00002
217	-0.635446	-0.740718	-0.524715		1.00009	0.999964	1.05556		0.999998	0.999981	1.00002
217.5	-0.635447	-0.740719	-0.524715		1.00009	0.999964	1.0551		0.999998	0.999981	1.00002
218	-0.635447	-0.740719	-0.524715		1.00008	0.999964	1.05463		0.999998	0.999981	1.00002
218.5	-0.635447	-0.740719	-0.524715		1.00007	0.999963	1.05417		0.999998	0.999981	1.00002
219	-0.635447	-0.740719	-0.524715		1.00007	0.999962	1.05371		0.999998	0.999981	1.00002
219.5	-0.635447	-0.740719	-0.524715		1.00006	0.999961	1.05326		0.999998	0.999981	1.00002
220	-0.635447	-0.740719	-0.524715		1.00006	0.999961	1.05281		0.999998	0.999981	1.00002
220.5	-0.635447	-0.740719	-0.524715		1.00005	0.999961	1.05236		0.999998	0.999981	1.00002
221	-0.635447	-0.740719	-0.524714		1.00004	0.999961	1.05192		0.999998	0.999981	1.00002
221.5	-0.635447	-0.740719	-0.524714		1.00004	0.999959	1.05148		0.999998	0.999981	1.00002
222	-0.635446	-0.740719	-0.524714		1.00003	0.999959	1.05104		0.999998	0.999981	1.00002
222.5	-0.635446	-0.740719	-0.524714		1.00003	0.999959	1.05061		0.999998	0.999981	1.00002
223	-0.635446	-0.740719	-0.524713		1.00002	0.999959	1.05018		0.999998	0.999981	1.00002
223.5	-0.635446	-0.740719	-0.524713		1.00002	0.999958	1.04975		0.999998	0.999981	1.00002
224	-0.635446	-0.74072	-0.524713		1.00001	0.999958	1.04933		0.999998	0.999982	1.00002
224.5	-0.635446	-0.74072	-0.524713		1.00001	0.999957	1.04891		0.999998	0.999981	1.00002
225	-0.635446	-0.74072	-0.524712		1	0.999958	1.04849		0.999998	0.999981	1.00002
225.5	-0.635446	-0.74072	-0.524712		1	0.999958	1.04808		0.999998	0.999981	1.00002
226	-0.635446	-0.74072	-0.524712		0.999996	0.999958	1.04767		0.999998	0.999981	1.00002
226.5	-0.635446	-0.74072	-0.524712		0.999992	0.999957	1.04726		0.999998	0.999982	1.00002
227	-0.635446	-0.74072	-0.524711		0.999989	0.999956	1.04686		0.999998	0.999982	1.00002
227.5	-0.635446	-0.74072	-0.524716		0.999986	0.999956	1.04646		0.999998	0.999982	1.00002
228	-0.635446	-0.74072	-0.524724		0.999983	0.999955	1.04608		0.999998	0.999982	1.00002
228.5	-0.635446	-0.74072	-0.524731		0.99998	0.999955	1.04571		0.999998	0.999982	1.00002
229	-0.635446	-0.74072	-0.524739		0.999978	0.999954	1.04533		0.999998	0.999982	1.00002
229.5	-0.635446	-0.740721	-0.524747		0.999975	0.999953	1.04497		0.999998	0.999982	1.00002
230	-0.635446	-0.740721	-0.524754		0.999973	0.999954	1.0446		0.999998	0.999982	1.00002
230.5	-0.635446	-0.740721	-0.524754		0.999971	0.999954	1.04424		0.999998	0.999983	1.00002
231	-0.635446	-0.740721	-0.524758		0.99997	0.999954	1.04388		0.999998	0.999983	1.00002
231.5	-0.635446	-0.740721	-0.524771		0.999968	0.999954	1.04352		0.999998	0.999983	1.00002
232	-0.635446	-0.740721	-0.524783		0.999967	0.999954	1.04317		0.999998	0.999983	1.00002
232.5	-0.635446	-0.740721	-0.524796		0.999966	0.999954	1.04282		0.999998	0.999983	1.00002
233	-0.635446	-0.740721	-0.524809		0.999965	0.999955	1.04248		0.999998	0.999983	1.00002
233.5	-0.635446	-0.740729	-0.524822		0.999965	0.999955	1.04214		0.999998	0.999983	1.00002
234	-0.635446	-0.740749	-0.524834		0.999964	0.999955	1.04181		0.999998	0.999983	1.00002
234.5	-0.635446	-0.740769	-0.524847		0.999964	0.999955	1.04147		0.999998	0.999983	1.00002
235	-0.635446	-0.740812	-0.524858		0.999964	0.999956	1.04114		0.999998	0.999983	1.00002
235.5	-0.635447	-0.740889	-0.524865		0.999965	0.999956	1.04082		0.999998	0.999983	1.00002
236	-0.635447	-0.740966	-0.524866		0.999965	0.999957	1.04049		0.999998	0.999983	1.00002
236.5	-0.635447	-0.741027	-0.524866		0.999966	0.999958	1.04017		0.999998	0.999984	1.00002
237	-0.635447	-0.741048	-0.524867		0.999967	0.999957	1.03985		0.999998	0.999984	1.00002
237.5	-0.635447	-0.741069	-0.524867		0.999968	0.999957	1.03953		0.999998	0.999984	1.00002
238	-0.635447	-0.74109	-0.524867		0.999969	0.999958	1.03922		0.999998	0.999983	1.00002
238.5	-0.635447	-0.74111	-0.524868		0.999969	0.999959	1.0389		0.999998	0.999983	1.00002
239	-0.635447	-0.741131	-0.524868		0.999967	0.999958	1.03859		0.999998	0.999983	1.00002
239.5	-0.635447	-0.741152	-0.524868		0.999966	0.999958	1.03828		0.999998	0.999983	1.00002
240	-0.635447	-0.741172	-0.524869		0.999965	0.999958	1.03798		0.999998	0.999983	1.00002
240.5	-0.635447	-0.741179	-0.524869		0.999964	0.999959	1.03767		0.999999	0.999984	1.00002
241	-0.635447	-0.741181	-0.52487		0.999963	0.999958	1.03737		0.999999	0.999983	1.00002
241.5	-0.635447	-0.741182	-0.52487		0.999962	0.999958	1.03707		0.999999	0.999983	1.00002
242	-0.635447	-0.741184	-0.52487		0.999961	0.999958	1.03678		0.999999	0.999983	1.00002
242.5	-0.635447	-0.741185	-0.524871		0.99996	0.999958	1.03648		0.999999	0.999983	1.00002
243	-0.635447	-0.741187	-0.524871		0.99996	0.999959	1.03619		0.999999	0.999983	1.00002
243.5	-0.635447	-0.741188	-0.524872		0.999959	0.999959	1.0359		0.999999	0.999983	1.00002
244	-0.635447	-0.74119	-0.524872		0.999958	0.999959	1.03561		0.999999	0.999983	1.00002
244.5	-0.635447	-0.741191	-0.524872		0.999958	0.999959	1.03533		0.999999	0.999984	1.00002
245	-0.635447	-0.741192	-0.524873		0.999957	0.99996	1.03504		0.999999	0.999984	1.00002
245.5	-0.635447	-0.741193	-0.524873		0.999957	0.99996	1.03476		0.999999	0.999984	1.00002
246	-0.635447	-0.741195	-0.524874		0.999957	0.999961	1.03448		0.999999	0.999984	1.00002
246.5	-0.635447	-0.741196	-0.524874		0.999956	0.99996	1.0342		0.999999	0.999984	1.00002
247	-0.635447	-0.741197	-0.524875		0.999956	0.999961	1.03393		0.999999	0.999985	1.00002
247.5	-0.635447	-0.741198	-0.524875		0.999956	0.999962	1.03365		0.999999	0.999985	1.00002
248	-0.635447	-0.7412	-0.524876		0.999956	0.999962	1.03338		0.999999	0.999984	1.00002
248.5	-0.635447	-0.741201	-0.524876		0.999956	0.999962	1.03312		0.999999	0.999985	1.00002
249	-0.635447	-0.741202	-0.524877		0.999956	0.999963	1.03286		0.999999	0.999985	1.00002
249.5	-0.635447	-0.741203	-0.524877		0.999957	0.999963	1.0326		0.999999	0.999985	1.00002
250	-0.635447	-0.741204	-0.524878		0.999957	0.999963	1.03235		0.999999	0.999985	1.00002
250.5	-0.635447	-0.741205	-0.524878		0.999957	0.999963	1.03209		0.999999	0.999985	1.00002
251	-0.635447	-0.741207	-0.524879		0.999958	0.999963	1.03184		0.999999	0.999985	1.00002
251.5	-0.635447	-0.741208	-0.524879		0.999958	0.999964	1.03158		0.999999	0.999986	1.00002
252	-0.635447	-0.741209	-0.52488		0.999959	0.999965	1.03133		0.999999	0.999986	1.00002
252.5	-0.635447	-0.74121	-0.524881		0.999959	0.999965	1.03107		0.999999	0.999986	1.00002
253	-0.635447	-0.741211	-0.524881		0.99996	0.999966	1.03082		0.999999	0.999986	1.00002
253.5	-0.635447	-0.741212	-0.524882		0.999961	0.999966	1.03057		0.999999	0.999986	1.00002
254	-0.635447	-0.741213	-0.524882		0.999962	0.999966	1.03033		0.999999	0.999986	1.00002
254.5	-0.635447	-0.741214	-0.524882		0.999963	0.999966	1.03008		0.999999	0.999987	1.00001
255	-0.635447	-0.741215	-0.524883		0.999964	0.999966	1.02984		0.999999	0.999987	1.00001
255.5	-0.635447	-0.741216	-0.524883		0.999965	0.999967	1.0296		0.999999	0.999987	1.00001
256	-0.635447	-0.741217	-0.524883		0.999966	0.999967	1.02936		0.999999	0.999987	1.00001
256.5	-0.635447	-0.741218	-0.524884		0.999967	0.999968	1.02912		0.999999	0.999988	1.00001
257	-0.635447	-0.741219	-0.524884		0.999969	0.999969	1.02889		0.999999	0.999988	1.00001
257.5	-0.635447	-0.74122	-0.524884		0.99997	0.999969	1.02866		0.999999	0.999989	1.00001
258	-0.635447	-0.741221	-0.524884		0.999971	0.999971	1.02842		1	0.999989	1.00001
258.5	-0.635447	-0.741221	-0.524885		0.999973	0.999972	1.0282		1	0.999989	1.00001
259	-0.635447	-0.741222	-0.524885		0.999975	0.999972	1.02797		1	0.99999	1.00001
259.5	-0.648464	-0.767971	-0.549916		1.20956	1.0868	1.40019		1.56188	1.26341	1.65145
260	-0.675824	-0.802372	-0.577104		1.44405	1.16649	1.82618		2.27208	1.55813	2.40922
260.5	-0.711915	-0.840723	-0.605452		1.68356	1.24382	2.23166		3.01852	1.85974	3.24819
261	-0.753018	-0.879649	-0.635687		1.91257	1.32026	2.58536		3.69315	2.141	4.01651
261.5	-0.796067	-0.919358	-0.663605		2.11357	1.39121	2.88		4.20273	2.39682	4.61379
262	-0.838319	-0.95241	-0.689839		2.27372	1.45616	3.10288		4.50072	2.59485	4.99516
262.5	-0.87768	-0.983128	-0.709602		2.38905	1.51218	3.23665		4.59517	2.74886	5.13555
263	-0.912894	-1.0096	-0.72511		2.46315	1.55599	3.30005		4.52968	2.83346	5.13487
263.5	-0.943517	-1.02872	-0.738292		2.50302	1.58806	3.3273		4.35632	2.86666	4.99489
264	-0.969671	-1.04455	-0.747521		2.51593	1.61736	3.30483		4.11964	2.85576	4.76793
264.5	-0.991718	-1.05933	-0.75484		2.50829	1.63439	3.24045		3.85248	2.80463	4.50769
265	-1.01019	-1.06964	-0.762378		2.48541	1.64628	3.16035		3.5774	2.74301	4.22475
265.5	-1.02576	-1.07713	-0.768734		2.45169	1.65548	3.04689		3.30957	2.65138	3.92849
266	-1.03915	-1.08706	-0.772166		2.41075	1.6584	2.93583		3.05859	2.54254	3.6465
266.5	-1.05235	-1.09642	-0.77402		2.40932	1.67241	2.91364		2.96434	2.49987	3.56655
267	-1.06409	-1.10468	-0.777585		2.40729	1.6857	2.88906		2.88064	2.44828	3.48456
267.5	-1.07302	-1.11008	-0.780485		2.40246	1.6942	2.86427		2.79889	2.39321	3.39455
268	-1.0789	-1.11463	-0.780849		2.39522	1.70235	2.83794		2.71945	2.34316	3.30468
268.5	-1.08197	-1.11694	-0.781631		2.3858	1.70837	2.80532		2.64237	2.28819	3.2238
269	-1.08265	-1.11935	-0.781953		2.37419	1.7129	2.76647		2.56714	2.23631	3.13921
269.5	-1.08132	-1.11699	-0.782251		2.36015	1.71655	2.72721		2.49272	2.18527	3.0452
270	-1.07836	-1.1143	-0.780761		2.3433	1.7184	2.68829		2.41784	2.13325	2.9551
270.5	-1.07407	-1.11406	-0.778739		2.32321	1.71876	2.6499		2.34124	2.07577	2.85769
271	-1.06873	-1.11045	-0.776152		2.29949	1.71758	2.6053		2.26199	2.02046	2.76029
271.5	-1.06259	-1.10202	-0.77351		2.27199	1.71622	2.55336		2.1799	1.96122	2.65159
272	-1.05592	-1.09612	-0.77019		2.24088	1.71353	2.5036		2.09566	1.89876	2.55199
272.5	-1.04897	-1.09153	-0.766626		2.20657	1.70858	2.44987		2.01049	1.83774	2.44519
273	-1.04204	-1.08608	-0.763846		2.16977	1.7033	2.39919		1.92623	1.76967	2.34229
273.5	-1.03616	-1.08175	-0.761093		2.16197	1.70344	2.38091		1.92143	1.74972	2.32052
274	-1.03039	-1.079	-0.757909		2.15623	1.70569	2.36928		1.92146	1.73276	2.30818
274.5	-1.02378	-1.07294	-0.755213		2.15039	1.70788	2.36423		1.92025	1.71156	2.29746
275	-1.01602	-1.06869	-0.751948		2.14424	1.70851	2.35399		1.91719	1.69442	2.2863
275.5	-1.00713	-1.0631	-0.749138		2.13757	1.70719	2.34335		1.91192	1.67386	2.27564
276	-0.997281	-1.05653	-0.744696		2.13007	1.70734	2.33168		1.90386	1.64953	2.26181
276.5	-0.986644	-1.04982	-0.740864		2.12126	1.70758	2.31918		1.89213	1.63076	2.24617
277	-0.975398	-1.0414	-0.737157		2.11056	1.70735	2.30755		1.87567	1.60434	2.22492
277.5	-0.963697	-1.03382	-0.733247		2.09735	1.70316	2.28846		1.85338	1.58112	2.1923
278	-0.951685	-1.02714	-0.728643		2.08109	1.70058	2.26979		1.82446	1.5569	2.15073
278.5	-0.939506	-1.01901	-0.723247		2.06145	1.69777	2.24878		1.78871	1.52886	2.10892
279	-0.927317	-1.01007	-0.717706		2.03843	1.68911	2.22171		1.74679	1.50153	2.06416
279.5	-0.9153	-1.00154	-0.713417		2.01229	1.68088	2.19348		1.69991	1.4702	2.00831
280	-0.90366	-0.993455	-0.707427		1.98362	1.66904	2.16385		1.64995	1.43619	1.94664
280.5	-0.893275	-0.985564	-0.701011		1.9819	1.66859	2.16114		1.66704	1.4304	1.95988
281	-0.883343	-0.977982	-0.69567		1.98201	1.66765	2.15761		1.68699	1.42607	1.97642
281.5	-0.872987	-0.97126	-0.69008		1.98191	1.66675	2.15715		1.70443	1.42031	1.99461
282	-0.861897	-0.965513	-0.684112		1.98137	1.66474	2.15417		1.7188	1.4157	2.0137
282.5	-0.850056	-0.958961	-0.678794		1.98019	1.66249	2.15299		1.72977	1.41019	2.03
283	-0.837566	-0.952666	-0.674011		1.97805	1.66118	2.15039		1.73684	1.4037	2.03747
283.5	-0.824564	-0.945102	-0.66747		1.97448	1.65909	2.14964		1.73922	1.39597	2.03853
284	-0.811183	-0.938955	-0.66061		1.96894	1.65516	2.14323		1.73593	1.38734	2.03681
284.5	-0.797544	-0.933082	-0.653094		1.96083	1.65064	2.13394		1.72598	1.37688	2.02282
285	-0.783761	-0.924733	-0.646142		1.94961	1.64275	2.12309		1.70861	1.36401	1.99771
285.5	-0.769953	-0.917401	-0.637902		1.93496	1.63375	2.11003		1.68366	1.34941	1.97136
286	-0.756257	-0.910777	-0.628313		1.91688	1.62085	2.09331		1.65179	1.33021	1.93271
286.5	-0.742833	-0.904905	-0.619919		1.89561	1.60832	2.07475		1.61418	1.31077	1.89025
287	-0.729869	-0.897746	-0.610421		1.87172	1.59227	2.05456		1.5727	1.2851	1.84127
287.5	-0.717579	-0.891337	-0.600861		1.84596	1.57275	2.03185		1.52947	1.25671	1.78618
288	-0.706189	-0.886152	-0.592415		1.81912	1.54742	2.00576		1.4864	1.22942	1.73697
288.5	-0.695921	-0.878321	-0.584759		1.79189	1.51946	1.98238		1.44497	1.19847	1.68729
289	-0.68697	-0.871741	-0.576508		1.7648	1.4883	1.95736		1.40616	1.16646	1.63944
289.5	-0.679493	-0.864695	-0.567838		1.73825	1.45617	1.93387		1.37048	1.14247	1.59252
290	-0.673586	-0.85813	-0.561573		1.71246	1.42158	1.91211		1.3381	1.11777	1.54807
290.5	-0.66928	-0.851489	-0.55561		1.68759	1.38764	1.8911		1.30896	1.09221	1.50636
291	-0.666537	-0.846637	-0.551143		1.6637	1.35842	1.87187		1.28284	1.07017	1.46971
291.5	-0.665257	-0.842239	-0.546627		1.64079	1.32979	1.85186		1.25947	1.04909	1.43737
292	-0.665288	-0.837263	-0.542472		1.61886	1.30522	1.83383		1.23854	1.03091	1.40727
292.5	-0.666446	-0.832719	-0.537125		1.59786	1.28297	1.81459		1.21978	1.01483	1.3794
293	-0.668531	-0.828347	-0.53221		1.57775	1.2615	1.79951		1.20291	1.00066	1.35301
293.5	-0.671341	-0.824942	-0.528595		1.55848	1.2394	1.78537		1.18768	0.988931	1.32912
294	-0.674692	-0.821552	-0.525215		1.54001	1.22133	1.77166		1.17389	0.97786	1.30774
294.5	-0.678418	-0.817725	-0.522038		1.52229	1.20404	1.75872		1.16136	0.968846	1.2894
295	-0.682377	-0.815611	-0.517917		1.50527	1.18785	1.74502		1.14993	0.959627	1.27128
295.5	-0.686457	-0.812098	-0.515131		1.48893	1.17293	1.73024		1.13947	0.951712	1.25632
296	-0.690567	-0.811505	-0.514935		1.47322	1.15961	1.71803		1.12987	0.945483	1.24219
296.5	-0.694639	-0.809635	-0.514462		1.45811	1.14695	1.7048		1.12104	0.941084	1.22964
297	-0.698622	-0.810793	-0.512613		1.44357	1.13639	1.69316		1.1129	0.938469	1.2172
297.5	-0.702481	-0.810712	-0.509848		1.42957	1.12568	1.68267		1.10537	0.935386	1.20596
298	-0.706194	-0.810447	-0.508123		1.41608	1.11503	1.67063		1.09841	0.934079	1.19504
298.5	-0.709744	-0.810402	-0.506714		1.40309	1.10546	1.66103		1.09195	0.932743	1.18532
299	-0.713125	-0.810622	-0.505552		1.39057	1.09674	1.65057		1.08595	0.929301	1.17646
299.5	-0.716335	-0.810933	-0.504629		1.37849	1.08953	1.63969		1.08038	0.92861	1.16751
300	-0.719373	-0.811505	-0.50264		1.36685	1.083	1.63102		1.07519	0.927769	1.15839
300.5	-0.722244	-0.812149	-0.501817		1.35561	1.07709	1.62064		1.07036	0.926606	1.15061
301	-0.724953	-0.812925	-0.499977		1.34477	1.07151	1.60966		1.06586	0.925489	1.1429
301.5	-0.727506	-0.814369	-0.49809		1.3343	1.06625	1.60025		1.06166	0.926911	1.13635
302	-0.729911	-0.815627	-0.497268		1.32419	1.0614	1.59093		1.05775	0.927663	1.13026
302.5	-0.732174	-0.816277	-0.496185		1.31443	1.05691	1.58118		1.05409	0.928533	1.12456
303	-0.734304	-0.816875	-0.495344		1.305	1.0527	1.57406		1.05068	0.928587	1.11896
303.5	-0.736308	-0.817801	-0.495047		1.29588	1.04859	1.56602		1.04749	0.930404	1.11382
304	-0.738192	-0.818006	-0.494339		1.28708	1.04507	1.55741		1.0445	0.932698	1.10862
304.5	-0.739964	-0.819304	-0.493485		1.27857	1.04171	1.55045		1.04172	0.933741	1.10326
305	-0.741631	-0.820144	-0.492373		1.27033	1.0384	1.54369		1.03911	0.935722	1.09872
305.5	-0.743198	-0.820903	-0.490987		1.26238	1.03533	1.5374		1.03667	0.937421	1.09391
306	-0.744673	-0.822149	-0.490218		1.25468	1.03249	1.5311		1.03438	0.939557	1.08941
306.5	-0.746059	-0.823272	-0.489411		1.24723	1.02988	1.52454		1.03224	0.941064	1.08558
307	-0.747364	-0.823652	-0.489821		1.24002	1.02748	1.51862		1.03024	0.942927	1.08238
307.5	-0.748592	-0.824593	-0.489492		1.23305	1.02536	1.51322		1.02837	0.944695	1.07881
308	-0.749747	-0.825874	-0.489615		1.2263	1.02353	1.50693		1.02661	0.946318	1.07502
308.5	-0.750834	-0.826881	-0.489798		1.21976	1.02172	1.50066		1.02496	0.94824	1.07169
309	-0.751857	-0.827704	-0.489315		1.21343	1.02008	1.49523		1.02342	0.94981	1.06886
309.5	-0.752821	-0.828169	-0.488227		1.20731	1.01854	1.48963		1.02198	0.95167	1.06573
310	-0.753728	-0.828614	-0.488125		1.20137	1.01713	1.48211		1.02062	0.953316	1.06315
310.5	-0.754583	-0.829037	-0.487881		1.19562	1.01579	1.47598		1.01935	0.955151	1.06053
311	-0.755387	-0.829685	-0.486861		1.19005	1.01453	1.47149		1.01816	0.956876	1.05802
311.5	-0.756145	-0.829637	-0.486013		1.18465	1.01336	1.46595		1.01704	0.95884	1.05565
312	-0.75686	-0.83074	-0.485813		1.17942	1.01229	1.4601		1.016	0.959192	1.05321
312.5	-0.757533	-0.831803	-0.485914		1.17435	1.01131	1.45466		1.01502	0.96021	1.05105
313	-0.758167	-0.832484	-0.486112		1.16944	1.01042	1.44894		1.01409	0.961425	1.04877
313.5	-0.758766	-0.833454	-0.485904		1.16467	1.0096	1.44334		1.01323	0.962922	1.04674
314	-0.75933	-0.834368	-0.486731		1.16005	1.00885	1.43827		1.01242	0.963981	1.04493
314.5	-0.759861	-0.834839	-0.485615		1.15557	1.00815	1.43301		1.01166	0.965552	1.04299
315	-0.760363	-0.835111	-0.485248		1.15123	1.00754	1.42891		1.01095	0.966888	1.0412
315.5	-0.760836	-0.835866	-0.484921		1.14701	1.00697	1.42439		1.01028	0.968321	1.03951
316	-0.761283	-0.836316	-0.48485		1.14292	1.00645	1.42008		1.00965	0.969084	1.0379
316.5	-0.761704	-0.836515	-0.484463		1.13895	1.00596	1.41503		1.00906	0.969772	1.03637
317	-0.762102	-0.837012	-0.483737		1.1351	1.00549	1.41107		1.00851	0.970942	1.03505
317.5	-0.762478	-0.838101	-0.483608		1.13137	1.00506	1.40716		1.00799	0.971384	1.0338
318	-0.762833	-0.838769	-0.482715		1.12774	1.00467	1.40372		1.0075	0.972484	1.0327
318.5	-0.763168	-0.838907	-0.482847		1.12422	1.00431	1.40076		1.00704	0.973595	1.03164
319	-0.763484	-0.839144	-0.482757		1.12081	1.00397	1.39707		1.00661	0.974393	1.03052
319.5	-0.763783	-0.8393	-0.483547		1.11749	1.00366	1.39343		1.00621	0.975374	1.02938
320	-0.764066	-0.839446	-0.483376		1.11427	1.00338	1.38876		1.00583	0.976342	1.0283
320.5	-0.764333	-0.839582	-0.483405		1.11114	1.00312	1.38486		1.00548	0.977095	1.02719
321	-0.764585	-0.839664	-0.483602		1.10811	1.00287	1.38118		1.00514	0.978206	1.02609
321.5	-0.764824	-0.840144	-0.483652		1.10516	1.00265	1.37703		1.00483	0.979319	1.02503
322	-0.76505	-0.840457	-0.483646		1.1023	1.00244	1.37225		1.00454	0.980318	1.02407
322.5	-0.765264	-0.841039	-0.483604		1.09951	1.00225	1.36797		1.00426	0.981071	1.02312
323	-0.765466	-0.841626	-0.483576		1.09681	1.00207	1.36424		1.004	0.981696	1.02217
323.5	-0.765657	-0.841875	-0.483651		1.09419	1.00191	1.36113		1.00376	0.982225	1.02137
324	-0.765839	-0.842317	-0.483735		1.09164	1.00176	1.35821		1.00353	0.982834	1.02057
324.5	-0.76601	-0.842855	-0.483725		1.08916	1.00162	1.35505		1.00331	0.983349	1.01983
325	-0.766173	-0.84338	-0.483395		1.08675	1.0015	1.35098		1.00311	0.984039	1.01907
325.5	-0.766327	-0.843711	-0.483428		1.08441	1.00138	1.34764		1.00292	0.984753	1.01833
326	-0.766473	-0.844089	-0.483465		1.08214	1.00128	1.34397		1.00274	0.985378	1.01762
326.5	-0.766612	-0.844793	-0.48341		1.07993	1.00118	1.33992		1.00258	0.985986	1.01697
327	-0.766743	-0.845047	-0.483335		1.07778	1.00109	1.33623		1.00242	0.986282	1.01627
327.5	-0.766868	-0.845293	-0.483211		1.07569	1.001	1.33284		1.00227	0.986781	1.01566
328	-0.766987	-0.845513	-0.483293		1.07366	1.00093	1.32935		1.00213	0.987261	1.01503
328.5	-0.767099	-0.845613	-0.483306		1.07169	1.00086	1.32658		1.002	0.987748	1.01443
329	-0.767206	-0.845707	-0.482887		1.06977	1.00079	1.32373		1.00188	0.988162	1.01392
329.5	-0.767308	-0.845796	-0.482811		1.06791	1.00073	1.3201		1.00177	0.988577	1.01343
330	-0.767404	-0.845879	-0.482786		1.06609	1.00067	1.31753		1.00166	0.988955	1.01295
330.5	-0.767496	-0.845958	-0.483194		1.06433	1.00062	1.31463		1.00156	0.98939	1.01252
331	-0.767583	-0.846032	-0.482765		1.06262	1.00058	1.31172		1.00147	0.989793	1.01209
331.5	-0.767666	-0.846102	-0.483012		1.06095	1.00053	1.30885		1.00138	0.990186	1.01164
332	-0.767745	-0.846167	-0.482814		1.05933	1.00049	1.30602		1.00129	0.990601	1.01121
332.5	-0.76782	-0.846229	-0.482819		1.05775	1.00045	1.30335		1.00122	0.991009	1.01084
333	-0.767891	-0.846527	-0.482864		1.05622	1.00042	1.30063		1.00114	0.99139	1.01051
333.5	-0.767959	-0.846855	-0.483297		1.05473	1.00039	1.29783		1.00107	0.991755	1.01013
334	-0.768024	-0.84717	-0.483532		1.05328	1.00036	1.29475		1.00101	0.992136	1.00976
334.5	-0.768085	-0.84724	-0.48359		1.05187	1.00033	1.29164		1.00095	0.9925	1.00939
335	-0.768144	-0.847287	-0.483659		1.0505	1.0003	1.28843		1.00089	0.992848	1.00904
335.5	-0.768199	-0.847331	-0.483787		1.04916	1.00028	1.28526		1.00084	0.99316	1.00871
336	-0.768252	-0.847373	-0.483913		1.04786	1.00026	1.28234		1.00079	0.993414	1.00837
336.5	-0.768303	-0.847413	-0.484068		1.0466	1.00024	1.27938		1.00074	0.99366	1.00804
337	-0.768351	-0.847543	-0.484222		1.04537	1.00022	1.27647		1.00069	0.993915	1.00772
337.5	-0.768397	-0.847853	-0.484309		1.04417	1.0002	1.27387		1.00065	0.994144	1.00742
338	-0.768441	-0.848164	-0.484341		1.04301	1.00019	1.27117		1.00061	0.994349	1.00713
338.5	-0.768483	-0.848828	-0.484396		1.04188	1.00017	1.26872		1.00057	0.99456	1.00685
339	-0.768523	-0.849476	-0.484451		1.04077	1.00015	1.26626		1.00054	0.994788	1.0066
339.5	-0.768562	-0.850108	-0.484506		1.0397	1.00014	1.26391		1.0005	0.995008	1.00638
340	-0.768599	-0.850725	-0.48456		1.03866	1.00013	1.2613		1.00047	0.995219	1.00615
340.5	-0.768634	-0.851231	-0.484615		1.03764	1.00012	1.25889		1.00044	0.995422	1.00593
341	-0.768667	-0.851542	-0.484669		1.03665	1.00011	1.2565		1.00041	0.995627	1.00571
341.5	-0.7687	-0.851846	-0.484723		1.03569	1.0001	1.25413		1.00038	0.995852	1.00551
342	-0.76873	-0.852107	-0.484776		1.03475	1.0001	1.25178		1.00036	0.996066	1.00531
342.5	-0.768759	-0.852471	-0.48467		1.03384	1.00009	1.24947		1.00034	0.99627	1.00511
343	-0.768787	-0.852911	-0.484764		1.03295	1.00008	1.24717		1.00031	0.996454	1.00492
343.5	-0.768814	-0.853207	-0.484913		1.03208	1.00007	1.2449		1.00029	0.996606	1.00475
344	-0.768839	-0.85328	-0.484936		1.03124	1.00007	1.24266		1.00028	0.996752	1.00458
344.5	-0.768863	-0.853351	-0.484958		1.03043	1.00006	1.24055		1.00026	0.996892	1.00441
345	-0.768887	-0.853493	-0.48498		1.02963	1.00006	1.23847		1.00024	0.997026	1.00424
345.5	-0.76891	-0.853735	-0.485004		1.02885	1.00005	1.23651		1.00022	0.997154	1.00408
346	-0.768932	-0.853973	-0.485063		1.02809	1.00005	1.23487		1.00021	0.997277	1.00393
346.5	-0.768953	-0.854208	-0.485135		1.02736	1.00005	1.23307		1.00019	0.997395	1.00378
347	-0.768973	-0.854439	-0.485207		1.02664	1.00004	1.23121		1.00018	0.997508	1.00363
347.5	-0.768992	-0.854667	-0.485277		1.02594	1.00004	1.22927		1.00017	0.997616	1.0035
348	-0.76901	-0.854879	-0.485354		1.02527	1.00004	1.22729		1.00015	0.99772	1.00337
348.5	-0.769028	-0.85506	-0.485488		1.0246	1.00004	1.22532		1.00014	0.997827	1.00324
349	-0.769044	-0.855335	-0.485621		1.02396	1.00003	1.22337		1.00013	0.99793	1.00312
349.5	-0.769059	-0.855601	-0.485752		1.02334	1.00003	1.22145		1.00013	0.998028	1.00301
350	-0.769074	-0.855862	-0.485881		1.02273	1.00003	1.21953		1.00012	0.998117	1.0029

## Sheet: Fig4A-D
	Fig4A - Log fold virus (Model 1)				Fig4B - Log fold virus (Model 2)				Fig4C - Log fold virus (Model 3)				Fig4D - Log fold virus (Model 4)
Days	Line	95% CI	95% CI		Line	95% CI	95% CI		Line	95% CI	95% CI		Line	95% CI	95% CI
-28	0	0	0		0	0	0		0	0	0		0	0	0
-27.5	0	0	0		0	0	0		0	0	0		0	0	0
-27	0	0	0		0	0	0		0	0	0		0	0	0
-26.5	0	0	0		0	0	0		0	0	0		0	0	0
-26	0	0	0		0	0	0		0	0	0		0	0	0
-25.5	0	0	0		0	0	0		0	0	0		0	0	0
-25	0	0	0		0	0	0		0	0	0		0	0	0
-24.5	0	0	0		0	0	0		0	0	0		0	0	0
-24	0	0	0		0	0	0		0	0	0		0	0	0
-23.5	0	0	0		0	0	0		0	0	0		0	0	0
-23	0	0	0		0	0	0		0	0	0		0	0	0
-22.5	0	0	0		0	0	0		0	0	0		0	0	0
-22	0	0	0		0	0	0		0	0	0		0	0	0
-21.5	0	0	0		0	0	0		0	0	0		0	0	0
-21	0	0	0		0	0	0		0	0	0		0	0	0
-20.5	0	0	0		0	0	0		0	0	0		0	0	0
-20	0	0	0		0	0	0		0	0	0		0	0	0
-19.5	0	0	0		0	0	0		0	0	0		0	0	0
-19	0	0	0		0	0	0		0	0	0		0	0	0
-18.5	0	0	0		0	0	0		0	0	0		0	0	0
-18	0	0	0		0	0	0		0	0	0		0	0	0
-17.5	0	0	0		0	0	0		0	0	0		0	0	0
-17	0	0	0		0	0	0		0	0	0		0	0	0
-16.5	0	0	0		0	0	0		0	0	0		0	0	0
-16	0	0	0		0	0	0		0	0	0		0	0	0
-15.5	0	0	0		0	0	0		0	0	0		0	0	0
-15	0	0	0		0	0	0		0	0	0		0	0	0
-14.5	0	0	0		0	0	0		0	0	0		0	0	0
-14	0	0	0		0	0	0		0	0	0		0	0	0
-13.5	0	0	0		0	0	0		0	0	0		0	0	0
-13	0	0	0		0	0	0		0	0	0		0	0	0
-12.5	0	0	0		0	0	0		0	0	0		0	0	0
-12	0	0	0		0	0	0		0	0	0		0	0	0
-11.5	0	0	0		0	0	0		0	0	0		0	0	0
-11	0	0	0		0	0	0		0	0	0		0	0	0
-10.5	0	0	0		0	0	0		0	0	0		0	0	0
-10	0	0	0		0	0	0		0	0	0		0	0	0
-9.5	0	0	0		0	0	0		0	0	0		0	0	0
-9	0	0	0		0	0	0		0	0	0		0	0	0
-8.5	0	0	0		0	0	0		0	0	0		0	0	0
-8	0	0	0		0	0	0		0	0	0		0	0	0
-7.5	0	0	0		0	0	0		0	0	0		0	0	0
-7	0	0	0		0	0	0		0	0	0		0	0	0
-6.5	0	0	0		0	0	0		0	0	0		0	0	0
-6	0	0	0		0	0	0		0	0	0		0	0	0
-5.5	0	0	0		0	0	0		0	0	0		0	0	0
-5	0	0	0		0	0	0		0	0	0		0	0	0
-4.5	0	0	0		0	0	0		0	0	0		0	0	0
-4	0	0	0		0	0	0		0	0	0		0	0	0
-3.5	0	0	0		0	0	0		0	0	0		0	0	0
-3	0	0	0		0	0	0		0	0	0		0	0	0
-2.5	0	0	0		0	0	0		0	0	0		0	0	0
-2	0	0	0		0	0	0		0	0	0		0	0	0
-1.5	0	0	0		0	0	0		0	0	0		0	0	0
-1	0	0	0		0	0	0		0	0	0		0	0	0
-0.5	0	0	0		0	0	0		0	0	0		0	0	0
0	0	0	0		0	0	0		0	0	0		0	0	0
0.5	-0.0759145	-0.839172	-0.0640468		-0.159492	-0.458756	-0.0511792		-0.19534	-0.364325	-0.0753303		-0.171352	-0.193042	-0.0819258
1	-0.200494	-0.952675	-0.159872		-0.336624	-0.686007	-0.122495		-0.288373	-0.538146	-0.179203		-0.365352	-0.389536	-0.198077
1.5	-0.345673	-1.00224	-0.268845		-0.503009	-0.758211	-0.205565		-0.390542	-0.70218	-0.290831		-0.514925	-0.538805	-0.313311
2	-0.488389	-1.03779	-0.377042		-0.627981	-0.789085	-0.297956		-0.508363	-0.849497	-0.405378		-0.623201	-0.645563	-0.412317
2.5	-0.614681	-1.05921	-0.476685		-0.701383	-0.807337	-0.385457		-0.633474	-0.965794	-0.516299		-0.702897	-0.724375	-0.490515
3	-0.719185	-1.07864	-0.56306		-0.738181	-0.818536	-0.461406		-0.753661	-1.052	-0.617128		-0.762694	-0.785166	-0.553403
3.5	-0.802075	-1.10042	-0.637209		-0.75613	-0.826572	-0.529942		-0.859546	-1.11763	-0.703968		-0.808546	-0.832816	-0.603947
4	-0.866201	-1.11636	-0.694438		-0.765443	-0.832254	-0.577488		-0.946901	-1.16487	-0.78444		-0.844224	-0.869548	-0.642342
4.5	-0.915086	-1.12967	-0.739947		-0.770707	-0.835473	-0.609097		-1.01608	-1.20172	-0.842674		-0.871835	-0.898158	-0.671377
5	-0.951949	-1.14062	-0.777905		-0.773957	-0.838439	-0.635741		-1.06942	-1.23145	-0.885834		-0.89298	-0.919485	-0.695211
5.5	-0.979532	-1.14746	-0.804891		-0.776103	-0.840887	-0.649541		-1.11018	-1.24989	-0.915988		-0.908561	-0.935755	-0.712434
6	-0.999923	-1.15518	-0.822359		-0.7776	-0.842304	-0.658657		-1.14118	-1.26808	-0.934965		-0.919344	-0.946596	-0.724023
6.5	-1.01466	-1.15913	-0.835417		-0.778691	-0.843769	-0.665177		-1.16464	-1.27882	-0.946927		-0.926155	-0.954364	-0.731462
7	-1.02492	-1.16154	-0.843519		-0.77951	-0.844432	-0.670995		-1.18273	-1.28759	-0.956291		-0.929658	-0.958749	-0.73735
7.5	-1.03801	-1.16892	-0.860537		-0.780503	-0.845731	-0.677966		-1.21877	-1.31313	-0.9704		-0.944879	-0.975672	-0.755718
8	-1.04952	-1.17451	-0.874804		-0.78135	-0.847294	-0.683426		-1.2351	-1.32989	-0.982384		-0.95972	-0.993617	-0.773613
8.5	-1.05931	-1.18188	-0.887969		-0.782076	-0.848754	-0.688937		-1.24474	-1.33957	-0.992046		-0.973325	-1.00918	-0.789955
9	-1.06751	-1.18761	-0.900479		-0.782707	-0.850807	-0.692699		-1.25143	-1.34635	-0.997622		-0.985655	-1.02526	-0.805171
9.5	-1.07427	-1.19252	-0.907548		-0.783263	-0.851998	-0.696647		-1.2561	-1.34983	-1.00227		-0.996706	-1.03913	-0.817726
10	-1.07973	-1.19693	-0.911649		-0.783758	-0.852964	-0.698658		-1.25912	-1.35276	-1.00574		-1.00647	-1.05205	-0.828909
10.5	-1.08402	-1.20059	-0.916321		-0.7842	-0.853711	-0.700307		-1.26068	-1.3544	-1.00821		-1.01495	-1.0634	-0.838216
11	-1.08724	-1.20219	-0.920039		-0.784597	-0.854619	-0.701643		-1.26093	-1.35479	-1.00996		-1.02208	-1.07269	-0.847136
11.5	-1.08946	-1.20343	-0.923423		-0.784954	-0.855286	-0.702637		-1.25995	-1.35174	-1.01085		-1.02782	-1.07936	-0.854285
12	-1.09073	-1.20395	-0.92467		-0.785274	-0.855746	-0.704021		-1.25784	-1.35006	-1.01075		-1.0321	-1.08424	-0.859448
12.5	-1.09108	-1.20306	-0.925537		-0.785561	-0.856055	-0.705574		-1.25473	-1.34673	-1.00974		-1.03486	-1.08773	-0.86282
13	-1.09054	-1.20123	-0.925754		-0.785817	-0.856364	-0.706653		-1.25079	-1.34154	-1.00864		-1.03607	-1.08875	-0.864839
13.5	-1.0891	-1.1993	-0.924566		-0.786044	-0.85667	-0.707943		-1.24627	-1.33702	-1.00673		-1.03577	-1.08805	-0.865247
14	-1.08681	-1.19628	-0.922928		-0.786245	-0.85681	-0.709414		-1.2415	-1.33184	-1.00442		-1.03408	-1.08646	-0.864619
14.5	-1.08573	-1.19453	-0.923996		-0.786488	-0.857105	-0.710508		-1.24457	-1.33419	-1.00413		-1.03892	-1.09339	-0.870535
15	-1.08484	-1.19306	-0.924966		-0.786719	-0.857814	-0.711705		-1.23991	-1.33117	-1.00436		-1.04393	-1.09998	-0.876914
15.5	-1.08399	-1.19178	-0.92569		-0.786938	-0.858634	-0.713224		-1.23302	-1.32485	-1.00341		-1.04865	-1.10647	-0.883293
16	-1.08312	-1.19077	-0.926531		-0.787146	-0.859455	-0.713919		-1.2255	-1.31969	-1.00228		-1.05299	-1.113	-0.889141
16.5	-1.08215	-1.18917	-0.926448		-0.787343	-0.859733	-0.714562		-1.21767	-1.31259	-1.00015		-1.05691	-1.11814	-0.894334
17	-1.08105	-1.18743	-0.926353		-0.78753	-0.860005	-0.715141		-1.20961	-1.30552	-0.997929		-1.06033	-1.12367	-0.899818
17.5	-1.07977	-1.18619	-0.926165		-0.787708	-0.860483	-0.715907		-1.20135	-1.29925	-0.995985		-1.06319	-1.12773	-0.903826
18	-1.07825	-1.18457	-0.925746		-0.787876	-0.860972	-0.716592		-1.19287	-1.29104	-0.993397		-1.0654	-1.13093	-0.90778
18.5	-1.07646	-1.18241	-0.924433		-0.788035	-0.861499	-0.717334		-1.18415	-1.28254	-0.990868		-1.06688	-1.13392	-0.910114
19	-1.07433	-1.17956	-0.923201		-0.788185	-0.861981	-0.717692		-1.17517	-1.27442	-0.988061		-1.06753	-1.13566	-0.911184
19.5	-1.07183	-1.1764	-0.921542		-0.788324	-0.862482	-0.718184		-1.16596	-1.26481	-0.984218		-1.06725	-1.13496	-0.911528
20	-1.06889	-1.17273	-0.919636		-0.788453	-0.862844	-0.718575		-1.15656	-1.25526	-0.979707		-1.06599	-1.1331	-0.910961
20.5	-1.06547	-1.16815	-0.917549		-0.788571	-0.86306	-0.71909		-1.1471	-1.24671	-0.974652		-1.06375	-1.13082	-0.909365
21	-1.06153	-1.16347	-0.915135		-0.788678	-0.863279	-0.719296		-1.13778	-1.23806	-0.968832		-1.06057	-1.1276	-0.906954
21.5	-1.05851	-1.15993	-0.914272		-0.78881	-0.863655	-0.719696		-1.13469	-1.23286	-0.96662		-1.06211	-1.13036	-0.90975
22	-1.05582	-1.15669	-0.91317		-0.788939	-0.864023	-0.720093		-1.12591	-1.22614	-0.963856		-1.06384	-1.13325	-0.913035
22.5	-1.05333	-1.1531	-0.912216		-0.789065	-0.864293	-0.720541		-1.11561	-1.21953	-0.959677		-1.06544	-1.13656	-0.915573
23	-1.05099	-1.15049	-0.912187		-0.789187	-0.86471	-0.72117		-1.10503	-1.21169	-0.955204		-1.06683	-1.13888	-0.917563
23.5	-1.04871	-1.14738	-0.911373		-0.789305	-0.864942	-0.721871		-1.09442	-1.2037	-0.952314		-1.06797	-1.14069	-0.919566
24	-1.04645	-1.14532	-0.910475		-0.789421	-0.865169	-0.722236		-1.08381	-1.19491	-0.947867		-1.06879	-1.14239	-0.921663
24.5	-1.04414	-1.14317	-0.909755		-0.789532	-0.865332	-0.722461		-1.07319	-1.18668	-0.943481		-1.06925	-1.14353	-0.923043
25	-1.04172	-1.14038	-0.908611		-0.78964	-0.865611	-0.722756		-1.06256	-1.17921	-0.938848		-1.06926	-1.14405	-0.92373
25.5	-1.03915	-1.13725	-0.906982		-0.789745	-0.865748	-0.723124		-1.05186	-1.17108	-0.933486		-1.06875	-1.14377	-0.924153
26	-1.03635	-1.13381	-0.90534		-0.789844	-0.865914	-0.723483		-1.04108	-1.16331	-0.928463		-1.06763	-1.1429	-0.923714
26.5	-1.03327	-1.13	-0.903344		-0.789938	-0.866087	-0.72387		-1.03021	-1.15498	-0.921047		-1.06583	-1.14207	-0.922243
27	-1.02984	-1.12537	-0.900885		-0.790027	-0.8664	-0.724241		-1.01928	-1.14719	-0.913921		-1.0633	-1.13938	-0.920217
27.5	-1.02601	-1.1207	-0.898505		-0.790109	-0.866651	-0.724395		-1.00841	-1.13945	-0.906192		-1.06002	-1.13532	-0.917872
28	-1.02175	-1.11619	-0.895844		-0.790185	-0.86692	-0.72461		-0.997755	-1.1315	-0.897989		-1.05603	-1.13051	-0.91361
28.5	-1.01703	-1.11046	-0.892728		-0.790254	-0.867169	-0.724949		-0.987607	-1.12316	-0.88974		-1.0514	-1.12568	-0.909574
29	-1.01184	-1.10464	-0.889398		-0.790317	-0.867339	-0.725205		-0.978327	-1.11665	-0.883127		-1.04625	-1.12066	-0.905445
29.5	-1.0062	-1.0986	-0.884969		-0.790375	-0.86753	-0.725405		-0.970333	-1.10934	-0.875472		-1.04068	-1.11497	-0.900004
30	-1.00015	-1.09291	-0.881572		-0.790429	-0.867682	-0.725522		-0.964048	-1.10208	-0.869008		-1.03481	-1.10864	-0.895025
30.5	-0.993729	-1.08658	-0.877358		-0.790478	-0.867868	-0.725618		-0.959816	-1.0943	-0.86329		-1.02871	-1.10197	-0.889785
31	-0.986966	-1.08	-0.871057		-0.790524	-0.868028	-0.725746		-0.957816	-1.08857	-0.85875		-1.02245	-1.09452	-0.885553
31.5	-0.979905	-1.07265	-0.866561		-0.790568	-0.868119	-0.725863		-0.958012	-1.08183	-0.854585		-1.01608	-1.08783	-0.880566
32	-0.972583	-1.06546	-0.861375		-0.790609	-0.868206	-0.725972		-0.960158	-1.07715	-0.851369		-1.00965	-1.08135	-0.875515
32.5	-0.965034	-1.05838	-0.855915		-0.790648	-0.868288	-0.72622		-0.963853	-1.07256	-0.847309		-1.00318	-1.07514	-0.870334
33	-0.957291	-1.05132	-0.848803		-0.790685	-0.868399	-0.726379		-0.968644	-1.06884	-0.845423		-0.996685	-1.06882	-0.864574
33.5	-0.949384	-1.04552	-0.844639		-0.790721	-0.868515	-0.726487		-0.974104	-1.06634	-0.842827		-0.990183	-1.06289	-0.858965
34	-0.941341	-1.0389	-0.838294		-0.790755	-0.868625	-0.726552		-0.979882	-1.06455	-0.840371		-0.983685	-1.05678	-0.852835
34.5	-0.933188	-1.03279	-0.831403		-0.790787	-0.86873	-0.726584		-0.985719	-1.06237	-0.837678		-0.977199	-1.05013	-0.847526
35	-0.924953	-1.0263	-0.824133		-0.790819	-0.868831	-0.726625		-0.991432	-1.06343	-0.836278		-0.970731	-1.04377	-0.842296
35.5	-0.920413	-1.02312	-0.825939		-0.790897	-0.869082	-0.726865		-1.01746	-1.086	-0.850012		-0.972763	-1.04654	-0.845464
36	-0.919337	-1.02065	-0.831456		-0.790982	-0.869348	-0.727133		-1.0119	-1.08884	-0.858897		-0.975518	-1.04963	-0.849311
36.5	-0.921154	-1.0191	-0.835918		-0.791071	-0.869649	-0.727446		-1.00514	-1.0831	-0.864533		-0.978408	-1.0534	-0.852604
37	-0.925005	-1.02082	-0.840653		-0.791165	-0.869977	-0.72775		-0.999935	-1.07737	-0.866768		-0.981181	-1.05729	-0.856684
37.5	-0.93002	-1.02207	-0.844706		-0.791264	-0.87024	-0.728072		-0.996802	-1.07149	-0.870143		-0.983636	-1.06011	-0.85983
38	-0.935487	-1.02459	-0.847466		-0.791368	-0.870508	-0.728379		-0.995566	-1.06738	-0.871587		-0.985615	-1.06287	-0.861792
38.5	-0.940886	-1.02849	-0.850649		-0.791475	-0.87079	-0.728635		-0.995715	-1.06469	-0.872576		-0.987001	-1.06527	-0.863836
39	-0.945867	-1.03064	-0.851834		-0.791583	-0.871082	-0.729001		-0.996524	-1.06102	-0.873208		-0.987702	-1.06671	-0.865743
39.5	-0.950197	-1.03213	-0.852668		-0.791692	-0.871377	-0.729519		-0.997218	-1.05767	-0.87168		-0.987645	-1.06706	-0.866537
40	-0.953729	-1.03325	-0.853348		-0.791797	-0.871572	-0.729855		-0.997161	-1.05419	-0.869411		-0.986774	-1.06637	-0.865965
40.5	-0.956372	-1.03386	-0.853388		-0.791897	-0.871858	-0.730258		-0.995962	-1.04954	-0.866648		-0.98506	-1.06437	-0.864754
41	-0.958074	-1.03396	-0.852955		-0.79199	-0.872061	-0.73073		-0.993491	-1.04457	-0.863304		-0.982502	-1.0618	-0.862612
41.5	-0.958817	-1.03284	-0.851983		-0.792075	-0.87229	-0.730941		-0.989859	-1.03933	-0.859073		-0.979129	-1.05855	-0.859845
42	-0.95861	-1.0307	-0.850668		-0.792152	-0.872637	-0.731074		-0.985376	-1.03357	-0.854286		-0.975014	-1.05462	-0.856751
42.5	-0.959108	-1.03057	-0.850251		-0.792252	-0.872915	-0.731308		-0.990188	-1.03446	-0.852247		-0.974169	-1.05469	-0.856625
43	-0.959749	-1.03071	-0.850453		-0.792351	-0.873566	-0.731609		-0.986598	-1.03234	-0.849842		-0.973385	-1.05489	-0.85744
43.5	-0.960376	-1.03063	-0.850019		-0.792448	-0.873989	-0.732038		-0.980494	-1.02755	-0.847007		-0.97241	-1.05506	-0.857739
44	-0.960895	-1.03065	-0.849961		-0.792542	-0.874365	-0.732478		-0.973557	-1.02179	-0.843697		-0.971204	-1.05491	-0.857974
44.5	-0.961235	-1.03078	-0.848856		-0.792635	-0.87453	-0.732772		-0.966155	-1.01588	-0.839999		-0.969738	-1.05457	-0.857165
45	-0.961338	-1.03035	-0.848757		-0.792726	-0.874691	-0.733031		-0.958373	-1.00941	-0.835605		-0.967987	-1.05422	-0.856598
45.5	-0.961161	-1.03049	-0.847725		-0.792814	-0.874918	-0.7333		-0.950239	-1.00345	-0.831099		-0.965921	-1.05336	-0.856207
46	-0.960664	-1.02947	-0.847206		-0.7929	-0.875181	-0.733556		-0.941754	-0.996122	-0.825704		-0.963509	-1.0518	-0.854986
46.5	-0.95981	-1.02768	-0.845858		-0.792983	-0.875373	-0.733897		-0.932911	-0.990562	-0.820559		-0.960712	-1.04944	-0.853098
47	-0.958559	-1.02567	-0.844387		-0.793063	-0.875557	-0.734131		-0.923717	-0.982471	-0.815557		-0.957492	-1.04692	-0.85119
47.5	-0.956872	-1.02322	-0.842498		-0.793139	-0.875811	-0.734315		-0.914202	-0.97491	-0.809557		-0.953812	-1.04384	-0.848092
48	-0.954712	-1.02012	-0.840104		-0.79321	-0.876026	-0.734509		-0.904439	-0.968154	-0.802325		-0.949653	-1.03979	-0.844882
48.5	-0.95205	-1.0169	-0.83813		-0.793277	-0.876258	-0.734692		-0.89457	-0.962079	-0.795233		-0.945017	-1.03557	-0.841514
49	-0.948866	-1.01324	-0.83603		-0.793339	-0.876498	-0.734831		-0.884813	-0.954804	-0.787977		-0.939935	-1.03065	-0.837772
49.5	-0.946289	-1.01037	-0.834435		-0.793415	-0.876757	-0.735051		-0.880979	-0.949587	-0.783752		-0.937043	-1.02888	-0.836068
50	-0.94397	-1.00818	-0.832779		-0.79349	-0.877016	-0.73528		-0.871593	-0.944832	-0.779253		-0.934235	-1.02732	-0.834382
50.5	-0.941809	-1.0061	-0.831152		-0.793565	-0.877238	-0.735778		-0.860727	-0.939585	-0.772926		-0.931353	-1.02578	-0.83231
51	-0.939742	-1.00472	-0.829804		-0.79364	-0.877535	-0.735987		-0.849553	-0.93427	-0.76639		-0.928369	-1.02374	-0.830856
51.5	-0.93771	-1.00226	-0.828622		-0.793713	-0.878087	-0.736313		-0.838317	-0.929298	-0.75879		-0.925259	-1.02186	-0.82855
52	-0.935658	-1.00066	-0.826933		-0.793786	-0.878481	-0.736564		-0.827063	-0.924655	-0.750504		-0.921997	-1.01973	-0.825814
52.5	-0.933538	-0.99836	-0.825275		-0.793858	-0.878709	-0.736787		-0.815791	-0.918971	-0.741859		-0.918557	-1.01724	-0.823292
53	-0.931299	-0.995725	-0.822953		-0.793928	-0.878847	-0.736975		-0.804482	-0.915128	-0.73365		-0.914907	-1.01425	-0.821203
53.5	-0.928894	-0.992946	-0.82054		-0.793997	-0.879168	-0.737147		-0.79311	-0.910937	-0.724603		-0.911012	-1.01087	-0.817417
54	-0.92627	-0.990127	-0.818408		-0.794064	-0.879374	-0.7373		-0.781661	-0.905705	-0.714477		-0.906834	-1.00744	-0.813453
54.5	-0.923375	-0.98659	-0.81594		-0.794128	-0.879565	-0.737434		-0.770136	-0.900538	-0.703353		-0.902339	-1.00353	-0.809974
55	-0.920159	-0.983261	-0.813372		-0.79419	-0.879723	-0.737561		-0.758579	-0.895426	-0.692502		-0.897505	-0.999433	-0.804994
55.5	-0.916576	-0.979661	-0.810681		-0.794247	-0.879866	-0.737776		-0.747095	-0.890451	-0.681101		-0.892325	-0.994737	-0.800102
56	-0.912594	-0.975184	-0.807105		-0.794301	-0.879969	-0.737973		-0.735866	-0.885033	-0.67076		-0.886818	-0.989785	-0.795378
56.5	-0.909205	-0.971956	-0.804542		-0.794367	-0.880108	-0.738265		-0.729963	-0.88039	-0.664224		-0.882995	-0.986461	-0.792155
57	-0.906125	-0.969055	-0.802594		-0.794434	-0.880357	-0.738563		-0.719175	-0.877115	-0.655522		-0.879251	-0.983688	-0.789507
57.5	-0.903263	-0.966394	-0.800425		-0.7945	-0.880584	-0.738821		-0.707139	-0.873247	-0.644848		-0.875467	-0.980569	-0.786425
58	-0.900555	-0.963791	-0.798935		-0.794566	-0.880873	-0.739124		-0.694906	-0.868952	-0.633918		-0.871619	-0.977942	-0.782255
58.5	-0.897941	-0.961257	-0.797147		-0.794632	-0.881107	-0.739362		-0.68269	-0.86493	-0.622006		-0.867687	-0.974919	-0.778036
59	-0.895366	-0.958684	-0.795078		-0.794697	-0.881332	-0.739602		-0.670527	-0.860947	-0.610091		-0.86365	-0.971503	-0.774331
59.5	-0.892777	-0.956406	-0.793008		-0.794762	-0.881564	-0.73984		-0.65841	-0.857199	-0.598061		-0.859484	-0.968055	-0.77061
60	-0.89012	-0.953832	-0.790658		-0.794826	-0.881735	-0.740101		-0.646316	-0.853475	-0.585745		-0.855162	-0.964449	-0.766351
60.5	-0.887345	-0.951027	-0.78856		-0.794888	-0.881888	-0.740327		-0.634216	-0.849692	-0.573115		-0.850656	-0.96084	-0.763057
61	-0.884395	-0.948762	-0.78622		-0.794949	-0.88204	-0.740544		-0.622092	-0.845939	-0.559266		-0.845932	-0.956771	-0.759039
61.5	-0.881215	-0.94552	-0.78323		-0.795008	-0.882217	-0.740738		-0.609944	-0.842041	-0.545897		-0.840962	-0.952774	-0.754355
62	-0.87775	-0.942176	-0.78013		-0.795065	-0.882335	-0.740842		-0.597808	-0.837859	-0.533318		-0.835725	-0.948782	-0.748863
62.5	-0.873952	-0.938731	-0.776894		-0.795118	-0.882444	-0.740908		-0.585784	-0.833794	-0.521089		-0.830216	-0.944221	-0.742687
63	-0.869784	-0.934615	-0.772868		-0.795168	-0.882569	-0.74097		-0.574046	-0.829808	-0.508588		-0.824448	-0.939082	-0.736731
63.5	-0.865227	-0.930389	-0.768881		-0.795214	-0.882681	-0.741027		-0.56286	-0.825916	-0.495936		-0.818449	-0.934251	-0.729681
64	-0.860278	-0.92554	-0.764114		-0.795256	-0.882781	-0.74108		-0.552574	-0.821775	-0.48467		-0.812258	-0.929544	-0.721826
64.5	-0.854955	-0.920658	-0.76002		-0.795296	-0.882872	-0.741129		-0.543593	-0.817635	-0.475211		-0.805918	-0.924247	-0.714658
65	-0.849285	-0.915915	-0.755139		-0.795332	-0.882954	-0.741173		-0.536325	-0.813369	-0.464533		-0.799466	-0.91911	-0.707837
65.5	-0.843304	-0.910244	-0.750158		-0.795366	-0.883028	-0.741231		-0.531107	-0.809345	-0.458994		-0.792936	-0.913699	-0.700087
66	-0.83705	-0.904427	-0.744611		-0.795398	-0.88313	-0.741312		-0.528116	-0.805042	-0.455747		-0.786352	-0.908538	-0.693498
66.5	-0.83056	-0.89929	-0.73899		-0.795428	-0.883254	-0.741386		-0.527325	-0.800945	-0.450036		-0.779735	-0.903149	-0.686118
67	-0.823872	-0.893732	-0.733633		-0.795457	-0.88336	-0.741453		-0.528498	-0.797038	-0.445649		-0.773098	-0.89807	-0.678929
67.5	-0.81702	-0.887972	-0.727686		-0.795484	-0.883403	-0.741515		-0.53125	-0.792444	-0.442149		-0.766453	-0.893321	-0.671775
68	-0.810036	-0.881937	-0.721925		-0.79551	-0.883442	-0.741573		-0.535141	-0.788245	-0.445292		-0.759808	-0.887186	-0.664239
68.5	-0.802951	-0.877727	-0.714974		-0.795535	-0.883477	-0.741626		-0.539752	-0.784609	-0.444429		-0.753169	-0.882096	-0.657192
69	-0.795793	-0.872929	-0.707702		-0.795559	-0.883533	-0.741675		-0.54474	-0.78032	-0.446089		-0.746541	-0.876796	-0.650351
69.5	-0.788589	-0.867192	-0.701093		-0.795582	-0.883622	-0.741721		-0.549843	-0.776348	-0.448653		-0.739929	-0.871855	-0.642082
70	-0.781364	-0.861744	-0.69447		-0.795604	-0.883707	-0.74175		-0.554882	-0.772676	-0.450865		-0.733335	-0.866629	-0.634987
70.5	-0.774143	-0.856879	-0.687933		-0.795625	-0.883786	-0.741769		-0.559739	-0.769354	-0.452713		-0.726764	-0.861601	-0.627211
71	-0.766949	-0.851977	-0.680713		-0.795645	-0.883862	-0.741813		-0.564345	-0.765978	-0.455921		-0.720217	-0.85585	-0.620155
71.5	-0.759806	-0.847286	-0.673148		-0.795664	-0.883904	-0.741855		-0.568663	-0.762947	-0.458662		-0.713698	-0.850397	-0.612278
72	-0.752736	-0.843155	-0.666912		-0.795683	-0.883937	-0.741894		-0.572679	-0.759744	-0.46071		-0.707209	-0.845516	-0.604615
72.5	-0.74576	-0.839312	-0.659914		-0.795701	-0.883972	-0.741931		-0.576395	-0.755986	-0.460508		-0.700755	-0.840303	-0.597719
73	-0.738899	-0.834342	-0.653126		-0.795719	-0.884004	-0.741966		-0.579818	-0.752163	-0.461083		-0.694338	-0.835199	-0.589721
73.5	-0.732175	-0.830118	-0.646344		-0.795736	-0.884034	-0.741998		-0.582964	-0.749175	-0.463653		-0.687961	-0.829658	-0.583236
74	-0.725607	-0.826193	-0.640003		-0.795752	-0.884063	-0.742029		-0.58585	-0.745043	-0.465471		-0.681628	-0.824587	-0.57635
74.5	-0.719212	-0.822383	-0.633829		-0.795768	-0.88409	-0.742057		-0.588493	-0.74195	-0.466521		-0.675343	-0.819743	-0.569886
75	-0.713009	-0.81834	-0.627732		-0.795783	-0.88412	-0.742084		-0.590912	-0.738566	-0.468021		-0.66911	-0.815111	-0.563019
75.5	-0.707011	-0.815626	-0.622608		-0.795798	-0.884149	-0.74211		-0.593124	-0.734897	-0.470145		-0.662932	-0.810492	-0.555744
76	-0.701232	-0.812502	-0.616741		-0.795812	-0.884178	-0.742133		-0.595146	-0.731107	-0.470149		-0.656814	-0.805546	-0.547751
76.5	-0.695684	-0.80891	-0.611349		-0.795826	-0.884207	-0.742156		-0.596993	-0.727357	-0.471104		-0.650761	-0.800543	-0.541049
77	-0.690376	-0.806389	-0.606919		-0.795839	-0.884246	-0.742177		-0.598681	-0.723986	-0.472066		-0.644778	-0.79615	-0.535178
77.5	-0.685313	-0.803353	-0.601124		-0.795852	-0.884283	-0.742197		-0.600223	-0.721296	-0.473542		-0.63887	-0.791728	-0.528864
78	-0.6805	-0.799404	-0.597071		-0.795865	-0.884319	-0.742213		-0.601631	-0.718295	-0.474393		-0.633042	-0.787341	-0.523017
78.5	-0.675939	-0.796481	-0.593448		-0.795877	-0.884353	-0.742269		-0.602917	-0.718098	-0.475301		-0.6273	-0.7832	-0.517527
79	-0.67163	-0.794073	-0.589169		-0.795889	-0.884387	-0.74233		-0.604092	-0.71551	-0.47721		-0.62165	-0.778715	-0.511623
79.5	-0.667571	-0.791041	-0.586119		-0.7959	-0.884419	-0.742386		-0.605165	-0.713049	-0.477657		-0.616097	-0.774295	-0.505853
80	-0.663756	-0.788885	-0.581335		-0.795911	-0.884449	-0.742442		-0.606145	-0.710698	-0.479292		-0.610648	-0.770413	-0.501313
80.5	-0.660181	-0.786426	-0.57674		-0.795922	-0.884479	-0.742465		-0.60704	-0.708387	-0.479508		-0.605309	-0.766552	-0.49763
81	-0.656838	-0.784053	-0.573149		-0.795933	-0.884508	-0.74247		-0.607857	-0.707015	-0.479836		-0.600087	-0.762288	-0.493782
81.5	-0.653718	-0.782156	-0.570217		-0.795943	-0.884536	-0.742475		-0.608604	-0.704935	-0.481016		-0.594987	-0.758247	-0.488167
82	-0.650813	-0.77952	-0.567367		-0.795953	-0.884563	-0.74248		-0.609286	-0.70353	-0.481553		-0.590016	-0.754762	-0.483322
82.5	-0.648113	-0.77785	-0.564087		-0.795963	-0.884588	-0.742485		-0.609909	-0.701791	-0.482295		-0.58518	-0.75114	-0.478662
83	-0.645608	-0.776716	-0.561319		-0.795972	-0.884614	-0.742489		-0.610478	-0.70077	-0.482993		-0.580485	-0.747848	-0.474791
83.5	-0.643286	-0.774931	-0.55874		-0.795981	-0.884633	-0.742493		-0.610997	-0.701068	-0.483244		-0.575936	-0.744562	-0.47055
84	-0.641138	-0.773492	-0.557079		-0.79599	-0.884645	-0.742496		-0.611472	-0.700418	-0.482864		-0.571538	-0.741054	-0.466903
84.5	-0.639153	-0.772544	-0.555175		-0.795999	-0.884657	-0.7425		-0.611905	-0.700125	-0.483306		-0.567297	-0.737919	-0.46445
85	-0.637321	-0.771328	-0.552599		-0.796007	-0.884668	-0.742503		-0.612301	-0.699728	-0.484044		-0.563217	-0.734629	-0.46184
85.5	-0.635631	-0.770178	-0.550373		-0.796015	-0.884679	-0.742506		-0.612663	-0.700081	-0.484808		-0.559301	-0.731662	-0.458418
86	-0.634073	-0.768486	-0.548763		-0.796023	-0.88469	-0.742508		-0.612994	-0.699786	-0.484493		-0.555551	-0.728588	-0.456559
86.5	-0.63264	-0.767378	-0.547104		-0.796031	-0.8847	-0.742525		-0.613296	-0.699108	-0.484649		-0.551971	-0.725384	-0.454625
87	-0.63132	-0.766003	-0.545002		-0.796038	-0.88471	-0.742542		-0.613571	-0.699652	-0.4848		-0.548562	-0.722467	-0.451774
87.5	-0.630106	-0.764906	-0.543358		-0.796046	-0.884719	-0.742559		-0.613823	-0.699094	-0.485708		-0.545323	-0.719406	-0.450041
88	-0.628991	-0.764248	-0.541534		-0.796053	-0.884728	-0.742575		-0.614053	-0.698783	-0.486259		-0.542255	-0.716762	-0.449176
88.5	-0.627965	-0.763197	-0.540324		-0.79606	-0.884737	-0.742591		-0.614263	-0.698656	-0.486705		-0.539357	-0.714059	-0.447798
89	-0.627024	-0.762091	-0.53905		-0.796067	-0.884746	-0.742607		-0.614455	-0.697797	-0.486447		-0.536625	-0.711117	-0.446333
89.5	-0.626158	-0.761388	-0.537862		-0.796074	-0.884754	-0.742622		-0.614631	-0.697306	-0.486836		-0.534059	-0.708454	-0.444227
90	-0.625364	-0.760636	-0.537068		-0.79608	-0.884762	-0.742638		-0.614791	-0.697331	-0.486756		-0.531653	-0.706146	-0.44263
90.5	-0.624634	-0.760155	-0.536235		-0.796086	-0.88477	-0.742653		-0.614937	-0.697143	-0.486951		-0.529404	-0.703918	-0.441073
91	-0.623964	-0.759866	-0.535231		-0.796093	-0.884777	-0.742662		-0.615071	-0.696589	-0.487276		-0.527307	-0.701669	-0.440014
91.5	-0.623348	-0.759189	-0.534178		-0.796099	-0.884785	-0.742665		-0.615193	-0.695999	-0.487972		-0.525356	-0.69947	-0.4392
92	-0.622783	-0.758439	-0.533407		-0.796105	-0.884792	-0.742667		-0.615305	-0.696043	-0.487561		-0.523546	-0.697093	-0.437305
92.5	-0.622264	-0.758142	-0.532704		-0.796111	-0.884798	-0.74267		-0.615407	-0.696392	-0.487846		-0.521869	-0.695344	-0.436327
93	-0.621787	-0.757537	-0.532246		-0.796116	-0.884805	-0.742672		-0.6155	-0.696216	-0.488377		-0.52032	-0.693535	-0.435445
93.5	-0.621348	-0.757175	-0.531741		-0.796122	-0.884812	-0.742679		-0.615585	-0.696435	-0.488431		-0.518891	-0.69199	-0.434542
94	-0.620946	-0.756822	-0.531452		-0.796127	-0.884818	-0.742688		-0.615663	-0.696705	-0.487995		-0.517577	-0.690446	-0.434088
94.5	-0.620575	-0.756518	-0.531009		-0.796132	-0.884864	-0.742697		-0.615734	-0.697107	-0.487954		-0.516369	-0.688538	-0.433985
95	-0.620234	-0.756129	-0.530355		-0.796138	-0.884909	-0.742706		-0.615799	-0.697701	-0.488276		-0.515262	-0.686822	-0.433371
95.5	-0.619921	-0.755913	-0.52978		-0.796143	-0.884954	-0.742715		-0.615858	-0.698349	-0.488474		-0.514248	-0.68559	-0.431345
96	-0.619632	-0.755848	-0.529345		-0.796148	-0.884999	-0.742724		-0.615912	-0.698575	-0.48854		-0.513322	-0.684448	-0.430547
96.5	-0.619367	-0.755781	-0.528942		-0.796153	-0.885043	-0.742733		-0.615962	-0.698486	-0.488745		-0.512476	-0.683036	-0.429775
97	-0.619122	-0.755675	-0.528589		-0.796157	-0.885052	-0.742742		-0.616007	-0.6988	-0.488908		-0.511706	-0.68214	-0.428668
97.5	-0.618897	-0.755568	-0.528255		-0.796162	-0.885058	-0.74275		-0.616048	-0.699208	-0.489071		-0.511004	-0.681338	-0.427417
98	-0.618689	-0.75523	-0.527915		-0.796167	-0.885063	-0.742759		-0.616086	-0.699279	-0.489146		-0.510366	-0.680238	-0.426505
98.5	-0.618498	-0.754969	-0.52764		-0.796171	-0.885068	-0.742767		-0.61612	-0.699634	-0.489375		-0.509787	-0.678419	-0.425893
99	-0.618321	-0.754684	-0.527498		-0.796175	-0.885073	-0.742775		-0.616152	-0.700012	-0.489993		-0.509261	-0.676655	-0.425354
99.5	-0.618158	-0.754663	-0.527222		-0.79618	-0.885077	-0.742827		-0.616181	-0.700318	-0.489751		-0.508784	-0.675149	-0.425126
100	-0.618007	-0.754455	-0.526965		-0.796184	-0.885082	-0.742834		-0.616207	-0.700754	-0.48977		-0.508352	-0.674084	-0.424354
100.5	-0.617868	-0.754325	-0.526729		-0.796188	-0.885086	-0.742842		-0.616231	-0.701072	-0.489787		-0.50796	-0.672759	-0.424057
101	-0.61774	-0.754258	-0.526512		-0.796192	-0.885087	-0.74285		-0.616253	-0.701409	-0.489459		-0.507605	-0.671985	-0.423749
101.5	-0.617621	-0.754143	-0.5263		-0.796196	-0.885089	-0.742857		-0.616273	-0.701864	-0.490088		-0.507284	-0.671081	-0.423316
102	-0.617511	-0.754089	-0.526081		-0.7962	-0.885091	-0.742864		-0.616291	-0.702164	-0.490364		-0.506993	-0.670005	-0.422569
102.5	-0.617409	-0.754065	-0.525842		-0.796204	-0.885093	-0.742872		-0.616308	-0.702383	-0.49015		-0.506729	-0.668813	-0.421825
103	-0.617315	-0.754023	-0.52569		-0.796208	-0.885095	-0.742879		-0.616324	-0.702375	-0.490469		-0.50649	-0.667834	-0.421725
103.5	-0.617227	-0.754001	-0.525558		-0.796211	-0.885096	-0.742886		-0.616338	-0.702811	-0.490291		-0.506274	-0.666736	-0.421909
104	-0.617146	-0.753986	-0.525425		-0.796215	-0.885098	-0.742893		-0.616351	-0.703096	-0.49066		-0.506078	-0.666092	-0.42226
104.5	-0.617072	-0.753973	-0.525334		-0.796219	-0.885099	-0.7429		-0.616362	-0.703188	-0.491098		-0.5059	-0.665464	-0.422617
105	-0.617002	-0.753961	-0.525141		-0.796222	-0.885101	-0.742907		-0.616373	-0.70329	-0.491725		-0.505738	-0.664637	-0.422822
105.5	-0.616938	-0.753923	-0.525001		-0.796225	-0.885102	-0.742914		-0.616383	-0.703427	-0.49219		-0.505591	-0.663884	-0.422927
106	-0.616878	-0.75386	-0.5248		-0.796229	-0.885104	-0.742932		-0.616392	-0.703848	-0.492351		-0.505457	-0.663038	-0.423051
106.5	-0.616822	-0.753841	-0.524612		-0.796232	-0.885105	-0.742951		-0.6164	-0.704431	-0.492173		-0.505334	-0.662218	-0.423183
107	-0.61677	-0.753831	-0.524394		-0.796235	-0.885106	-0.742971		-0.616407	-0.704939	-0.49224		-0.505222	-0.661495	-0.42326
107.5	-0.616722	-0.7537	-0.524273		-0.796239	-0.885108	-0.742986		-0.616414	-0.705185	-0.49188		-0.50512	-0.660917	-0.423109
108	-0.616678	-0.75367	-0.524189		-0.796242	-0.885109	-0.742999		-0.61642	-0.705037	-0.491635		-0.505026	-0.660312	-0.42303
108.5	-0.616636	-0.753654	-0.524111		-0.796245	-0.88511	-0.743012		-0.616426	-0.705315	-0.491943		-0.504939	-0.659612	-0.422843
109	-0.616598	-0.753639	-0.524185		-0.796248	-0.885111	-0.743025		-0.616431	-0.705455	-0.492276		-0.504858	-0.659042	-0.422568
109.5	-0.616562	-0.753626	-0.524103		-0.796251	-0.885112	-0.743037		-0.616436	-0.705639	-0.492252		-0.504784	-0.658448	-0.422077
110	-0.616528	-0.753614	-0.524022		-0.796254	-0.885113	-0.743049		-0.61644	-0.705743	-0.492506		-0.504714	-0.657941	-0.421612
110.5	-0.616497	-0.753603	-0.52392		-0.796257	-0.885122	-0.743061		-0.616444	-0.705843	-0.492995		-0.504649	-0.657708	-0.421321
111	-0.616468	-0.753593	-0.523782		-0.796259	-0.885136	-0.743071		-0.616448	-0.705953	-0.493252		-0.504587	-0.65725	-0.421184
111.5	-0.616441	-0.753585	-0.523706		-0.796262	-0.88515	-0.743077		-0.616452	-0.70626	-0.493708		-0.504529	-0.656801	-0.42105
112	-0.616415	-0.753576	-0.523663		-0.796265	-0.885163	-0.743084		-0.616455	-0.706495	-0.494386		-0.504474	-0.656359	-0.420917
112.5	-0.616392	-0.753569	-0.523636		-0.796268	-0.885177	-0.74309		-0.616457	-0.706804	-0.494171		-0.504421	-0.655927	-0.420787
113	-0.61637	-0.753562	-0.523611		-0.79627	-0.88519	-0.743096		-0.61646	-0.707127	-0.493955		-0.50437	-0.655605	-0.420764
113.5	-0.616349	-0.753556	-0.523566		-0.796273	-0.885203	-0.7431		-0.616462	-0.707383	-0.493282		-0.504321	-0.65508	-0.421037
114	-0.61633	-0.75355	-0.523518		-0.796276	-0.885217	-0.7431		-0.616465	-0.707649	-0.493636		-0.504274	-0.654394	-0.421545
114.5	-0.616312	-0.753545	-0.52349		-0.796278	-0.88522	-0.7431		-0.616467	-0.707759	-0.493927		-0.504228	-0.65398	-0.421673
115	-0.616295	-0.75354	-0.523459		-0.796281	-0.885223	-0.743101		-0.61647	-0.70815	-0.493829		-0.504182	-0.653569	-0.421798
115.5	-0.616279	-0.753536	-0.52343		-0.796283	-0.885226	-0.743101		-0.616472	-0.70848	-0.494059		-0.504138	-0.653158	-0.421838
116	-0.616265	-0.753532	-0.5234		-0.796286	-0.885229	-0.743101		-0.616474	-0.708658	-0.49445		-0.504094	-0.652652	-0.421876
116.5	-0.616251	-0.753474	-0.52331		-0.796288	-0.885233	-0.743102		-0.616476	-0.708529	-0.494856		-0.504051	-0.652306	-0.422084
117	-0.616238	-0.753403	-0.523224		-0.79629	-0.885236	-0.743102		-0.616478	-0.708664	-0.494988		-0.504008	-0.652138	-0.422267
117.5	-0.616226	-0.753334	-0.523199		-0.796293	-0.885239	-0.743102		-0.61648	-0.70893	-0.494995		-0.503965	-0.651981	-0.422318
118	-0.616214	-0.753267	-0.523176		-0.796295	-0.885242	-0.743102		-0.616482	-0.709141	-0.49528		-0.503921	-0.651466	-0.422514
118.5	-0.616203	-0.753243	-0.523154		-0.796297	-0.885245	-0.743103		-0.616484	-0.709428	-0.495115		-0.503878	-0.650887	-0.422485
119	-0.616193	-0.75324	-0.523133		-0.796299	-0.885247	-0.743103		-0.616485	-0.709671	-0.495084		-0.503835	-0.650581	-0.422515
119.5	-0.616184	-0.753238	-0.523123		-0.796302	-0.88525	-0.743103		-0.616487	-0.709674	-0.49512		-0.503792	-0.650097	-0.422568
120	-0.616175	-0.753236	-0.523117		-0.796304	-0.885253	-0.743103		-0.616489	-0.709678	-0.495467		-0.503748	-0.649568	-0.422627
120.5	-0.616167	-0.753234	-0.523077		-0.796306	-0.885256	-0.743103		-0.616491	-0.709809	-0.495453		-0.503704	-0.649066	-0.422561
121	-0.616159	-0.753232	-0.52306		-0.796308	-0.88527	-0.743104		-0.616492	-0.709941	-0.495798		-0.503659	-0.648831	-0.422494
121.5	-0.616152	-0.753231	-0.523043		-0.79631	-0.885285	-0.743104		-0.616494	-0.710244	-0.49578		-0.503614	-0.648595	-0.422492
122	-0.616146	-0.753229	-0.522926		-0.796312	-0.885299	-0.743104		-0.616496	-0.71047	-0.49603		-0.503568	-0.648269	-0.422635
122.5	-0.616139	-0.753228	-0.522869		-0.796314	-0.885313	-0.743104		-0.616497	-0.7106	-0.496274		-0.503522	-0.647883	-0.422776
123	-0.616133	-0.753217	-0.522848		-0.796316	-0.885327	-0.743104		-0.616499	-0.710646	-0.496352		-0.503474	-0.647403	-0.422914
123.5	-0.616128	-0.752965	-0.522788		-0.796318	-0.885341	-0.743104		-0.6165	-0.710689	-0.496565		-0.503427	-0.646992	-0.423195
124	-0.616123	-0.752945	-0.52271		-0.79632	-0.885355	-0.743104		-0.616501	-0.710731	-0.496403		-0.503378	-0.646707	-0.423588
124.5	-0.616118	-0.752944	-0.522637		-0.796322	-0.885369	-0.743105		-0.616503	-0.710986	-0.496837		-0.503329	-0.646123	-0.423797
125	-0.616114	-0.752942	-0.522566		-0.796324	-0.885383	-0.743105		-0.616504	-0.711035	-0.49693		-0.503278	-0.645583	-0.42377
125.5	-0.61611	-0.752941	-0.522499		-0.796325	-0.885396	-0.743105		-0.616505	-0.711082	-0.496948		-0.503227	-0.645084	-0.423847
126	-0.616106	-0.75294	-0.522435		-0.796327	-0.885409	-0.743105		-0.616506	-0.711199	-0.49689		-0.503175	-0.644527	-0.423963
126.5	-0.616102	-0.752939	-0.522404		-0.796329	-0.885422	-0.743105		-0.616507	-0.7114	-0.49674		-0.503122	-0.643908	-0.424079
127	-0.616099	-0.752938	-0.522392		-0.796331	-0.885425	-0.743105		-0.616507	-0.71161	-0.496602		-0.503069	-0.643424	-0.424194
127.5	-0.616096	-0.752937	-0.522382		-0.796333	-0.885427	-0.743105		-0.616508	-0.711976	-0.496476		-0.503014	-0.643035	-0.42396
128	-0.616093	-0.752896	-0.522372		-0.796334	-0.885429	-0.743105		-0.616509	-0.712334	-0.496495		-0.502958	-0.642646	-0.423736
128.5	-0.61609	-0.752836	-0.522362		-0.796336	-0.885432	-0.743105		-0.616509	-0.712685	-0.496627		-0.502902	-0.642256	-0.423802
129	-0.616087	-0.752777	-0.522354		-0.796338	-0.885434	-0.743105		-0.61651	-0.71303	-0.496759		-0.502845	-0.641916	-0.423867
129.5	-0.616085	-0.752721	-0.522346		-0.796339	-0.885436	-0.743106		-0.61651	-0.713243	-0.496795		-0.502787	-0.641385	-0.423955
130	-0.616083	-0.752666	-0.52234		-0.796341	-0.885439	-0.743106		-0.616511	-0.71344	-0.496486		-0.502727	-0.64137	-0.424046
130.5	-0.616081	-0.752612	-0.522333		-0.796343	-0.885441	-0.743106		-0.616511	-0.713733	-0.496209		-0.502667	-0.641282	-0.424241
131	-0.616079	-0.752602	-0.522328		-0.796344	-0.885443	-0.743106		-0.616511	-0.713927	-0.49627		-0.502607	-0.640993	-0.424051
131.5	-0.616077	-0.752581	-0.522323		-0.796346	-0.885445	-0.743106		-0.616511	-0.713985	-0.496337		-0.502545	-0.64052	-0.423877
132	-0.616075	-0.752552	-0.522319		-0.796347	-0.885447	-0.743106		-0.616511	-0.714034	-0.49641		-0.502482	-0.640048	-0.423879
132.5	-0.616074	-0.752524	-0.522315		-0.796349	-0.88545	-0.743106		-0.616511	-0.714082	-0.496487		-0.502418	-0.639758	-0.423714
133	-0.616072	-0.752497	-0.522312		-0.79635	-0.885452	-0.743106		-0.616511	-0.714141	-0.496568		-0.502354	-0.639484	-0.423241
133.5	-0.616071	-0.752471	-0.522309		-0.796352	-0.885454	-0.743106		-0.616511	-0.714275	-0.496236		-0.502288	-0.639184	-0.422768
134	-0.61607	-0.752447	-0.522307		-0.796353	-0.885456	-0.743106		-0.616512	-0.714611	-0.496094		-0.502222	-0.638662	-0.422592
134.5	-0.616068	-0.752424	-0.522306		-0.796355	-0.885458	-0.743106		-0.616512	-0.714786	-0.496114		-0.502155	-0.638141	-0.422711
135	-0.616067	-0.752401	-0.522305		-0.796356	-0.88546	-0.743106		-0.616512	-0.714921	-0.496138		-0.502086	-0.637723	-0.422934
135.5	-0.616066	-0.75238	-0.522305		-0.796358	-0.885462	-0.743107		-0.616511	-0.715035	-0.496163		-0.502017	-0.637508	-0.42329
136	-0.616065	-0.75236	-0.522304		-0.796359	-0.885464	-0.74311		-0.616511	-0.71507	-0.496191		-0.501947	-0.637328	-0.423644
136.5	-0.616064	-0.75234	-0.522303		-0.796361	-0.885466	-0.743113		-0.616511	-0.715104	-0.49622		-0.501876	-0.637037	-0.423723
137	-0.616063	-0.752321	-0.522302		-0.796362	-0.885468	-0.743117		-0.616511	-0.715138	-0.496252		-0.501804	-0.636766	-0.423746
137.5	-0.616062	-0.752303	-0.522302		-0.796363	-0.88547	-0.74312		-0.616511	-0.715171	-0.496285		-0.501732	-0.636611	-0.423768
138	-0.616061	-0.752285	-0.522301		-0.796365	-0.885472	-0.743123		-0.616511	-0.715227	-0.496089		-0.501658	-0.636668	-0.423718
138.5	-0.61606	-0.752268	-0.522301		-0.796366	-0.885474	-0.743126		-0.616511	-0.715543	-0.496096		-0.501583	-0.636377	-0.423496
139	-0.61606	-0.752251	-0.5223		-0.796367	-0.885476	-0.743129		-0.616511	-0.715805	-0.496282		-0.501508	-0.636061	-0.423371
139.5	-0.616059	-0.752235	-0.522298		-0.796369	-0.885478	-0.743132		-0.61651	-0.716084	-0.496437		-0.501432	-0.635722	-0.423107
140	-0.616058	-0.752219	-0.522296		-0.79637	-0.885479	-0.743135		-0.61651	-0.716268	-0.496483		-0.501354	-0.635021	-0.423169
140.5	-0.616058	-0.752204	-0.522295		-0.796371	-0.885481	-0.743137		-0.61651	-0.716268	-0.496531		-0.501276	-0.634321	-0.423313
141	-0.616058	-0.752189	-0.522294		-0.796372	-0.885483	-0.74314		-0.61651	-0.716267	-0.496578		-0.501197	-0.633779	-0.423457
141.5	-0.616057	-0.752174	-0.522294		-0.796374	-0.885485	-0.743143		-0.61651	-0.716267	-0.496627		-0.501117	-0.633506	-0.423659
142	-0.616057	-0.75216	-0.522294		-0.796375	-0.885487	-0.743145		-0.61651	-0.716266	-0.496676		-0.501037	-0.633108	-0.423642
142.5	-0.616056	-0.752147	-0.522294		-0.796376	-0.885488	-0.743148		-0.61651	-0.716265	-0.496768		-0.500955	-0.63286	-0.423813
143	-0.616056	-0.752135	-0.522295		-0.796377	-0.88549	-0.743151		-0.61651	-0.716274	-0.49686		-0.500873	-0.632635	-0.423855
143.5	-0.616055	-0.752124	-0.522296		-0.796378	-0.885492	-0.743153		-0.61651	-0.716404	-0.496954		-0.500789	-0.632362	-0.42359
144	-0.616055	-0.752121	-0.522297		-0.79638	-0.885493	-0.743156		-0.616509	-0.716531	-0.496969		-0.500705	-0.632043	-0.423483
144.5	-0.616054	-0.752121	-0.522297		-0.796381	-0.885495	-0.743158		-0.616509	-0.716657	-0.49673		-0.50062	-0.631745	-0.423408
145	-0.616054	-0.75212	-0.522297		-0.796382	-0.885497	-0.743161		-0.616509	-0.716755	-0.496167		-0.500534	-0.631305	-0.423332
145.5	-0.616054	-0.75212	-0.522297		-0.796383	-0.885498	-0.743163		-0.616509	-0.716759	-0.496172		-0.500448	-0.630961	-0.423256
146	-0.616053	-0.75212	-0.522298		-0.796384	-0.8855	-0.743165		-0.616509	-0.716775	-0.496176		-0.50036	-0.63061	-0.423022
146.5	-0.616053	-0.752119	-0.522298		-0.796385	-0.885502	-0.743167		-0.616509	-0.716888	-0.496183		-0.500272	-0.630052	-0.422759
147	-0.616053	-0.752119	-0.522298		-0.796386	-0.885503	-0.74317		-0.616508	-0.717	-0.49619		-0.500183	-0.629669	-0.422755
147.5	-0.616053	-0.752119	-0.522299		-0.796387	-0.885505	-0.743172		-0.616508	-0.717111	-0.496197		-0.500093	-0.629546	-0.422725
148	-0.616053	-0.752119	-0.5223		-0.796388	-0.885506	-0.743174		-0.616508	-0.717116	-0.496204		-0.500002	-0.629385	-0.422597
148.5	-0.616052	-0.752118	-0.5223		-0.796389	-0.885508	-0.743176		-0.616508	-0.71712	-0.496211		-0.499911	-0.629156	-0.422534
149	-0.616052	-0.752118	-0.522301		-0.79639	-0.885509	-0.743178		-0.616508	-0.717124	-0.496217		-0.499819	-0.628886	-0.422652
149.5	-0.616052	-0.752118	-0.522302		-0.796391	-0.885511	-0.74318		-0.616508	-0.717127	-0.496224		-0.499726	-0.628556	-0.422994
150	-0.616052	-0.752117	-0.522303		-0.796392	-0.885512	-0.743183		-0.616508	-0.717145	-0.496342		-0.499632	-0.628487	-0.422771
150.5	-0.616052	-0.752117	-0.522305		-0.796393	-0.885514	-0.743185		-0.616508	-0.717334	-0.496468		-0.499537	-0.628298	-0.422548
151	-0.616051	-0.752117	-0.522306		-0.796394	-0.885515	-0.743186		-0.616508	-0.717371	-0.496591		-0.499442	-0.62811	-0.422557
151.5	-0.616051	-0.752117	-0.522308		-0.796395	-0.885517	-0.743188		-0.616508	-0.717424	-0.496713		-0.499346	-0.627762	-0.422448
152	-0.616051	-0.752116	-0.52231		-0.796396	-0.885518	-0.74319		-0.616507	-0.717701	-0.496807		-0.499249	-0.627516	-0.422241
152.5	-0.616051	-0.752116	-0.522312		-0.796397	-0.88552	-0.743192		-0.616507	-0.717791	-0.49666		-0.499152	-0.62728	-0.422033
153	-0.616051	-0.752116	-0.522313		-0.796398	-0.885521	-0.743194		-0.616507	-0.717804	-0.496518		-0.499053	-0.627037	-0.421879
153.5	-0.616051	-0.752116	-0.522315		-0.796399	-0.885522	-0.743196		-0.616507	-0.717818	-0.49638		-0.498954	-0.626901	-0.421948
154	-0.61605	-0.752115	-0.522316		-0.7964	-0.885524	-0.743198		-0.616507	-0.717916	-0.496271		-0.498854	-0.626549	-0.421963
154.5	-0.61605	-0.752115	-0.522318		-0.796401	-0.885525	-0.743199		-0.616507	-0.718034	-0.496276		-0.498754	-0.626327	-0.42172
155	-0.61605	-0.752115	-0.522319		-0.796402	-0.885526	-0.743201		-0.616507	-0.718107	-0.49628		-0.498652	-0.626058	-0.421601
155.5	-0.61605	-0.752114	-0.52232		-0.796403	-0.885528	-0.743203		-0.616507	-0.71811	-0.496284		-0.49855	-0.625714	-0.421598
156	-0.61605	-0.752114	-0.522322		-0.796404	-0.885529	-0.743204		-0.616507	-0.718112	-0.496288		-0.498448	-0.625621	-0.421594
156.5	-0.61605	-0.752114	-0.522323		-0.796405	-0.88553	-0.743206		-0.616507	-0.718114	-0.496292		-0.498344	-0.625276	-0.421641
157	-0.61605	-0.752114	-0.522325		-0.796405	-0.885532	-0.743208		-0.616507	-0.718118	-0.496296		-0.49824	-0.624896	-0.421504
157.5	-0.61605	-0.752114	-0.522326		-0.796406	-0.885533	-0.743209		-0.616507	-0.718148	-0.496299		-0.498135	-0.624572	-0.421358
158	-0.61605	-0.752113	-0.522328		-0.796407	-0.885534	-0.743211		-0.616507	-0.718177	-0.496303		-0.49803	-0.624176	-0.421397
158.5	-0.616049	-0.752113	-0.522329		-0.796408	-0.885535	-0.743212		-0.616507	-0.718206	-0.496372		-0.497923	-0.623681	-0.42155
159	-0.616049	-0.752113	-0.522331		-0.796409	-0.885537	-0.743214		-0.616507	-0.71832	-0.496526		-0.497816	-0.623185	-0.421417
159.5	-0.616049	-0.752113	-0.522333		-0.79641	-0.885538	-0.743215		-0.616507	-0.718489	-0.496677		-0.497709	-0.622779	-0.42102
160	-0.616049	-0.752112	-0.522334		-0.79641	-0.885539	-0.743217		-0.616507	-0.718517	-0.496827		-0.4976	-0.622517	-0.420565
160.5	-0.616049	-0.752112	-0.522336		-0.796411	-0.88554	-0.743218		-0.616507	-0.718544	-0.497065		-0.497491	-0.622052	-0.42008
161	-0.616049	-0.752112	-0.522338		-0.796412	-0.885542	-0.74322		-0.616507	-0.71857	-0.497057		-0.497381	-0.621615	-0.419739
161.5	-0.616049	-0.752112	-0.522339		-0.796413	-0.885543	-0.743221		-0.616507	-0.718596	-0.497468		-0.497271	-0.621379	-0.419411
162	-0.616049	-0.752111	-0.522341		-0.796414	-0.885544	-0.743223		-0.616507	-0.718621	-0.497635		-0.49716	-0.620997	-0.419274
162.5	-0.616049	-0.752111	-0.522342		-0.796414	-0.885545	-0.743224		-0.616507	-0.718646	-0.497697		-0.497048	-0.620551	-0.41934
163	-0.616049	-0.752111	-0.522344		-0.796415	-0.885546	-0.743225		-0.616507	-0.718671	-0.497387		-0.496935	-0.620138	-0.419108
163.5	-0.616049	-0.752111	-0.522345		-0.796416	-0.885547	-0.743226		-0.616507	-0.718695	-0.49672		-0.496822	-0.619726	-0.418693
164	-0.616049	-0.75211	-0.522347		-0.796417	-0.885548	-0.743228		-0.616507	-0.718719	-0.496337		-0.496708	-0.619313	-0.418245
164.5	-0.616049	-0.75211	-0.522348		-0.796417	-0.88555	-0.743229		-0.616507	-0.718772	-0.496339		-0.496594	-0.6189	-0.417797
165	-0.616049	-0.75211	-0.522349		-0.796418	-0.885551	-0.74323		-0.616506	-0.71887	-0.496479		-0.496478	-0.618487	-0.41767
165.5	-0.616049	-0.75211	-0.522351		-0.796419	-0.885552	-0.743231		-0.616506	-0.718911	-0.496671		-0.496362	-0.61823	-0.41729
166	-0.616049	-0.75211	-0.522352		-0.79642	-0.885553	-0.743231		-0.616506	-0.718938	-0.496862		-0.496246	-0.618113	-0.416925
166.5	-0.616049	-0.752109	-0.522353		-0.79642	-0.885554	-0.743231		-0.616506	-0.718966	-0.49705		-0.496129	-0.617996	-0.416797
167	-0.616049	-0.752109	-0.522354		-0.796421	-0.885555	-0.743231		-0.616506	-0.718993	-0.497056		-0.496011	-0.617829	-0.416429
167.5	-0.616049	-0.752109	-0.522355		-0.796422	-0.885556	-0.743231		-0.616506	-0.71902	-0.497057		-0.495892	-0.617566	-0.416019
168	-0.616049	-0.752109	-0.522356		-0.796422	-0.885557	-0.743231		-0.616506	-0.719045	-0.497057		-0.495773	-0.61741	-0.415609
168.5	-0.616049	-0.752109	-0.522357		-0.796423	-0.885558	-0.743231		-0.616506	-0.719069	-0.497058		-0.495653	-0.617314	-0.415351
169	-0.616049	-0.752108	-0.522358		-0.796424	-0.885559	-0.743231		-0.616506	-0.719093	-0.497059		-0.495533	-0.617104	-0.415123
169.5	-0.616049	-0.752108	-0.522359		-0.796424	-0.88556	-0.743231		-0.616506	-0.719116	-0.497059		-0.495412	-0.617001	-0.414882
170	-0.616049	-0.752108	-0.52236		-0.796425	-0.885561	-0.743236		-0.616506	-0.719138	-0.49706		-0.49529	-0.616833	-0.414663
170.5	-0.616049	-0.752108	-0.522361		-0.796426	-0.885562	-0.743249		-0.616506	-0.719238	-0.49706		-0.495168	-0.616283	-0.414524
171	-0.616049	-0.752108	-0.522362		-0.796426	-0.885563	-0.743261		-0.616506	-0.719371	-0.497061		-0.495044	-0.615895	-0.414478
171.5	-0.616049	-0.752108	-0.522363		-0.796427	-0.885564	-0.743273		-0.616506	-0.719388	-0.497229		-0.494921	-0.615536	-0.414394
172	-0.616049	-0.752107	-0.522364		-0.796427	-0.885565	-0.743286		-0.616506	-0.719404	-0.497488		-0.494796	-0.615449	-0.414153
172.5	-0.616049	-0.752107	-0.522364		-0.796428	-0.885566	-0.743298		-0.616506	-0.719404	-0.497744		-0.494671	-0.615398	-0.413996
173	-0.616049	-0.752107	-0.522365		-0.796429	-0.885567	-0.74331		-0.616506	-0.719404	-0.497853		-0.494546	-0.615346	-0.413871
173.5	-0.616049	-0.752107	-0.522366		-0.796429	-0.885568	-0.743311		-0.616506	-0.719404	-0.497953		-0.49442	-0.615153	-0.413539
174	-0.616049	-0.752107	-0.522366		-0.79643	-0.885569	-0.743311		-0.616506	-0.719404	-0.498172		-0.494293	-0.614992	-0.413128
174.5	-0.616049	-0.752107	-0.522367		-0.79643	-0.88557	-0.743312		-0.616506	-0.719403	-0.498173		-0.494165	-0.614568	-0.412804
175	-0.616049	-0.752107	-0.522368		-0.796431	-0.885571	-0.743313		-0.616506	-0.719403	-0.498173		-0.494037	-0.614164	-0.412317
175.5	-0.616049	-0.752107	-0.522368		-0.796432	-0.885571	-0.743314		-0.616506	-0.719403	-0.498174		-0.493908	-0.613655	-0.411829
176	-0.616049	-0.752106	-0.522369		-0.796432	-0.885572	-0.743315		-0.616506	-0.719403	-0.498246		-0.493779	-0.613189	-0.411466
176.5	-0.616049	-0.752106	-0.52237		-0.796433	-0.885573	-0.743316		-0.616506	-0.719403	-0.49833		-0.493649	-0.612701	-0.411179
177	-0.616049	-0.752106	-0.52237		-0.796433	-0.885574	-0.743317		-0.616506	-0.719414	-0.498414		-0.493518	-0.612383	-0.410891
177.5	-0.616049	-0.752106	-0.522371		-0.796434	-0.885575	-0.743318		-0.616506	-0.719573	-0.498471		-0.493388	-0.612103	-0.41063
178	-0.616049	-0.752106	-0.522371		-0.796435	-0.885576	-0.743318		-0.616506	-0.719589	-0.498471		-0.493256	-0.612081	-0.41037
178.5	-0.616049	-0.752106	-0.522372		-0.796435	-0.885577	-0.743319		-0.616506	-0.7196	-0.498472		-0.493124	-0.612006	-0.41011
179	-0.616049	-0.752106	-0.522372		-0.796436	-0.885578	-0.74332		-0.616506	-0.719605	-0.498472		-0.492991	-0.61196	-0.409932
179.5	-0.616049	-0.752106	-0.522373		-0.796436	-0.885578	-0.743321		-0.616506	-0.719611	-0.498583		-0.492858	-0.611896	-0.409675
180	-0.616049	-0.752106	-0.522373		-0.796437	-0.885579	-0.743322		-0.616506	-0.719615	-0.498716		-0.492725	-0.611685	-0.409478
180.5	-0.616049	-0.752106	-0.522374		-0.796437	-0.88558	-0.743322		-0.616506	-0.71962	-0.498716		-0.49259	-0.611424	-0.409373
181	-0.616049	-0.752106	-0.522374		-0.796438	-0.885581	-0.743323		-0.616506	-0.719658	-0.498716		-0.492455	-0.611162	-0.409194
181.5	-0.61605	-0.752106	-0.522375		-0.796438	-0.885582	-0.743324		-0.616506	-0.719749	-0.498716		-0.49232	-0.610837	-0.409
182	-0.61605	-0.752106	-0.522375		-0.796439	-0.885582	-0.743325		-0.616506	-0.719838	-0.498891		-0.492184	-0.610541	-0.408619
182.5	-0.61605	-0.752106	-0.522376		-0.796439	-0.885583	-0.743325		-0.616506	-0.719915	-0.499223		-0.492048	-0.61033	-0.408143
183	-0.61605	-0.752106	-0.522376		-0.79644	-0.885584	-0.743326		-0.616506	-0.719929	-0.499222		-0.491911	-0.610103	-0.407717
183.5	-0.61605	-0.752106	-0.522376		-0.79644	-0.885585	-0.743327		-0.616506	-0.719942	-0.499221		-0.491773	-0.609915	-0.407198
184	-0.61605	-0.752106	-0.522377		-0.796441	-0.885586	-0.743327		-0.616506	-0.719956	-0.499321		-0.491636	-0.609753	-0.406923
184.5	-0.61605	-0.752106	-0.522377		-0.796441	-0.885586	-0.743328		-0.616506	-0.719969	-0.499482		-0.491497	-0.609527	-0.406762
185	-0.616051	-0.752106	-0.522377		-0.796442	-0.885587	-0.743329		-0.616506	-0.719982	-0.499641		-0.491358	-0.609199	-0.406544
185.5	-0.616051	-0.752106	-0.522377		-0.796442	-0.885588	-0.743329		-0.616506	-0.719994	-0.499799		-0.491219	-0.608945	-0.40614
186	-0.616051	-0.752106	-0.522378		-0.796443	-0.885589	-0.74333		-0.616505	-0.720007	-0.499926		-0.491079	-0.608851	-0.405772
186.5	-0.616051	-0.752106	-0.522378		-0.796443	-0.885589	-0.74333		-0.616505	-0.720019	-0.499926		-0.490938	-0.608758	-0.405582
187	-0.616051	-0.752106	-0.522378		-0.796444	-0.88559	-0.743331		-0.616505	-0.720031	-0.499926		-0.490797	-0.608368	-0.405429
187.5	-0.616052	-0.752106	-0.522378		-0.796444	-0.885591	-0.743332		-0.616505	-0.720042	-0.499926		-0.490656	-0.608015	-0.405215
188	-0.616052	-0.752107	-0.522378		-0.796445	-0.885591	-0.743332		-0.616505	-0.720065	-0.499926		-0.490514	-0.607723	-0.404911
188.5	-0.616052	-0.752107	-0.522378		-0.796445	-0.885592	-0.743333		-0.616505	-0.720121	-0.499926		-0.490372	-0.607422	-0.404339
189	-0.616052	-0.752107	-0.522378		-0.796446	-0.885593	-0.743333		-0.616505	-0.720176	-0.499925		-0.490229	-0.607221	-0.403767
189.5	-0.616052	-0.752107	-0.522378		-0.796446	-0.885594	-0.743334		-0.616505	-0.720229	-0.499925		-0.490086	-0.607035	-0.403196
190	-0.616052	-0.752107	-0.522378		-0.796446	-0.885594	-0.743334		-0.616505	-0.720236	-0.499925		-0.489942	-0.606848	-0.402931
190.5	-0.616052	-0.752107	-0.522378		-0.796447	-0.885595	-0.743335		-0.616505	-0.720243	-0.499924		-0.489798	-0.60652	-0.40273
191	-0.616052	-0.752107	-0.522378		-0.796447	-0.885596	-0.743336		-0.616505	-0.720249	-0.499924		-0.489653	-0.606136	-0.402528
191.5	-0.616052	-0.752107	-0.522378		-0.796448	-0.885596	-0.743336		-0.616505	-0.720256	-0.499924		-0.489508	-0.605675	-0.402326
192	-0.616052	-0.752107	-0.522378		-0.796448	-0.885597	-0.743337		-0.616505	-0.720312	-0.499923		-0.489363	-0.605368	-0.402071
192.5	-0.616052	-0.752107	-0.522378		-0.796449	-0.885598	-0.743337		-0.616505	-0.720372	-0.499923		-0.489217	-0.60517	-0.401865
193	-0.616052	-0.752107	-0.522378		-0.796449	-0.885598	-0.743337		-0.616505	-0.720431	-0.499923		-0.489071	-0.604909	-0.401679
193.5	-0.616052	-0.752107	-0.522378		-0.796449	-0.885599	-0.743338		-0.616505	-0.720488	-0.499922		-0.488924	-0.604647	-0.401494
194	-0.616052	-0.752108	-0.522378		-0.79645	-0.8856	-0.743338		-0.616505	-0.720545	-0.499922		-0.488777	-0.604385	-0.401248
194.5	-0.616052	-0.752108	-0.522378		-0.79645	-0.8856	-0.743339		-0.616505	-0.720564	-0.499922		-0.48863	-0.604183	-0.400821
195	-0.616052	-0.752108	-0.522378		-0.796451	-0.885601	-0.743339		-0.616505	-0.720607	-0.499922		-0.488482	-0.603982	-0.400393
195.5	-0.616052	-0.752108	-0.522378		-0.796451	-0.885601	-0.74334		-0.616505	-0.72065	-0.499921		-0.488334	-0.60378	-0.400121
196	-0.616052	-0.752108	-0.522378		-0.796451	-0.885602	-0.74334		-0.616505	-0.720692	-0.499921		-0.488185	-0.603579	-0.39956
196.5	-0.616053	-0.752108	-0.522378		-0.796452	-0.885603	-0.743341		-0.616505	-0.720734	-0.499921		-0.488036	-0.603352	-0.399409
197	-0.616053	-0.752108	-0.522378		-0.796452	-0.885603	-0.743341		-0.616505	-0.720775	-0.49992		-0.487887	-0.603125	-0.399152
197.5	-0.616053	-0.752108	-0.522378		-0.796453	-0.885604	-0.743341		-0.616505	-0.720816	-0.49992		-0.487737	-0.602973	-0.39865
198	-0.616053	-0.752108	-0.522378		-0.796453	-0.885604	-0.743342		-0.616505	-0.720856	-0.49992		-0.487587	-0.60277	-0.398149
198.5	-0.616053	-0.752108	-0.522378		-0.796453	-0.885605	-0.743342		-0.616505	-0.720895	-0.49992		-0.487436	-0.602424	-0.397668
199	-0.616053	-0.752108	-0.522377		-0.796454	-0.885606	-0.743343		-0.616505	-0.720934	-0.499919		-0.487286	-0.602365	-0.397353
199.5	-0.616053	-0.752108	-0.522377		-0.796454	-0.885606	-0.743343		-0.616505	-0.720972	-0.499919		-0.487134	-0.602103	-0.397038
200	-0.616053	-0.752108	-0.522377		-0.796454	-0.885607	-0.743343		-0.616505	-0.720997	-0.499919		-0.486983	-0.601956	-0.396723
200.5	-0.616053	-0.752108	-0.522377		-0.796455	-0.885607	-0.743344		-0.616505	-0.721002	-0.499918		-0.48683	-0.601801	-0.396545
201	-0.616053	-0.752108	-0.522377		-0.796455	-0.885608	-0.743344		-0.616505	-0.721007	-0.499918		-0.486678	-0.601669	-0.396168
201.5	-0.616053	-0.752108	-0.522377		-0.796455	-0.885608	-0.743344		-0.616505	-0.721011	-0.499918		-0.486525	-0.601569	-0.395811
202	-0.616053	-0.752108	-0.522376		-0.796456	-0.885609	-0.743345		-0.616505	-0.721016	-0.499917		-0.486372	-0.601495	-0.395506
202.5	-0.616053	-0.752108	-0.522376		-0.796456	-0.88561	-0.743345		-0.616505	-0.72102	-0.499917		-0.486219	-0.601387	-0.395183
203	-0.616053	-0.752108	-0.522376		-0.796456	-0.88561	-0.743345		-0.616505	-0.721024	-0.499917		-0.486065	-0.601173	-0.39486
203.5	-0.616053	-0.752108	-0.522376		-0.796457	-0.885611	-0.743346		-0.616505	-0.721028	-0.499917		-0.485911	-0.600893	-0.394438
204	-0.616053	-0.752108	-0.522376		-0.796457	-0.885611	-0.743346		-0.616505	-0.721032	-0.499916		-0.485757	-0.600504	-0.394
204.5	-0.616053	-0.752108	-0.522376		-0.796457	-0.885612	-0.743346		-0.616505	-0.721035	-0.499916		-0.485602	-0.6003	-0.393561
205	-0.616053	-0.752108	-0.522376		-0.796458	-0.885612	-0.743347		-0.616505	-0.721039	-0.499916		-0.485447	-0.600069	-0.39321
205.5	-0.616053	-0.752108	-0.522375		-0.796458	-0.885613	-0.743347		-0.616505	-0.721042	-0.499915		-0.485291	-0.599782	-0.392842
206	-0.616053	-0.752108	-0.522375		-0.796458	-0.885613	-0.743347		-0.616505	-0.721046	-0.499912		-0.485136	-0.599777	-0.392439
206.5	-0.616053	-0.752108	-0.522375		-0.796459	-0.885614	-0.743348		-0.616505	-0.721049	-0.499889		-0.48498	-0.59956	-0.392121
207	-0.616053	-0.752108	-0.522375		-0.796459	-0.885614	-0.743348		-0.616505	-0.721085	-0.499866		-0.484823	-0.599446	-0.391691
207.5	-0.616053	-0.752108	-0.522375		-0.796459	-0.885615	-0.743348		-0.616505	-0.721128	-0.499946		-0.484667	-0.599277	-0.391265
208	-0.616052	-0.752108	-0.522375		-0.79646	-0.885615	-0.743349		-0.616505	-0.721168	-0.500121		-0.48451	-0.599126	-0.390889
208.5	-0.616052	-0.752108	-0.522375		-0.79646	-0.885616	-0.743349		-0.616505	-0.721207	-0.500101		-0.484353	-0.59909	-0.390415
209	-0.616052	-0.752108	-0.522375		-0.79646	-0.885616	-0.743349		-0.616505	-0.721244	-0.500081		-0.484195	-0.598898	-0.390104
209.5	-0.616052	-0.752108	-0.522374		-0.796461	-0.885617	-0.74335		-0.616505	-0.721247	-0.500062		-0.484037	-0.598781	-0.389797
210	-0.616052	-0.752108	-0.522374		-0.796461	-0.885617	-0.74335		-0.616505	-0.721249	-0.500043		-0.483879	-0.5986	-0.389501
210.5	-0.616052	-0.752108	-0.522374		-0.796461	-0.885618	-0.74335		-0.616505	-0.721251	-0.500025		-0.48372	-0.598435	-0.389188
211	-0.616052	-0.752108	-0.522374		-0.796461	-0.885618	-0.74335		-0.616505	-0.721253	-0.500008		-0.483562	-0.598269	-0.388792
211.5	-0.616052	-0.752108	-0.522374		-0.796462	-0.885619	-0.743351		-0.616505	-0.721256	-0.499991		-0.483402	-0.597857	-0.388365
212	-0.616052	-0.752108	-0.522374		-0.796462	-0.885619	-0.743351		-0.616506	-0.721258	-0.499974		-0.483243	-0.597541	-0.387921
212.5	-0.616052	-0.752108	-0.522374		-0.796462	-0.885619	-0.743351		-0.616506	-0.72126	-0.499958		-0.483083	-0.597277	-0.387477
213	-0.616052	-0.752108	-0.522374		-0.796462	-0.88562	-0.743351		-0.616506	-0.721262	-0.499943		-0.482923	-0.59697	-0.387033
213.5	-0.616052	-0.752108	-0.522374		-0.796463	-0.88562	-0.743352		-0.616506	-0.721265	-0.499928		-0.482763	-0.596663	-0.386589
214	-0.616052	-0.752108	-0.522374		-0.796463	-0.885621	-0.743352		-0.616506	-0.721267	-0.499913		-0.482603	-0.596356	-0.386177
214.5	-0.616052	-0.752108	-0.522374		-0.796463	-0.885621	-0.743352		-0.616506	-0.721269	-0.499912		-0.482442	-0.59607	-0.385765
215	-0.616052	-0.752108	-0.522374		-0.796464	-0.885622	-0.743352		-0.616506	-0.721271	-0.499912		-0.482281	-0.595784	-0.385354
215.5	-0.616052	-0.752108	-0.522374		-0.796464	-0.885622	-0.743352		-0.616506	-0.721273	-0.499965		-0.482119	-0.595498	-0.384862
216	-0.616052	-0.752108	-0.522374		-0.796464	-0.885622	-0.743353		-0.616506	-0.721276	-0.500113		-0.481958	-0.595212	-0.384371
216.5	-0.616052	-0.752108	-0.522374		-0.796464	-0.885623	-0.743353		-0.616506	-0.721278	-0.500328		-0.481796	-0.595122	-0.383928
217	-0.616051	-0.752108	-0.522374		-0.796465	-0.885623	-0.743353		-0.616506	-0.72128	-0.500477		-0.481634	-0.595177	-0.383485
217.5	-0.616051	-0.752108	-0.522374		-0.796465	-0.885624	-0.743353		-0.616506	-0.721282	-0.500628		-0.481471	-0.595089	-0.383017
218	-0.616051	-0.752108	-0.522374		-0.796465	-0.885624	-0.743353		-0.616506	-0.721284	-0.500743		-0.481309	-0.595166	-0.382692
218.5	-0.616051	-0.752108	-0.522374		-0.796465	-0.885625	-0.743354		-0.616506	-0.721286	-0.500968		-0.481146	-0.595135	-0.382199
219	-0.616051	-0.752108	-0.522373		-0.796466	-0.885625	-0.743354		-0.616507	-0.721287	-0.500993		-0.480982	-0.595053	-0.381729
219.5	-0.616051	-0.752108	-0.522373		-0.796466	-0.885625	-0.743354		-0.616507	-0.721289	-0.500993		-0.480819	-0.594972	-0.381512
220	-0.616051	-0.752108	-0.522373		-0.796466	-0.885626	-0.743354		-0.616507	-0.72129	-0.500993		-0.480655	-0.59482	-0.381243
220.5	-0.616051	-0.752108	-0.522373		-0.796466	-0.885626	-0.743354		-0.616507	-0.721292	-0.501047		-0.480491	-0.594671	-0.380832
221	-0.616051	-0.752108	-0.522373		-0.796466	-0.885626	-0.743355		-0.616507	-0.721293	-0.501147		-0.480327	-0.594505	-0.380422
221.5	-0.616051	-0.752108	-0.522373		-0.796467	-0.885627	-0.743355		-0.616507	-0.721294	-0.501245		-0.480163	-0.594304	-0.379908
222	-0.616051	-0.752108	-0.522373		-0.796467	-0.885627	-0.743355		-0.616507	-0.721296	-0.501294		-0.479999	-0.594086	-0.379304
222.5	-0.616051	-0.752108	-0.522373		-0.796467	-0.885628	-0.743355		-0.616507	-0.721312	-0.501295		-0.479834	-0.593893	-0.378757
223	-0.61605	-0.752108	-0.522373		-0.796467	-0.885636	-0.743355		-0.616507	-0.721331	-0.501295		-0.479669	-0.593864	-0.378365
223.5	-0.61605	-0.752108	-0.522373		-0.796468	-0.885651	-0.743356		-0.616507	-0.721349	-0.501295		-0.479504	-0.593825	-0.37787
224	-0.61605	-0.752108	-0.522373		-0.796468	-0.885665	-0.743356		-0.616507	-0.721368	-0.501295		-0.479338	-0.593667	-0.377319
224.5	-0.61605	-0.752108	-0.522373		-0.796468	-0.88568	-0.743356		-0.616507	-0.721386	-0.501295		-0.479173	-0.593422	-0.376855
225	-0.61605	-0.752108	-0.522373		-0.796468	-0.885695	-0.743356		-0.616507	-0.721404	-0.501295		-0.479007	-0.593164	-0.376536
225.5	-0.61605	-0.752108	-0.522373		-0.796468	-0.88571	-0.743356		-0.616507	-0.721421	-0.501296		-0.478841	-0.592984	-0.376201
226	-0.61605	-0.752108	-0.522373		-0.796469	-0.885724	-0.743356		-0.616507	-0.721439	-0.501296		-0.478675	-0.592928	-0.375805
226.5	-0.61605	-0.752108	-0.522373		-0.796469	-0.885739	-0.743357		-0.616507	-0.721449	-0.501296		-0.478508	-0.592787	-0.37541
227	-0.61605	-0.752108	-0.522373		-0.796469	-0.885754	-0.743357		-0.616507	-0.72145	-0.501296		-0.478342	-0.592643	-0.375175
227.5	-0.61605	-0.752108	-0.522373		-0.796469	-0.885768	-0.743357		-0.616507	-0.721452	-0.501296		-0.478175	-0.592614	-0.374866
228	-0.61605	-0.752108	-0.522373		-0.796469	-0.885783	-0.743357		-0.616507	-0.721453	-0.501296		-0.478008	-0.592654	-0.37443
228.5	-0.616049	-0.752108	-0.522373		-0.79647	-0.885797	-0.743357		-0.616507	-0.721454	-0.501296		-0.477841	-0.59252	-0.37393
229	-0.616049	-0.752108	-0.522373		-0.79647	-0.885811	-0.743357		-0.616507	-0.721455	-0.501296		-0.477673	-0.59233	-0.373303
229.5	-0.616049	-0.752108	-0.522373		-0.79647	-0.885825	-0.743358		-0.616507	-0.721457	-0.501296		-0.477506	-0.59221	-0.372723
230	-0.616049	-0.752108	-0.522373		-0.79647	-0.88584	-0.743358		-0.616507	-0.721458	-0.501296		-0.477338	-0.592031	-0.372331
230.5	-0.616049	-0.752108	-0.522373		-0.79647	-0.885848	-0.743358		-0.616507	-0.721459	-0.501296		-0.47717	-0.591923	-0.371885
231	-0.616049	-0.752108	-0.522374		-0.796471	-0.885848	-0.743358		-0.616507	-0.72146	-0.501296		-0.477002	-0.591767	-0.371413
231.5	-0.616049	-0.752108	-0.522374		-0.796471	-0.885848	-0.743358		-0.616507	-0.721462	-0.501296		-0.476834	-0.591554	-0.370942
232	-0.616049	-0.752108	-0.522374		-0.796471	-0.885849	-0.743358		-0.616507	-0.721463	-0.501296		-0.476665	-0.591239	-0.370412
232.5	-0.616049	-0.752108	-0.522374		-0.796471	-0.885849	-0.743358		-0.616507	-0.721464	-0.501297		-0.476497	-0.590892	-0.369913
233	-0.616049	-0.752108	-0.522374		-0.796471	-0.885849	-0.743359		-0.616507	-0.721466	-0.501297		-0.476328	-0.590523	-0.369356
233.5	-0.616049	-0.752108	-0.522374		-0.796471	-0.88585	-0.743359		-0.616507	-0.721467	-0.501297		-0.476159	-0.590185	-0.368805
234	-0.616049	-0.752108	-0.522374		-0.796472	-0.88585	-0.743359		-0.616507	-0.721469	-0.501297		-0.47599	-0.589811	-0.36831
234.5	-0.616048	-0.752108	-0.522374		-0.796472	-0.88585	-0.743359		-0.616507	-0.72147	-0.50146		-0.475821	-0.589437	-0.367756
235	-0.616048	-0.752108	-0.522375		-0.796472	-0.885851	-0.743359		-0.616507	-0.721472	-0.501561		-0.475652	-0.589083	-0.367283
235.5	-0.616048	-0.752108	-0.522375		-0.796472	-0.885851	-0.743359		-0.616507	-0.721473	-0.501561		-0.475482	-0.588771	-0.36681
236	-0.616048	-0.752108	-0.522375		-0.796472	-0.885851	-0.743359		-0.616507	-0.721475	-0.501561		-0.475313	-0.588409	-0.366338
236.5	-0.616048	-0.752108	-0.522375		-0.796472	-0.885851	-0.743359		-0.616506	-0.721476	-0.501561		-0.475143	-0.5881	-0.365969
237	-0.616048	-0.752108	-0.522375		-0.796473	-0.885864	-0.743359		-0.616506	-0.721478	-0.501561		-0.474973	-0.587774	-0.365414
237.5	-0.616048	-0.752108	-0.522375		-0.796473	-0.88588	-0.74336		-0.616506	-0.72148	-0.501561		-0.474803	-0.58757	-0.364926
238	-0.616048	-0.752108	-0.522375		-0.796473	-0.885896	-0.74336		-0.616506	-0.721482	-0.501561		-0.474633	-0.587589	-0.36462
238.5	-0.616048	-0.752108	-0.522374		-0.796473	-0.885913	-0.74336		-0.616506	-0.721483	-0.501561		-0.474463	-0.587608	-0.364516
239	-0.616048	-0.752108	-0.522374		-0.796473	-0.885929	-0.74336		-0.616506	-0.721497	-0.501561		-0.474292	-0.587507	-0.364457
239.5	-0.616048	-0.752108	-0.522374		-0.796473	-0.885945	-0.74336		-0.616506	-0.721542	-0.501561		-0.474122	-0.587587	-0.363981
240	-0.616048	-0.752108	-0.522374		-0.796474	-0.885961	-0.74336		-0.616506	-0.721542	-0.501561		-0.473951	-0.587651	-0.363405
240.5	-0.616048	-0.752108	-0.522374		-0.796474	-0.885978	-0.74336		-0.616506	-0.721542	-0.501561		-0.473781	-0.587571	-0.362953
241	-0.616048	-0.752108	-0.522374		-0.796474	-0.885994	-0.74336		-0.616506	-0.721542	-0.501802		-0.47361	-0.587471	-0.362587
241.5	-0.616048	-0.752108	-0.522374		-0.796474	-0.88601	-0.74336		-0.616506	-0.721542	-0.501803		-0.473439	-0.587262	-0.362062
242	-0.616047	-0.752108	-0.522374		-0.796474	-0.886026	-0.743361		-0.616506	-0.721542	-0.501803		-0.473268	-0.587052	-0.361282
242.5	-0.616047	-0.752108	-0.522374		-0.796474	-0.886042	-0.743361		-0.616506	-0.721542	-0.501803		-0.473097	-0.586842	-0.360615
243	-0.616047	-0.752108	-0.522374		-0.796474	-0.886057	-0.743361		-0.616506	-0.721542	-0.501803		-0.472925	-0.586677	-0.360029
243.5	-0.616047	-0.752108	-0.522374		-0.796475	-0.886073	-0.743361		-0.616506	-0.721542	-0.501803		-0.472754	-0.58675	-0.359456
244	-0.616047	-0.752108	-0.522374		-0.796475	-0.886073	-0.743361		-0.616506	-0.721543	-0.501802		-0.472582	-0.58679	-0.359136
244.5	-0.616047	-0.752108	-0.522374		-0.796475	-0.886073	-0.743361		-0.616506	-0.721543	-0.501802		-0.472411	-0.586602	-0.358538
245	-0.616047	-0.752108	-0.522374		-0.796475	-0.886073	-0.743361		-0.616506	-0.721543	-0.501802		-0.472239	-0.58654	-0.35794
245.5	-0.616047	-0.752108	-0.522373		-0.796475	-0.886073	-0.743361		-0.616506	-0.721543	-0.501802		-0.472068	-0.586539	-0.35742
246	-0.616047	-0.752108	-0.522373		-0.796475	-0.886073	-0.743361		-0.616506	-0.721543	-0.501802		-0.471896	-0.586538	-0.356968
246.5	-0.616047	-0.752108	-0.522373		-0.796475	-0.886073	-0.743361		-0.616505	-0.721543	-0.501802		-0.471724	-0.586338	-0.356517
247	-0.616047	-0.752108	-0.522373		-0.796476	-0.886073	-0.743362		-0.616505	-0.721543	-0.501802		-0.471552	-0.586106	-0.356116
247.5	-0.616047	-0.752108	-0.522373		-0.796476	-0.886073	-0.743362		-0.616505	-0.721543	-0.501802		-0.47138	-0.585998	-0.35597
248	-0.616047	-0.752108	-0.522373		-0.796476	-0.886073	-0.743362		-0.616505	-0.721543	-0.501802		-0.471208	-0.585883	-0.355729
248.5	-0.616047	-0.752108	-0.522373		-0.796476	-0.886074	-0.743362		-0.616505	-0.721544	-0.501801		-0.471036	-0.585687	-0.355364
249	-0.616047	-0.752108	-0.522373		-0.796476	-0.886074	-0.743362		-0.616505	-0.721544	-0.501801		-0.470863	-0.585485	-0.354845
249.5	-0.616047	-0.752108	-0.522372		-0.796476	-0.886074	-0.743362		-0.616505	-0.721544	-0.501801		-0.470691	-0.585394	-0.354347
250	-0.616047	-0.752108	-0.522372		-0.796476	-0.886074	-0.743362		-0.616505	-0.721545	-0.501801		-0.470519	-0.585249	-0.353875
250.5	-0.616047	-0.752108	-0.522372		-0.796476	-0.886074	-0.743362		-0.616505	-0.721547	-0.501801		-0.470346	-0.585211	-0.353363
251	-0.616047	-0.752108	-0.522372		-0.796477	-0.886074	-0.743362		-0.616505	-0.721548	-0.501801		-0.470174	-0.585224	-0.352787
251.5	-0.616047	-0.752108	-0.522372		-0.796477	-0.886074	-0.743362		-0.616505	-0.721549	-0.501801		-0.470001	-0.585001	-0.352211
252	-0.616047	-0.752108	-0.522371		-0.796477	-0.886074	-0.743363		-0.616505	-0.72155	-0.501801		-0.469829	-0.584777	-0.351668
252.5	-0.616047	-0.752108	-0.522371		-0.796477	-0.886074	-0.743363		-0.616505	-0.721551	-0.501801		-0.469656	-0.584554	-0.351063
253	-0.616047	-0.752108	-0.522371		-0.796477	-0.886074	-0.743363		-0.616505	-0.721553	-0.501801		-0.469483	-0.584331	-0.350523
253.5	-0.616047	-0.752108	-0.522371		-0.796477	-0.886074	-0.743363		-0.616505	-0.721554	-0.501801		-0.469311	-0.584107	-0.350068
254	-0.616047	-0.752108	-0.52237		-0.796477	-0.886074	-0.743363		-0.616505	-0.721555	-0.501801		-0.469138	-0.583916	-0.349613
254.5	-0.616047	-0.752108	-0.52237		-0.796477	-0.886074	-0.743363		-0.616505	-0.721556	-0.501801		-0.468965	-0.583775	-0.349062
255	-0.616047	-0.752108	-0.52237		-0.796478	-0.886074	-0.743363		-0.616505	-0.721558	-0.501801		-0.468792	-0.583523	-0.348599
255.5	-0.616047	-0.752108	-0.52237		-0.796478	-0.886074	-0.743363		-0.616505	-0.721559	-0.501801		-0.468619	-0.583475	-0.348215
256	-0.616047	-0.752108	-0.52237		-0.796478	-0.886074	-0.743363		-0.616504	-0.72156	-0.501801		-0.468447	-0.58357	-0.347664
256.5	-0.616047	-0.752108	-0.52237		-0.796478	-0.886074	-0.743363		-0.616504	-0.721562	-0.5018		-0.468274	-0.583564	-0.34718
257	-0.616047	-0.752108	-0.522369		-0.796478	-0.886074	-0.743363		-0.616504	-0.721571	-0.5018		-0.468101	-0.583368	-0.34688
257.5	-0.616047	-0.752108	-0.522369		-0.796478	-0.886074	-0.743363		-0.616504	-0.721594	-0.5018		-0.467928	-0.583171	-0.346601
258	-0.616047	-0.752108	-0.522369		-0.796478	-0.886074	-0.743363		-0.616504	-0.721617	-0.5018		-0.467755	-0.583048	-0.346184
258.5	-0.616047	-0.752108	-0.522369		-0.796478	-0.886074	-0.743363		-0.616504	-0.721639	-0.5018		-0.467582	-0.582979	-0.345657
259	-0.616047	-0.752108	-0.522369		-0.796478	-0.886074	-0.743364		-0.616504	-0.721662	-0.5018		-0.467409	-0.58287	-0.345131
259.5	-0.626237	-0.762881	-0.542823		-0.79663	-0.886511	-0.743684		-0.716512	-0.837525	-0.557352		-0.542307	-0.639353	-0.414208
260	-0.64607	-0.782168	-0.566094		-0.79682	-0.886894	-0.744435		-0.748964	-0.893268	-0.607425		-0.631556	-0.725259	-0.487154
260.5	-0.670349	-0.800386	-0.589624		-0.797046	-0.887786	-0.745128		-0.782406	-0.940932	-0.655029		-0.702512	-0.801297	-0.554107
261	-0.69527	-0.815901	-0.607716		-0.797306	-0.888744	-0.74625		-0.821915	-0.980947	-0.695447		-0.754346	-0.860359	-0.608338
261.5	-0.718768	-0.831556	-0.625403		-0.797593	-0.889824	-0.747403		-0.865575	-1.01908	-0.729131		-0.792307	-0.905272	-0.648386
262	-0.739953	-0.844369	-0.641058		-0.797891	-0.890736	-0.74819		-0.909828	-1.04881	-0.761371		-0.820437	-0.941338	-0.680625
262.5	-0.758521	-0.858228	-0.656055		-0.798186	-0.891777	-0.748714		-0.951046	-1.07757	-0.784602		-0.841684	-0.968067	-0.704971
263	-0.774478	-0.867872	-0.664663		-0.798466	-0.89307	-0.749578		-0.986739	-1.0991	-0.805631		-0.857632	-0.987008	-0.723317
263.5	-0.787953	-0.874731	-0.671738		-0.798722	-0.89392	-0.750471		-1.01584	-1.1178	-0.82002		-0.869337	-1.00482	-0.737869
264	-0.799119	-0.881554	-0.677017		-0.798952	-0.89473	-0.751024		-1.03843	-1.13575	-0.828937		-0.877591	-1.01457	-0.748704
264.5	-0.808155	-0.886493	-0.679634		-0.799156	-0.895661	-0.751323		-1.05519	-1.14882	-0.836597		-0.882901	-1.02277	-0.756382
265	-0.815235	-0.890779	-0.680382		-0.799336	-0.896757	-0.751648		-1.06709	-1.15452	-0.839163		-0.885663	-1.02628	-0.761084
265.5	-0.820524	-0.892654	-0.682612		-0.799494	-0.897522	-0.751878		-1.07514	-1.15727	-0.84086		-0.886216	-1.02679	-0.7634
266	-0.82419	-0.895023	-0.682079		-0.799632	-0.897861	-0.752041		-1.08044	-1.15759	-0.841679		-0.884957	-1.02655	-0.763203
266.5	-0.828077	-0.898616	-0.682703		-0.799792	-0.898817	-0.75235		-1.09851	-1.17664	-0.84451		-0.890135	-1.03537	-0.770625
267	-0.831696	-0.902354	-0.683179		-0.799945	-0.900413	-0.752672		-1.10332	-1.184	-0.846998		-0.895137	-1.04496	-0.777868
267.5	-0.834929	-0.906615	-0.682568		-0.80009	-0.901151	-0.753054		-1.10381	-1.18719	-0.848377		-0.899499	-1.05434	-0.783875
268	-0.83772	-0.909912	-0.682039		-0.800227	-0.901999	-0.753322		-1.10251	-1.18673	-0.848398		-0.903194	-1.06174	-0.790021
268.5	-0.840039	-0.91247	-0.681976		-0.800358	-0.902383	-0.753715		-1.10004	-1.18593	-0.847647		-0.906214	-1.06748	-0.794432
269	-0.841866	-0.914936	-0.681993		-0.800484	-0.902741	-0.754071		-1.09662	-1.18382	-0.846915		-0.908553	-1.07209	-0.798968
269.5	-0.84319	-0.91676	-0.680754		-0.800603	-0.903101	-0.754524		-1.09235	-1.17977	-0.845339		-0.910197	-1.07637	-0.802207
270	-0.844003	-0.918679	-0.679191		-0.800716	-0.903433	-0.754856		-1.08731	-1.17433	-0.842772		-0.911124	-1.07922	-0.804356
270.5	-0.844295	-0.919413	-0.67828		-0.800824	-0.903748	-0.755143		-1.08152	-1.16894	-0.840681		-0.911295	-1.08115	-0.805389
271	-0.844051	-0.918886	-0.676688		-0.800927	-0.904124	-0.755414		-1.07505	-1.16242	-0.837206		-0.910671	-1.08263	-0.805871
271.5	-0.843254	-0.918698	-0.674656		-0.801023	-0.904515	-0.755668		-1.06798	-1.15631	-0.833444		-0.909214	-1.08209	-0.805625
272	-0.841885	-0.917344	-0.672483		-0.801113	-0.904845	-0.755907		-1.06043	-1.14918	-0.829631		-0.906909	-1.07959	-0.803353
272.5	-0.839933	-0.915179	-0.669741		-0.801196	-0.905577	-0.756052		-1.05259	-1.14023	-0.825675		-0.903774	-1.0759	-0.800376
273	-0.837395	-0.912399	-0.666884		-0.801273	-0.905993	-0.756184		-1.04473	-1.13129	-0.821348		-0.899874	-1.07268	-0.796986
273.5	-0.835361	-0.911803	-0.664214		-0.801361	-0.90646	-0.756298		-1.04335	-1.13064	-0.817457		-0.899586	-1.07512	-0.797755
274	-0.833522	-0.911398	-0.66181		-0.801448	-0.907018	-0.756518		-1.03559	-1.12638	-0.813167		-0.899401	-1.07707	-0.79871
274.5	-0.831787	-0.911695	-0.659569		-0.801533	-0.907447	-0.756745		-1.02607	-1.11891	-0.808895		-0.899066	-1.07909	-0.799166
275	-0.830097	-0.911532	-0.657052		-0.801616	-0.907944	-0.757089		-1.01608	-1.11139	-0.804206		-0.898535	-1.08134	-0.799292
275.5	-0.828399	-0.911389	-0.654914		-0.801698	-0.908284	-0.757219		-1.00593	-1.10412	-0.799521		-0.897774	-1.08222	-0.79972
276	-0.826644	-0.910743	-0.652654		-0.801778	-0.908539	-0.757333		-0.995654	-1.09619	-0.7951		-0.896744	-1.08365	-0.799835
276.5	-0.824788	-0.909992	-0.650758		-0.801856	-0.908731	-0.757508		-0.985275	-1.08856	-0.790638		-0.895407	-1.08433	-0.79938
277	-0.822787	-0.908748	-0.64805		-0.801932	-0.909191	-0.757676		-0.974778	-1.0793	-0.784295		-0.893716	-1.08457	-0.798227
277.5	-0.820597	-0.907388	-0.645434		-0.802006	-0.9094	-0.757835		-0.964143	-1.07158	-0.779294		-0.891617	-1.08453	-0.797106
278	-0.818171	-0.906109	-0.642441		-0.802077	-0.909708	-0.757969		-0.953364	-1.06443	-0.774776		-0.889054	-1.08327	-0.795349
278.5	-0.815461	-0.904305	-0.639031		-0.802146	-0.910302	-0.75809		-0.942451	-1.05559	-0.768317		-0.885977	-1.08086	-0.793061
279	-0.812422	-0.901501	-0.635412		-0.802211	-0.910417	-0.758171		-0.931455	-1.04716	-0.762892		-0.882352	-1.07766	-0.790107
279.5	-0.809014	-0.897751	-0.631909		-0.802272	-0.910565	-0.758224		-0.920492	-1.03705	-0.756833		-0.878171	-1.07389	-0.785853
280	-0.805205	-0.893496	-0.628327		-0.802329	-0.910732	-0.758272		-0.909755	-1.0277	-0.750237		-0.873466	-1.06937	-0.781686
280.5	-0.801931	-0.890961	-0.625183		-0.802396	-0.91106	-0.758344		-0.904485	-1.02317	-0.744521		-0.871426	-1.07026	-0.780334
281	-0.798945	-0.889427	-0.622018		-0.802464	-0.91147	-0.758417		-0.894121	-1.01768	-0.738625		-0.869504	-1.0695	-0.778706
281.5	-0.796162	-0.888116	-0.61857		-0.802531	-0.911805	-0.758489		-0.882434	-1.00951	-0.732394		-0.86751	-1.06939	-0.777401
282	-0.793522	-0.886341	-0.614817		-0.802598	-0.912137	-0.758634		-0.870512	-1.00128	-0.725097		-0.865408	-1.06981	-0.77579
282.5	-0.790968	-0.884464	-0.611777		-0.802664	-0.912465	-0.758799		-0.85858	-0.993749	-0.718495		-0.863166	-1.07012	-0.773871
283	-0.788444	-0.883672	-0.609411		-0.802729	-0.912752	-0.758961		-0.846676	-0.986638	-0.710732		-0.860753	-1.06991	-0.77199
283.5	-0.785902	-0.881907	-0.606817		-0.802794	-0.913104	-0.759116		-0.834795	-0.978986	-0.703069		-0.858132	-1.06915	-0.77013
284	-0.78329	-0.880105	-0.602884		-0.802857	-0.913411	-0.759229		-0.822917	-0.972081	-0.696235		-0.855263	-1.06794	-0.768187
284.5	-0.780558	-0.87808	-0.598905		-0.802919	-0.913703	-0.759308		-0.811013	-0.964659	-0.686614		-0.852099	-1.06652	-0.765543
285	-0.777653	-0.876408	-0.595421		-0.80298	-0.914	-0.759383		-0.799068	-0.957352	-0.677062		-0.848593	-1.06458	-0.76199
285.5	-0.774521	-0.874272	-0.592027		-0.803038	-0.914252	-0.759455		-0.787082	-0.950783	-0.668174		-0.844698	-1.06128	-0.758314
286	-0.771112	-0.871581	-0.588366		-0.803094	-0.914493	-0.759545		-0.775097	-0.944002	-0.660583		-0.840386	-1.05732	-0.754437
286.5	-0.767378	-0.867736	-0.58413		-0.803147	-0.9146	-0.759626		-0.763212	-0.937952	-0.652161		-0.835645	-1.05403	-0.75002
287	-0.763285	-0.86444	-0.580522		-0.803196	-0.914694	-0.759698		-0.751606	-0.930933	-0.643337		-0.830499	-1.0502	-0.745235
287.5	-0.758815	-0.860281	-0.575709		-0.803242	-0.914854	-0.759759		-0.740547	-0.924462	-0.633633		-0.824991	-1.04391	-0.740885
288	-0.753967	-0.856593	-0.570889		-0.803284	-0.915093	-0.759813		-0.730388	-0.918268	-0.62559		-0.819184	-1.03779	-0.735757
288.5	-0.748759	-0.852255	-0.56602		-0.803323	-0.915315	-0.759861		-0.721535	-0.911295	-0.618109		-0.813141	-1.03162	-0.730559
289	-0.743218	-0.847312	-0.561145		-0.803359	-0.91552	-0.759904		-0.7144	-0.905367	-0.609869		-0.806924	-1.02589	-0.725173
289.5	-0.737381	-0.842717	-0.555729		-0.803393	-0.915667	-0.759943		-0.70932	-0.899638	-0.602899		-0.800581	-1.01898	-0.719143
290	-0.731286	-0.838221	-0.549849		-0.803425	-0.915754	-0.759978		-0.706473	-0.892959	-0.596224		-0.794153	-1.01295	-0.713035
290.5	-0.72497	-0.83336	-0.544378		-0.803455	-0.915836	-0.760009		-0.70583	-0.8875	-0.590234		-0.787669	-1.00658	-0.706757
291	-0.718471	-0.828394	-0.538816		-0.803483	-0.915928	-0.760038		-0.707152	-0.882387	-0.586585		-0.781153	-1.0002	-0.70019
291.5	-0.711824	-0.823015	-0.533169		-0.80351	-0.916028	-0.760064		-0.710053	-0.87873	-0.58228		-0.774619	-0.993288	-0.694309
292	-0.705061	-0.818337	-0.527767		-0.803536	-0.916101	-0.760088		-0.714088	-0.873775	-0.578169		-0.768081	-0.987269	-0.687535
292.5	-0.698213	-0.812924	-0.52246		-0.80356	-0.916171	-0.760106		-0.718836	-0.869975	-0.574347		-0.761549	-0.980882	-0.681656
293	-0.691309	-0.80639	-0.516566		-0.803584	-0.916239	-0.76012		-0.723953	-0.865897	-0.570926		-0.755028	-0.975154	-0.674535
293.5	-0.684376	-0.801201	-0.510971		-0.803606	-0.916305	-0.760133		-0.729177	-0.864589	-0.570001		-0.748525	-0.968767	-0.667976
294	-0.67744	-0.795935	-0.505768		-0.803627	-0.916368	-0.760154		-0.734327	-0.863247	-0.56887		-0.742045	-0.962553	-0.661792
294.5	-0.670525	-0.79098	-0.499477		-0.803648	-0.91643	-0.760183		-0.739287	-0.863439	-0.567184		-0.735592	-0.957382	-0.65622
295	-0.663655	-0.785399	-0.493931		-0.803667	-0.916547	-0.760198		-0.743987	-0.862043	-0.566343		-0.72917	-0.951507	-0.650017
295.5	-0.656853	-0.779986	-0.487274		-0.803686	-0.916684	-0.760212		-0.748392	-0.863507	-0.564794		-0.722783	-0.945554	-0.644114
296	-0.650139	-0.775106	-0.482209		-0.803704	-0.916806	-0.760225		-0.752487	-0.864046	-0.56321		-0.716434	-0.940129	-0.638618
296.5	-0.643536	-0.770444	-0.476662		-0.803722	-0.916901	-0.760237		-0.756275	-0.86592	-0.561306		-0.710128	-0.934437	-0.633168
297	-0.637064	-0.76562	-0.469829		-0.803739	-0.916975	-0.760249		-0.759765	-0.867113	-0.558483		-0.703869	-0.928699	-0.627491
297.5	-0.630743	-0.76118	-0.463979		-0.803755	-0.917017	-0.76026		-0.762971	-0.869328	-0.556751		-0.697661	-0.92324	-0.621967
298	-0.62459	-0.758433	-0.458071		-0.803771	-0.917056	-0.76027		-0.765912	-0.87111	-0.553986		-0.691509	-0.918023	-0.616315
298.5	-0.618622	-0.754754	-0.451994		-0.803786	-0.917094	-0.760279		-0.768605	-0.873119	-0.551022		-0.685416	-0.912589	-0.611012
299	-0.612855	-0.75107	-0.447181		-0.8038	-0.91713	-0.760288		-0.77107	-0.874821	-0.548013		-0.679389	-0.907579	-0.605109
299.5	-0.607303	-0.747578	-0.441936		-0.803814	-0.917165	-0.760297		-0.773324	-0.87616	-0.546607		-0.673432	-0.90295	-0.599713
300	-0.601977	-0.743972	-0.437012		-0.803828	-0.917199	-0.760305		-0.775384	-0.877597	-0.545152		-0.667551	-0.898387	-0.594157
300.5	-0.596886	-0.740897	-0.432712		-0.803841	-0.917231	-0.760327		-0.777266	-0.879936	-0.54307		-0.661752	-0.89392	-0.588832
301	-0.592037	-0.737371	-0.4281		-0.803854	-0.917263	-0.760352		-0.778986	-0.882189	-0.540237		-0.656041	-0.889326	-0.583661
301.5	-0.587437	-0.734176	-0.423759		-0.803866	-0.917293	-0.760376		-0.780557	-0.883493	-0.537488		-0.650424	-0.884848	-0.57813
302	-0.583085	-0.731223	-0.418647		-0.803878	-0.917322	-0.760399		-0.781992	-0.885176	-0.536039		-0.644908	-0.880311	-0.573593
302.5	-0.578984	-0.728763	-0.414289		-0.803889	-0.917351	-0.760421		-0.783302	-0.886858	-0.535136		-0.639501	-0.875508	-0.568991
303	-0.575131	-0.726438	-0.410645		-0.8039	-0.917378	-0.760442		-0.784499	-0.887586	-0.534525		-0.634209	-0.871685	-0.564166
303.5	-0.571522	-0.724119	-0.406799		-0.803911	-0.917405	-0.760467		-0.785592	-0.888516	-0.534683		-0.62904	-0.867323	-0.559078
304	-0.568152	-0.721615	-0.403798		-0.803921	-0.917431	-0.760484		-0.786591	-0.88908	-0.533663		-0.624001	-0.862121	-0.554521
304.5	-0.565013	-0.719055	-0.401099		-0.803931	-0.917456	-0.760501		-0.787502	-0.891659	-0.532453		-0.619102	-0.858977	-0.550493
305	-0.562097	-0.716677	-0.397885		-0.803941	-0.917481	-0.760515		-0.788335	-0.893635	-0.531356		-0.614348	-0.855275	-0.546567
305.5	-0.559395	-0.7145	-0.395588		-0.80395	-0.917504	-0.760527		-0.789096	-0.895191	-0.529899		-0.609749	-0.84992	-0.542739
306	-0.556897	-0.712363	-0.393869		-0.80396	-0.917528	-0.760539		-0.789791	-0.896692	-0.528659		-0.605312	-0.846998	-0.538999
306.5	-0.554592	-0.71084	-0.391432		-0.803968	-0.91755	-0.760551		-0.790425	-0.89853	-0.527904		-0.601044	-0.843423	-0.535463
307	-0.55247	-0.709012	-0.388149		-0.803977	-0.917573	-0.760563		-0.791005	-0.899431	-0.5267		-0.596954	-0.840339	-0.53186
307.5	-0.55052	-0.707884	-0.385765		-0.803985	-0.917608	-0.760574		-0.791534	-0.900524	-0.525464		-0.593047	-0.837045	-0.52814
308	-0.54873	-0.706657	-0.383161		-0.803994	-0.917692	-0.760585		-0.792018	-0.901222	-0.523191		-0.58933	-0.833686	-0.52608
308.5	-0.54709	-0.705326	-0.380951		-0.804001	-0.917774	-0.760595		-0.792459	-0.902169	-0.520836		-0.58581	-0.831174	-0.523037
309	-0.54559	-0.704335	-0.379378		-0.804009	-0.917854	-0.760605		-0.792863	-0.90284	-0.519337		-0.582491	-0.828516	-0.519584
309.5	-0.544219	-0.703386	-0.37762		-0.804017	-0.917933	-0.760613		-0.793231	-0.904725	-0.517372		-0.579377	-0.826027	-0.517034
310	-0.542967	-0.702493	-0.376541		-0.804024	-0.91801	-0.760617		-0.793568	-0.905829	-0.516942		-0.576473	-0.824515	-0.514315
310.5	-0.541826	-0.701237	-0.374754		-0.804031	-0.918063	-0.760621		-0.793876	-0.906927	-0.516496		-0.573781	-0.821487	-0.51155
311	-0.540787	-0.700312	-0.373047		-0.804038	-0.918084	-0.760625		-0.794157	-0.907955	-0.516714		-0.571302	-0.819564	-0.508644
311.5	-0.539841	-0.699469	-0.371553		-0.804044	-0.918106	-0.760628		-0.794413	-0.908839	-0.516693		-0.569038	-0.817999	-0.506835
312	-0.538981	-0.698956	-0.369636		-0.804051	-0.918127	-0.760632		-0.794648	-0.910201	-0.516259		-0.566986	-0.817995	-0.505041
312.5	-0.538198	-0.698552	-0.367654		-0.804057	-0.918147	-0.760636		-0.794862	-0.910974	-0.515621		-0.565146	-0.816697	-0.503373
313	-0.537488	-0.698072	-0.366646		-0.804064	-0.918167	-0.760639		-0.795057	-0.911931	-0.514906		-0.563515	-0.816322	-0.501905
313.5	-0.536843	-0.697511	-0.365922		-0.80407	-0.918187	-0.760643		-0.795236	-0.912604	-0.514312		-0.562089	-0.814859	-0.500502
314	-0.536258	-0.69681	-0.365286		-0.804075	-0.918206	-0.760646		-0.795399	-0.913549	-0.513827		-0.560864	-0.814439	-0.499343
314.5	-0.535726	-0.696164	-0.364486		-0.804081	-0.918226	-0.760649		-0.795548	-0.914036	-0.512375		-0.559834	-0.814633	-0.497489
315	-0.535245	-0.695819	-0.363144		-0.804087	-0.918244	-0.760652		-0.795685	-0.914405	-0.512127		-0.558993	-0.814545	-0.496789
315.5	-0.534808	-0.695133	-0.362187		-0.804092	-0.918263	-0.760656		-0.795809	-0.915224	-0.511462		-0.558333	-0.813497	-0.495938
316	-0.534412	-0.694657	-0.361195		-0.804097	-0.918279	-0.760659		-0.795923	-0.916506	-0.511103		-0.557847	-0.812997	-0.495351
316.5	-0.534053	-0.694463	-0.360649		-0.804103	-0.918295	-0.760662		-0.796027	-0.91723	-0.510393		-0.557528	-0.812265	-0.494704
317	-0.533727	-0.693989	-0.359976		-0.804108	-0.918302	-0.760665		-0.796122	-0.917348	-0.509684		-0.557366	-0.812779	-0.494692
317.5	-0.533432	-0.693466	-0.359689		-0.804112	-0.918308	-0.760668		-0.796208	-0.917423	-0.508867		-0.557353	-0.813462	-0.494294
318	-0.533165	-0.692741	-0.359426		-0.804117	-0.918314	-0.76067		-0.796287	-0.917492	-0.508991		-0.557481	-0.812841	-0.493862
318.5	-0.532922	-0.692518	-0.358955		-0.804122	-0.918319	-0.760673		-0.79636	-0.917555	-0.509048		-0.557741	-0.813337	-0.493271
319	-0.532702	-0.692313	-0.358601		-0.804127	-0.918324	-0.760676		-0.796426	-0.917901	-0.509371		-0.558124	-0.812867	-0.492894
319.5	-0.532503	-0.692125	-0.358313		-0.804131	-0.918329	-0.760679		-0.796486	-0.918533	-0.508806		-0.558622	-0.814149	-0.492854
320	-0.532322	-0.691951	-0.358015		-0.804135	-0.918334	-0.760689		-0.796541	-0.919508	-0.508143		-0.559226	-0.815565	-0.493594
320.5	-0.532158	-0.691645	-0.357827		-0.80414	-0.918339	-0.760702		-0.796592	-0.920176	-0.50724		-0.55993	-0.816799	-0.49255
321	-0.532009	-0.691201	-0.357491		-0.804144	-0.918344	-0.760714		-0.796638	-0.920589	-0.505989		-0.560725	-0.817518	-0.492682
321.5	-0.531874	-0.691091	-0.357343		-0.804148	-0.918348	-0.760726		-0.79668	-0.920981	-0.505652		-0.561603	-0.819368	-0.492885
322	-0.531752	-0.69099	-0.357208		-0.804152	-0.918353	-0.760738		-0.796718	-0.921275	-0.505884		-0.562558	-0.821284	-0.49321
322.5	-0.53164	-0.690897	-0.35708		-0.804156	-0.918357	-0.76075		-0.796754	-0.921574	-0.505625		-0.563584	-0.822304	-0.494116
323	-0.531539	-0.690659	-0.356792		-0.80416	-0.918361	-0.760761		-0.796786	-0.922001	-0.505325		-0.564674	-0.823863	-0.494914
323.5	-0.531447	-0.69042	-0.356654		-0.804163	-0.918365	-0.760772		-0.796815	-0.922406	-0.505279		-0.565823	-0.825022	-0.494928
324	-0.531363	-0.69021	-0.356529		-0.804167	-0.918369	-0.760784		-0.796842	-0.922792	-0.505202		-0.567025	-0.826782	-0.496026
324.5	-0.531287	-0.689957	-0.356415		-0.804171	-0.918373	-0.760794		-0.796866	-0.923106	-0.505389		-0.568274	-0.828072	-0.496997
325	-0.531217	-0.689767	-0.356312		-0.804174	-0.918376	-0.760803		-0.796889	-0.923254	-0.504973		-0.569567	-0.829563	-0.497786
325.5	-0.531154	-0.689617	-0.356185		-0.804178	-0.91838	-0.760806		-0.796909	-0.923393	-0.5042		-0.570899	-0.830659	-0.498527
326	-0.531097	-0.689478	-0.355977		-0.804181	-0.918383	-0.760808		-0.796928	-0.923524	-0.503031		-0.572266	-0.832194	-0.498878
326.5	-0.531044	-0.68935	-0.35553		-0.804184	-0.918387	-0.76081		-0.796945	-0.923647	-0.501988		-0.573664	-0.833855	-0.499311
327	-0.530996	-0.689316	-0.355416		-0.804188	-0.91839	-0.760812		-0.796961	-0.923763	-0.501395		-0.575091	-0.835927	-0.500426
327.5	-0.530953	-0.689291	-0.355311		-0.804191	-0.918393	-0.760814		-0.796975	-0.923873	-0.500173		-0.576543	-0.837478	-0.501542
328	-0.530913	-0.689268	-0.355225		-0.804194	-0.918396	-0.760816		-0.796988	-0.924012	-0.500003		-0.578017	-0.838254	-0.50236
328.5	-0.530876	-0.68922	-0.355201		-0.804197	-0.918399	-0.760818		-0.797	-0.924229	-0.500269		-0.579511	-0.839586	-0.503199
329	-0.530843	-0.689148	-0.355183		-0.8042	-0.918402	-0.76082		-0.797011	-0.92456	-0.499602		-0.581022	-0.841098	-0.503968
329.5	-0.530812	-0.689117	-0.355166		-0.804203	-0.918405	-0.760822		-0.797021	-0.925093	-0.499099		-0.582549	-0.842659	-0.504701
330	-0.530784	-0.689033	-0.355151		-0.804206	-0.918408	-0.760824		-0.79703	-0.925454	-0.498882		-0.584089	-0.843928	-0.505788
330.5	-0.530759	-0.688974	-0.355102		-0.804209	-0.918411	-0.760826		-0.797038	-0.925644	-0.498705		-0.585641	-0.845196	-0.506534
331	-0.530735	-0.688958	-0.355124		-0.804211	-0.918413	-0.760828		-0.797046	-0.925824	-0.496934		-0.587204	-0.847246	-0.507227
331.5	-0.530714	-0.688944	-0.355113		-0.804214	-0.918416	-0.760829		-0.797053	-0.926213	-0.496912		-0.588775	-0.848809	-0.508131
332	-0.530694	-0.688931	-0.355063		-0.804217	-0.918419	-0.760831		-0.797059	-0.926613	-0.496935		-0.590354	-0.850338	-0.50871
332.5	-0.530676	-0.688919	-0.354947		-0.804219	-0.918421	-0.760833		-0.797065	-0.926651	-0.496243		-0.591939	-0.852901	-0.509837
333	-0.530659	-0.688909	-0.354838		-0.804222	-0.918423	-0.760835		-0.79707	-0.926934	-0.495263		-0.593529	-0.854193	-0.510845
333.5	-0.530644	-0.688905	-0.354826		-0.804225	-0.918426	-0.760836		-0.797075	-0.927191	-0.494617		-0.595123	-0.854896	-0.511691
334	-0.53063	-0.68889	-0.354819		-0.804227	-0.918428	-0.760839		-0.79708	-0.927441	-0.495105		-0.596722	-0.85687	-0.512543
334.5	-0.530617	-0.688873	-0.354812		-0.80423	-0.91843	-0.760847		-0.797084	-0.927677	-0.494942		-0.598322	-0.859066	-0.513315
335	-0.530605	-0.688858	-0.354806		-0.804232	-0.918432	-0.760856		-0.797088	-0.928006	-0.495007		-0.599925	-0.860737	-0.513536
335.5	-0.530593	-0.688843	-0.354801		-0.804234	-0.918435	-0.760864		-0.797091	-0.928324	-0.495817		-0.601529	-0.862906	-0.514328
336	-0.530583	-0.688829	-0.354796		-0.804237	-0.918437	-0.760873		-0.797094	-0.92863	-0.495814		-0.603134	-0.864228	-0.515214
336.5	-0.530574	-0.688817	-0.354791		-0.804239	-0.918439	-0.760881		-0.797097	-0.928855	-0.495242		-0.604739	-0.866142	-0.516161
337	-0.530565	-0.688805	-0.354787		-0.804241	-0.918441	-0.760889		-0.797099	-0.928918	-0.494386		-0.606343	-0.867955	-0.517235
337.5	-0.530557	-0.688795	-0.354783		-0.804243	-0.918443	-0.760896		-0.797102	-0.928978	-0.493402		-0.607948	-0.86981	-0.517589
338	-0.530549	-0.688785	-0.354779		-0.804246	-0.918445	-0.760904		-0.797105	-0.929035	-0.492968		-0.609551	-0.87133	-0.518452
338.5	-0.530542	-0.688776	-0.354776		-0.804248	-0.91846	-0.760911		-0.797107	-0.92909	-0.492776		-0.611153	-0.872516	-0.51963
339	-0.530536	-0.688767	-0.354773		-0.80425	-0.918478	-0.760919		-0.797109	-0.929142	-0.492958		-0.612754	-0.8732	-0.520438
339.5	-0.53053	-0.688759	-0.35477		-0.804252	-0.918495	-0.760926		-0.797112	-0.929192	-0.492947		-0.614353	-0.874836	-0.520883
340	-0.530524	-0.688752	-0.354767		-0.804254	-0.918513	-0.760933		-0.797114	-0.92929	-0.492522		-0.61595	-0.876401	-0.521654
340.5	-0.530519	-0.688745	-0.354764		-0.804256	-0.91853	-0.76094		-0.797116	-0.929454	-0.492558		-0.617544	-0.878254	-0.522814
341	-0.530514	-0.688739	-0.354762		-0.804258	-0.918547	-0.760947		-0.797118	-0.929612	-0.49266		-0.619137	-0.880251	-0.523734
341.5	-0.530509	-0.688733	-0.354759		-0.80426	-0.918564	-0.760954		-0.79712	-0.929765	-0.492774		-0.620726	-0.882087	-0.524788
342	-0.530505	-0.688728	-0.354754		-0.804262	-0.918588	-0.76096		-0.797122	-0.929913	-0.492571		-0.622313	-0.883563	-0.525726
342.5	-0.530501	-0.688723	-0.354749		-0.804264	-0.918619	-0.760967		-0.797123	-0.930056	-0.491916		-0.623898	-0.884789	-0.526662
343	-0.530497	-0.688718	-0.354745		-0.804266	-0.918649	-0.760973		-0.797125	-0.930194	-0.491546		-0.625479	-0.885675	-0.527595
343.5	-0.530493	-0.6887	-0.354741		-0.804267	-0.918679	-0.760979		-0.797127	-0.930328	-0.49144		-0.627058	-0.886435	-0.528304
344	-0.53049	-0.688681	-0.354737		-0.804269	-0.918709	-0.760986		-0.797129	-0.930573	-0.490937		-0.628633	-0.88811	-0.528756
344.5	-0.530487	-0.688663	-0.354733		-0.804271	-0.918738	-0.760992		-0.797131	-0.930931	-0.490344		-0.630205	-0.889785	-0.529623
345	-0.530484	-0.688653	-0.35473		-0.804273	-0.918767	-0.760998		-0.797132	-0.931281	-0.489878		-0.631774	-0.891368	-0.530274
345.5	-0.530482	-0.68865	-0.354727		-0.804275	-0.918796	-0.761003		-0.797134	-0.931621	-0.489916		-0.63334	-0.892972	-0.53086
346	-0.530479	-0.688648	-0.354725		-0.804276	-0.918824	-0.761009		-0.797136	-0.931952	-0.490103		-0.634902	-0.895078	-0.531941
346.5	-0.530477	-0.688645	-0.354722		-0.804278	-0.918853	-0.761015		-0.797137	-0.932275	-0.490232		-0.636461	-0.896967	-0.532836
347	-0.530475	-0.688643	-0.354713		-0.80428	-0.918881	-0.76102		-0.797138	-0.932589	-0.489561		-0.638017	-0.898678	-0.533844
347.5	-0.530473	-0.688641	-0.354673		-0.804281	-0.918908	-0.761026		-0.79714	-0.932888	-0.489493		-0.639568	-0.900362	-0.534489
348	-0.530471	-0.688639	-0.354636		-0.804283	-0.918936	-0.761031		-0.797141	-0.933009	-0.489769		-0.641117	-0.901631	-0.535171
348.5	-0.53047	-0.688637	-0.354601		-0.804284	-0.918963	-0.761037		-0.797142	-0.933061	-0.490043		-0.642661	-0.903294	-0.535638
349	-0.530468	-0.688636	-0.354568		-0.804286	-0.91899	-0.761042		-0.797143	-0.93309	-0.490159		-0.644202	-0.905562	-0.535999
349.5	-0.530467	-0.688634	-0.354536		-0.804287	-0.919016	-0.761047		-0.797143	-0.933117	-0.49001		-0.645739	-0.907138	-0.536426
350	-0.530465	-0.688633	-0.354507		-0.804289	-0.919043	-0.761052		-0.797143	-0.933142	-0.490089		-0.647273	-0.908596	-0.537299

## Sheet: Fig4G-K
Fig4G - NLL						Fig4H - AICc						Fig4I - Cycle 1 rebound						Fig4J - Cycle 3 drop - Cycle 2 drop						Fig4K - Cycle 1 drop - Cycle 3 drop
Full	Model #1	Model #2	Model #3	Model #4		Full	Model #1	Model #2	Model #3	Model #4		Full	Model #1	Model #2	Model #3	Model #4		Full	Model #1	Model #2	Model #3	Model #4		Full	Model #1	Model #2	Model #3	Model #4
26.0781	28.0789	35.7825	23.5868	41.8665		141.996	129.324	144.731	128.417	149.294		0.0426803	0.0827327	0	0.18636	0.00497104		0.306982	0.170331	0.00174473	0.292725	0.471059		0.73701	0.989123	0.788401	0.956387	0.521655
25.3851	29.5951	35.288	23.8748	40.3177		140.61	132.356	143.742	128.993	146.196		0.0355206	0.0629554	0	0.19437	0.00546378		0.322539	0.0907713	-0.000644634	0.368291	0.426807		0.695593	0.906457	0.791738	0.953744	0.604139
25.567	28.2033	34.8845	23.4315	40.2274		140.974	129.572	142.935	128.107	146.016		0.0350589	0.102092	0	0.183337	0.00625167		0.327753	0.118458	0.00192124	0.315792	0.43784		0.678717	0.912809	0.795543	0.972296	0.633179
27.579	27.6883	35.7836	24.5169	40.7672		144.998	128.542	144.733	130.277	147.095		0.0410464	0.0803334	0	0.177507	0.00685897		0.32629	0.174635	0.00157784	0.337157	0.363421		0.621357	0.979522	0.771928	0.943106	0.685654
26.7841	28.7825	36.6106	24.9578	40.7718		143.408	130.731	146.387	131.159	147.105		0.0375183	0.0888488	0	0.13146	0.00500943		0.300667	0.139194	0.00291854	0.221428	0.435791		0.675629	1.00292	0.765997	0.90062	0.584026
27.7492	30.7736	39.4073	24.0896	40.3661		145.338	134.713	151.981	129.423	146.293		0.0286951	0.124632	0	0.167907	0.00547962		0.318852	0.206294	0.00299097	0.343973	0.423095		0.734808	1.02695	0.80482	0.869409	0.614936
25.1531	28.362	35.2846	25.9175	40.3866		140.146	129.89	143.735	133.079	146.334		0.0346864	0.0821058	0	0.165263	0.00840372		0.358542	0.123458	0.00404458	0.297047	0.358224		0.710779	0.997357	0.787804	0.818827	0.675272
26.931	28.3604	35.9576	23.506	41.2753		143.702	129.887	145.081	128.256	148.111		0.0419387	0.0837128	0	0.156492	0.00456677		0.29583	0.146028	0.00132952	0.288221	0.459046		0.713515	0.990833	0.783663	0.852412	0.524543
25.1697	30.345	35.685	22.3361	41.0231		140.179	133.856	144.536	125.916	147.607		0.0358147	0.085384	0	0.202265	0.00691018		0.341066	0.12057	0.000160713	0.383217	0.435651		0.690474	0.941403	0.785627	0.853232	0.597804
25.3566	28.7529	35.7226	23.0689	40.7062		140.553	130.672	144.611	127.381	146.973		0.0380902	0.0720271	0	0.214258	0.00540477		0.335191	0.193166	0.00361545	0.357952	0.433352		0.671816	0.988979	0.800142	0.946033	0.591458
27.8587	28.2984	35.1066	23.469	39.9758		145.557	129.763	143.379	128.182	145.513		0.0288008	0.0729264	0	0.154453	0.00621376		0.311493	0.182699	-0.000662268	0.270852	0.424573		0.632103	0.973246	0.827872	0.926568	0.566802
26.0749	31.4328	36.8289	24.7428	42.2024		141.989	136.032	146.824	130.729	149.966		0.047346	0.0697692	0	0.15673	0.00658836		0.293259	0.123614	0.00265858	0.281173	0.505835		0.697805	0.945777	0.809339	0.962915	0.551593
25.0795	28.5323	38.0469	22.7616	40.975		139.999	130.23	149.26	126.767	147.511		0.0485311	0.0885102	0	0.163749	0.00560443		0.302048	0.150531	-0.021806	0.30548	0.468332		0.702844	0.9472	0.801833	0.872654	0.524426
26.1508	28.2321	37.0371	23.4068	40.5799		142.141	129.63	147.24	128.057	146.721		0.0330289	0.0814019	0	0.178506	0.00911047		0.266313	0.14238	0.00239599	0.440138	0.401456		0.731159	1.00939	0.740654	0.729981	0.697937
25.4344	29.813	36.0145	25.0496	40.9521		140.708	132.792	145.195	131.343	147.465		0.0407074	0.0904348	0	0.168831	0.00688979		0.281129	0.158108	0.00894791	0.371035	0.34897		0.714187	0.968762	0.813823	0.739933	0.635776
25.4593	30.8215	36.5483	22.9079	44.7116		140.758	134.809	146.262	127.059	154.984		0.0328619	0.124892	0	0.169306	0.0100107		0.335287	-0.0130186	0.000660116	0.409827	0.601063		0.709993	0.792637	0.77482	0.776924	0.458339
24.1248	28.2244	36.0419	22.2691	41.6899		138.089	129.615	145.25	125.782	148.941		0.0735826	0.0763524	0	0.190586	0.00359846		0.35926	0.167625	0.00153791	0.393827	0.424842		0.729392	1.00105	0.777947	0.781417	0.520328
28.1581	28.6836	36.5597	22.5135	41.5037		146.156	130.533	146.285	126.27	148.568		0.0478988	0.0723856	0	0.16759	0.0134562		0.293791	0.157376	0.00338048	0.345648	0.453498		0.7359	1.01044	0.820998	0.83864	0.590167
24.8999	29.9587	36.3934	22.3204	40.3692		139.639	133.083	145.953	125.884	146.299		0.0421374	0.0795349	0	0.233332	0.00512786		0.32937	0.136263	0.019924	0.440457	0.347948		0.684236	1.05133	0.788027	0.880641	0.663811
25.6418	29.0182	36.7456	24.8962	41.5281		141.123	131.202	146.657	131.036	148.617		0.0403953	0.0686729	0	0.175269	0.0060699		0.316807	0.178815	0.00215327	0.322123	0.475056		0.718927	0.99307	0.766112	0.809367	0.514373
25.412	28.8284	36.8968	23.0646	40.9069		140.664	130.823	146.959	127.373	147.375		0.0354044	0.0779445	0	0.207694	0.00489274		0.324038	0.117394	0.0180435	0.369788	0.418325		0.725926	0.966768	0.801729	0.934825	0.535683
25.618	28.7556	36.4182	23.2189	40.234		141.076	130.677	146.002	127.681	146.029		0.0446692	0.0663653	0	0.209971	0.00358486		0.336357	0.117082	0.00244594	0.450549	0.393292		0.686782	0.956904	0.81795	0.771626	0.563992
25.7855	28.8075	36.0608	23.9914	41.4653		141.411	130.781	145.287	129.226	148.492		0.0306123	0.0910588	0	0.188874	0.00315113		0.331324	0.184248	0.001711	0.4582	0.4601		0.704596	0.90419	0.808884	0.702279	0.48273
26.2539	28.2934	35.1526	22.7437	39.8899		142.347	129.753	143.471	126.731	145.341		0.0509554	0.063779	0	0.212879	0.00528766		0.342867	0.128207	0.00152472	0.423285	0.369643		0.672507	1.0128	0.818261	0.798311	0.628397
25.4148	30.2501	35.4652	28.5188	41.6738		140.669	133.666	144.096	138.281	148.908		0.0391417	0.0685299	0	0.191217	0.00812761		0.343048	0.0689845	0.00205073	0.354815	0.424591		0.697212	1.02979	0.841129	0.766467	0.614008
27.354	28.756	34.911	23.145	40.8314		144.548	130.678	142.988	127.533	147.224		0.0312598	0.0785189	0	0.220398	0.00512307		0.272183	0.182799	-6.86945e-05	0.349424	0.447535		0.777348	0.963252	0.797964	0.927902	0.523478
30.835	28.4171	37.5713	22.7027	42.5359		151.51	130	148.308	126.649	150.633		0.0290562	0.0874323	0	0.210127	0.00996027		0.218937	0.124019	0.0104999	0.443664	0.542103		0.895498	0.962172	0.760671	0.757775	0.434214
24.9483	28.3264	38.1191	23.4544	47.5074		139.736	129.819	149.404	128.152	160.576		0.0376274	0.0705549	0	0.231227	0.00765614		0.345053	0.15541	0.003987	0.456865	0.410574		0.667638	0.97998	0.721137	0.791199	0.578865
26.6812	28.276	35.6966	23.1255	40.0831		143.202	129.718	144.559	127.495	145.727		0.0428965	0.082918	0	0.1738	0.00290488		0.247476	0.158398	0.00994866	0.332195	0.430763		0.870275	0.925233	0.792102	0.849884	0.568267
26.2604	27.5984	35.8977	22.8038	39.3868		142.36	128.363	144.961	126.851	144.335		0.0301226	0.0760604	0	0.170168	0.00312385		0.331253	0.175248	0.00121871	0.318806	0.420874		0.6985	0.954428	0.755482	0.848383	0.602412
26.7179	28.1051	35.906	25.6345	39.615		143.275	129.376	144.978	132.512	144.791		0.0588725	0.070391	0	0.209181	0.00261424		0.312235	0.158395	-0.00315831	0.450847	0.458363		0.837918	0.953364	0.769864	0.710897	0.532871
28.3431	30.5868	38.3145	21.9259	41.0385		146.526	134.339	149.795	125.095	147.638		0.0436637	0.0661095	0	0.239963	0.00411222		0.335028	0.1254	0.00204648	0.391379	0.509777		0.733062	0.966713	0.811892	0.901356	0.499074
24.7229	29.4115	37.2885	22.6506	41.869		139.285	131.989	147.743	126.545	149.299		0.0578978	0.0601591	0	0.225853	0.00126766		0.313302	0.210152	0.00158254	0.412095	0.435471		0.803694	0.930151	0.735409	0.83992	0.517079
25.1705	31.7233	36.4354	23.3239	40.867		140.181	136.613	146.037	127.891	147.295		0.0497504	0.0495619	0	0.231861	0.00610316		0.446715	0.0752805	0.00386765	0.402393	0.507266		0.638198	1.09281	0.76167	0.890719	0.533102
27.6483	31.2059	36.7559	22.948	42.1641		145.136	135.578	146.678	127.14	149.889		0.0357265	0.0551739	0	0.184616	0.0053309		0.263754	0.328422	0.0053857	0.385896	0.537658		0.689599	0.752252	0.838215	0.833145	0.425669
26.6814	28.4094	36.0954	23.7255	40.4712		143.202	129.985	145.357	128.694	146.503		0.046059	0.062701	0	0.171347	0.00550467		0.34601	0.156883	0.00728435	0.267601	0.450027		0.746177	0.946726	0.814363	0.912374	0.52109
26.681	27.7117	37.7725	22.056	40.0295		143.202	128.589	148.711	125.356	145.62		0.0556392	0.0662674	0	0.176284	0.00471473		0.435486	0.251138	0.0121151	0.3689	0.44359		0.63548	0.889842	0.817832	0.8395	0.547232
24.9595	28.0278	35.5951	22.0461	40.1605		139.759	129.221	144.356	125.336	145.882		0.0460258	0.0880247	0	0.213276	0.0079799		0.275526	0.139474	-0.00279385	0.344834	0.418703		0.800077	1.00037	0.837383	0.925688	0.596479
25.6762	28.8835	35.5222	24.7582	39.312		141.192	130.933	144.21	130.76	144.185		0.0301709	0.0811259	0	0.17715	0.00492362		0.288468	0.113862	0.0037437	0.303796	0.449822		0.729298	0.994222	0.777815	0.885563	0.567072
26.3291	30.3892	37.9338	22.7209	40.1228		142.498	133.944	149.033	126.685	145.807		0.0338912	0.0620171	0	0.234081	0.00621008		0.324799	0.0984654	0.00533336	0.424666	0.370845		0.732551	0.942481	0.813137	0.826838	0.616891
27.0816	28.4798	35.3492	24.5224	39.6533		144.003	130.126	143.864	130.288	144.868		0.0280933	0.0731947	0	0.204454	0.00795144		0.342608	0.127924	-0.00528076	0.31886	0.432831		0.716936	1.01602	0.776463	0.937239	0.596474
25.5962	29.4763	35.2541	21.3855	45.2036		141.032	132.118	143.674	124.015	155.968		0.044254	0.0899041	0	0.20432	0.0110096		0.363599	0.146437	0.00595088	0.366892	0.485681		0.618195	0.939333	0.814587	0.871933	0.754984
25.889	31.1751	35.4516	23.6808	41.4224		141.618	135.516	144.069	128.605	148.406		0.0310809	0.0524025	0	0.211571	0.00912919		0.280941	0.0757999	0.00293775	0.324269	0.386717		0.711442	1.08123	0.810763	0.881284	0.739912
27.8311	29.7614	36.8236	21.6989	40.3931		145.502	132.689	146.813	124.641	146.347		0.0501851	0.0709393	0	0.225236	0.00821284		0.372724	0.15605	0.00613879	0.463516	0.504362		0.582377	0.889	0.809708	0.831438	0.534734
25.3607	33.7973	36.2093	23.1322	41.0676		140.561	140.761	145.584	127.508	147.696		0.0331906	0.242824	0	0.182234	0.0115478		0.321158	-0.194799	0.00730971	0.46783	0.319988		0.711445	0.96656	0.749911	0.783416	0.724092
26.254	29.0975	36.0103	21.3808	39.6427		142.348	131.361	145.186	124.005	144.846		0.0299438	0.0608262	0	0.215244	0.00517983		0.299038	0.155789	0.00176973	0.36795	0.483918		0.679957	0.972217	0.831688	0.836387	0.568907
25.1206	29.4563	36.933	22.1992	41.4581		140.081	132.078	147.032	125.642	148.477		0.0476466	0.063723	0	0.208811	0.00768108		0.413333	0.125762	0.0141929	0.498345	0.552539		0.658222	0.976014	0.747448	0.800234	0.505921
25.2289	31.2409	37.2095	21.1966	39.8916		140.297	135.648	147.585	123.637	145.344		0.0539367	0.0614122	0	0.191557	0.00525746		0.34436	0.0997696	0.00328146	0.393892	0.436402		0.761247	0.94798	0.826467	0.828671	0.57703
26.7787	28.3149	40.6513	20.932	40.7833		143.397	129.796	154.468	123.108	147.128		0.0474354	0.0849703	0	0.216851	0.00768652		0.335127	0.164843	0.0102269	0.376512	0.381804		0.789652	0.972423	0.830311	0.854839	0.653063
26.2738	28.4332	38.7343	21.2451	42.3808		142.387	130.032	150.634	123.734	150.323		0.0540264	0.072963	0	0.258422	0.0103699		0.368375	0.13383	0.00369402	0.394409	0.56004		0.746409	1.00503	0.826126	0.911959	0.551213
26.6562	28.3696	36.3796	22.2856	40.2847		143.152	129.905	145.925	125.815	146.13		0.0461844	0.0758869	0	0.205665	0.00767504		0.282561	0.166988	0.00298875	0.406236	0.352272		0.739924	0.977729	0.785962	0.779695	0.695623
25.4315	29.4523	36.0526	22.7729	39.7427		140.703	132.07	145.271	126.789	145.046		0.0398023	0.0804739	0	0.187537	0.00821339		0.318865	0.170394	0.00466444	0.450593	0.391157		0.739258	0.922463	0.75359	0.6886	0.655056
26.3415	29.3426	35.8269	22.8259	39.124		142.523	131.851	144.82	126.895	143.809		0.0514649	0.0681221	0	0.204406	0.00493283		0.408262	0.0916966	0.00616655	0.404556	0.372724		0.631656	1.04579	0.738014	0.75223	0.641793
25.6556	28.0901	37.2808	23.0707	45.5366		141.151	129.346	147.727	127.385	156.634		0.0420829	0.0790526	0	0.200958	0.0155546		0.318168	0.163321	0.00965364	0.432653	0.515431		0.665013	0.965959	0.747399	0.67168	0.600024
27.3766	27.6617	35.5706	25.2463	41.9549		144.593	128.489	144.307	131.736	149.471		0.0599454	0.0810658	0	0.173599	0.00489679		0.361966	0.177432	0.00851019	0.465206	0.42575		0.649641	0.901892	0.807333	0.836802	0.515776
26.9655	29.6796	36.7492	21.8456	40.349		143.771	132.525	146.664	124.935	146.259		0.0543843	0.0570866	0	0.242771	0.00748532		0.384556	0.165788	0.00713545	0.485251	0.40341		0.626859	0.91058	0.773858	0.790961	0.697798
27.2873	34.9816	38.0007	22.225	40.1121		144.414	143.129	149.167	125.693	145.785		0.0358414	0.0291881	0	0.254959	0.00475438		0.260947	0.125908	-0.00168492	0.427928	0.423713		0.724187	0.951753	0.79133	0.867709	0.643409
25.7635	30.1915	36.9378	21.2536	40.1372		141.366	133.549	147.041	123.751	145.835		0.0431726	0.0462718	0	0.176712	0.00841302		0.269371	0.11188	0.010612	0.359428	0.449838		0.782197	0.93033	0.818589	0.816676	0.664129
26.3203	30.8145	36.5397	22.9821	39.748		142.48	134.795	146.245	127.208	145.057		0.0524757	0.0669235	0	0.181162	0.00328062		0.343963	0.0586689	0.00989205	0.383556	0.433364		0.624075	0.976983	0.751748	0.847329	0.629657
27.8282	31.5679	35.0881	22.5668	43.1051		145.496	136.302	143.342	126.377	151.771		0.0235754	0.0301575	0	0.178291	0.00900881		0.29687	0.0801858	0.004235	0.318065	0.579614		0.63456	0.766644	0.807427	0.77323	0.567595
25.5339	29.8801	35.2952	20.8982	40.2299		140.907	132.926	143.756	123.04	146.021		0.0500853	0.0495653	0	0.178092	0.00748224		0.26505	0.134804	0.00191189	0.349503	0.418451		0.75429	0.985537	0.758649	0.870745	0.623512
25.1713	29.8989	34.1946	22.7393	40.8455		140.182	132.964	141.555	126.722	147.252		0.0588954	0.0958258	0	0.277548	0.0058399		0.336616	0.123405	0.00102661	0.466349	0.404661		0.686899	0.910762	0.804723	0.710238	0.620254
25.8527	30.4648	35.2506	20.8641	41.6124		141.545	134.095	143.667	122.972	148.786		0.0884369	0.0638134	0	0.254067	0.00532226		0.40332	0.103651	0.00356978	0.38125	0.461621		0.794677	0.938247	0.775281	0.828318	0.577283
24.0687	28.9339	36.6035	21.62	40.3177		137.977	131.034	146.373	124.484	146.196		0.0794609	0.0935397	0	0.186984	0.00689164		0.332614	0.126373	0.00106878	0.413899	0.38261		0.782692	0.998674	0.858643	0.705652	0.612826
26.0042	28.6362	34.3491	23.7473	40.5503		141.848	130.438	141.864	128.738	146.662		0.0620593	0.097063	0	0.171194	0.00484209		0.317811	0.224746	0.0056758	0.232544	0.497584		0.816404	0.978044	0.758852	0.932799	0.475523
24.602	30.8432	37.7829	22.1639	40.9906		139.044	134.852	148.732	125.571	147.542		0.0724556	0.0425315	0	0.240546	0.00552812		0.300778	0.120504	0.0179247	0.384014	0.487932		0.763145	0.965089	0.796439	0.772778	0.506079
24.9341	28.384	36.8514	23.7711	39.6803		139.708	129.934	146.869	128.786	144.922		0.0905369	0.0918106	0	0.155596	0.00398917		0.397738	0.212866	0.00327141	0.327786	0.417809		0.721192	0.83981	0.831277	0.711921	0.6482
24.6158	29.1018	36.1014	20.788	42.4374		139.071	131.369	145.369	122.819	150.436		0.0678026	0.0426885	0	0.213698	0.00731626		0.331023	0.127142	0.00564928	0.428807	0.340378		0.779194	0.899003	0.758618	0.747689	0.828285
25.1073	29.6796	35.5483	23.6938	39.9633		140.054	132.525	144.262	128.631	145.488		0.0512732	0.0734479	0	0.212832	0.00898126		0.256157	0.179799	0.00214772	0.407735	0.458404		0.796005	0.899295	0.813072	0.779469	0.674744
26.5602	27.7195	36.5955	24.6176	39.8239		142.96	128.605	146.357	130.479	145.209		0.0613196	0.0689692	0	0.324378	0.00420411		0.314693	0.175321	0.00300586	0.553954	0.401635		0.697463	0.879935	0.772613	0.781155	0.586895
25.1945	28.0829	36.9255	24.8153	42.3411		140.229	129.332	147.017	130.874	150.243		0.0529887	0.068972	0	0.345248	0.00594797		0.280793	0.180073	0.0232667	0.430664	0.353726		0.796126	0.862981	0.78211	0.689825	0.752698
27.0485	27.7329	34.4128	22.4589	39.5237		143.937	128.632	141.991	126.161	144.608		0.0982927	0.0822098	0	0.196752	0.0038829		0.348499	0.178796	0.00644284	0.390941	0.411873		0.701134	0.899383	0.795497	0.762861	0.596029
25.2335	29.3491	35.8326	21.5363	40.0025		140.307	131.864	144.831	124.316	145.566		0.0584886	0.11095	0	0.280438	0.00821761		0.303987	0.190661	0.00312553	0.464857	0.434687		0.727036	1.00723	0.851974	0.839458	0.581542
24.7866	28.308	37.4364	25.2146	43.0379		139.413	129.782	148.039	131.673	151.637		0.0879549	0.0564839	0	0.210758	0.0135014		0.320903	0.178228	0.0034204	0.349981	0.536073		0.752547	0.875681	0.869833	0.860326	0.495052
25.6046	31.3313	37.1416	21.2297	40.878		141.049	135.828	147.449	123.703	147.317		0.0446564	0.0754691	0	0.230086	0.00380113		0.221275	0.232772	0.0154513	0.472864	0.43084		0.833739	0.945821	0.681326	0.718424	0.559221
23.8854	31.3463	36.9992	20.2847	42.4096		137.61	135.858	147.164	121.813	150.38		0.0690894	0.0673572	0	0.277149	0.00106514		0.314381	0.111015	0.00473758	0.384868	0.36377		0.757729	0.883379	0.846977	0.864239	0.625626
28.8532	31.6693	35.9205	22.8671	40.4691		147.546	136.504	145.007	126.978	146.499		0.0268629	0.0570379	0	0.232626	0.00390513		0.191644	0.0592179	0.0125076	0.353104	0.41349		0.723867	0.945089	0.759935	0.798018	0.541682
26.5172	29.3576	35.8373	23.5739	40.942		142.874	131.881	144.84	128.391	147.445		0.0634553	0.0711651	0	0.284713	0.00435577		0.235471	0.106202	0.0067698	0.434612	0.44454		0.78093	0.927565	0.771822	0.908539	0.658907
25.6129	31.5294	36.0657	21.4882	42.2253		141.065	136.225	145.297	124.22	150.012		0.0675586	0.121132	0	0.293118	0.004662		0.28914	0.114881	0.00118239	0.459517	0.439677		0.750177	1.05353	0.7806	0.759638	0.646129
26.7558	29.7852	35.766	22.1982	42.3705		143.351	132.736	144.698	125.64	150.302		0.0604616	0.0782742	0	0.250109	0.0067237		0.255187	0.0858764	0.0111483	0.387381	0.377002		0.761104	0.9708	0.812342	0.821566	0.719243
28.1616	28.3762	34.9953	21.2828	41.0981		146.163	129.918	143.156	123.809	147.757		0.0401868	0.100467	0	0.29783	0.00402498		0.217671	0.184101	0.002091	0.505374	0.394415		0.733454	0.94278	0.820434	0.749199	0.55531
26.1013	29.8387	38.3136	21.4531	41.7787		142.042	132.843	149.793	124.15	149.118		0.0890376	0.0665856	0	0.186951	0.00307052		0.389996	0.0807937	0.0360415	0.338197	0.408752		0.74813	0.926554	0.756799	0.774502	0.551543
25.1414	30.4654	38.4816	22.1641	41.0661		140.122	134.097	150.129	125.572	147.693		0.117632	0.0399081	0	0.221098	0.0117192		0.344825	0.121731	0.0178063	0.427178	0.466358		0.854317	0.849258	0.830819	0.684903	0.579306
24.4436	27.953	36.0056	20.8516	39.803		138.727	129.072	145.177	122.947	145.167		0.0495035	0.0674931	0	0.205633	0.00373206		0.262583	0.215756	0.00644272	0.361196	0.394871		0.788095	0.754273	0.759772	0.728498	0.602858
24.5832	30.6691	35.7119	21.4837	39.9072		139.006	134.504	144.59	124.211	145.375		0.0579618	0.0429775	0	0.212361	0.00630237		0.259446	0.127555	0.00582782	0.332326	0.392518		0.801938	0.827504	0.774012	0.844585	0.590613
28.363	29.9224	37.3383	22.2321	41.5261		146.566	133.011	147.843	125.708	148.613		0.0426113	0.063779	0	0.219829	0.00595255		0.274724	0.14488	0.00783713	0.356008	0.460905		0.803741	0.951992	0.789592	0.85971	0.52935
25.2698	30.0839	34.4004	20.2354	44.3824		140.379	133.334	141.967	121.714	154.326		0.0619089	0.041811	0	0.212873	0.0240703		0.21133	0.150546	0.00235142	0.404535	0.493499		0.887181	0.887496	0.819918	0.767463	0.572964
25.0724	30.9564	35.298	21.5514	42.3637		139.984	135.079	143.762	124.346	150.288		0.075856	0.0796951	0	0.245985	0.00283365		0.227687	0.0350373	0.00275894	0.445443	0.391487		0.863136	0.964907	0.79948	0.758011	0.63214
25.9059	29.4454	35.1924	19.9423	42.4303		141.651	132.057	143.551	121.128	150.422		0.04783	0.0856621	0	0.212541	0.00314985		0.22131	0.168462	0.00293371	0.440221	0.325714		0.781285	0.940262	0.841982	0.694696	0.602211
27.0196	29.674	35.8755	20.4964	41.153		143.879	132.514	144.917	122.236	147.867		0.0311192	0.0359382	0	0.351097	0.00516897		0.232958	0.141712	0.0026736	0.542359	0.422003		0.705042	0.901154	0.826752	0.871684	0.58132
24.1133	28.29	35.1014	20.2392	42.9953		138.066	129.746	143.369	121.722	151.552		0.0786681	0.060059	0	0.276792	0.00227389		0.324009	0.172051	0.00210432	0.452657	0.478991		0.798196	0.912616	0.77365	0.741175	0.399361
25.8575	28.7486	36.5465	24.9559	39.1828		141.554	130.663	146.259	131.155	143.927		0.0784974	0.0621605	0	0.186559	0.00371989		0.315994	0.110805	0.00372174	0.244227	0.475365		0.755659	0.910435	0.826792	0.952251	0.567177
25.3194	29.1197	36.5749	19.4371	41.5701		140.478	131.405	146.316	120.118	148.701		0.0558808	0.0511339	0	0.228371	0.0129862		0.308325	0.119307	0.00875587	0.400999	0.404533		0.678364	0.874376	0.789615	0.770331	0.632119
28.0503	33.4559	35.2263	23.5883	42.2301		145.94	140.078	143.618	128.42	150.021		0.0456063	0.0463959	0	0.173097	0.00992526		0.324214	0.0880715	-0.00318479	0.282301	0.405208		0.648393	0.955014	0.799821	0.843849	0.700875
28.3204	29.3152	37.925	22.0098	42.5512		146.48	131.796	149.016	125.263	150.663		0.0400303	0.0555512	0	0.246409	0.012912		0.274123	0.0937164	0.00408451	0.425325	0.581437		0.737742	0.986602	0.811911	0.788738	0.415335
24.7092	32.353	36.1548	21.5006	40.9441		139.258	137.872	145.475	124.245	147.449		0.0881403	0.040865	0	0.386182	0.00807081		0.246005	0.203367	0.00139107	0.523186	0.453682		0.842054	0.901084	0.76994	0.718148	0.590634
26.5525	31.0671	39.8638	19.9073	41.349		142.945	135.3	152.893	121.058	148.259		0.0630902	0.0345597	0	0.311502	0.00819019		0.242513	0.129791	-0.00586666	0.57426	0.395987		0.746458	0.869332	0.763465	0.625719	0.614764
26.8538	27.5495	36.9368	21.7035	39.6413		143.547	128.265	147.039	124.651	144.844		0.034417	0.0602366	0	0.370836	0.00585354		0.239898	0.19222	0.0018376	0.636818	0.378532		0.751768	0.863294	0.801921	0.745732	0.651198
26.3989	30.0546	39.0793	20.9184	40.9628		142.637	133.275	151.324	123.08	147.487		0.123019	0.0466148	0	0.246822	0.0043774		0.314154	0.224984	0.0169394	0.411007	0.341913		0.79121	0.901978	0.754779	0.731856	0.61694
27.7299	30.0106	35.2618	20.3816	39.9222		145.299	133.187	143.69	122.007	145.405		0.132505	0.0412313	0	0.261124	0.009845		0.28776	0.24449	0.00188603	0.466526	0.429552		0.918224	0.815148	0.81401	0.705778	0.619624
24.6059	29.8711	36.2591	21.7013	41.3276		139.051	132.908	145.684	124.646	148.216		0.0806208	0.0807176	0	0.302119	0.00340279		0.324599	0.0959497	-4.43874e-05	0.406458	0.321078		0.792542	0.99569	0.817439	0.739447	0.643368
24.7824	29.5947	37.51	21.5507	40.5874		139.404	132.355	148.186	124.345	146.736		0.0735473	0.0487826	0	0.242202	0.00585504		0.24564	0.0726739	-0.0097494	0.417445	0.389907		0.824135	0.917963	0.789247	0.742336	0.61178
27.9254	28.5121	40.5374	19.1583	44.916		145.69	130.19	154.241	119.56	155.393		0.045167	0.066895	0	0.265923	0.00209611		0.195605	0.227442	0.00248452	0.45935	0.394262		0.854677	0.785195	0.830856	0.802052	0.546935
26.295	28.1838	35.1201	20.4494	40.9769		142.43	129.533	143.406	122.142	147.515		0.0695941	0.0720901	0	0.266877	0.00237491		0.356898	0.188655	0.00563168	0.510302	0.34862		0.717989	0.902801	0.770235	0.778365	0.583168
25.3241	28.161	35.8728	22.6618	44.9651		140.488	129.488	144.911	126.567	155.491		0.0880788	0.0612238	0	0.204595	0.00134393		0.347618	0.222738	0.00324634	0.454341	0.378358		0.73838	0.908709	0.758038	0.743201	0.486217
25.3428	28.9206	38.0946	21.5245	40.9791		140.525	131.007	149.355	124.293	147.519		0.0830647	0.0737708	0	0.299446	0.00481345		0.395468	0.147824	0.00493299	0.49438	0.351785		0.673329	0.945336	0.74117	0.791077	0.628977
24.8222	27.9652	35.7462	21.0981	41.565		139.484	129.096	144.658	123.44	148.691		0.0586036	0.0582202	0	0.276784	0.00500303		0.273237	0.164094	0.0121755	0.444842	0.368406		0.742691	0.860392	0.790168	0.77326	0.575803
24.4686	27.5225	36.492	25.4545	40.4897		138.777	128.211	146.15	132.153	146.54		0.0528731	0.062547	0	0.180985	0.00381937		0.337466	0.239655	-0.000315477	0.481447	0.411115		0.769012	0.855359	0.781584	0.642461	0.55099
26.2581	30.8268	35.5753	21.0272	40.2222		142.356	134.819	144.316	123.298	146.005		0.0636518	0.0480563	0	0.206741	0.00632479		0.304757	0.155898	0.00373059	0.475204	0.512631		0.842319	0.909828	0.777761	0.645547	0.530079
25.809	28.1826	35.7453	24.5352	40.0492		141.458	129.531	144.656	130.314	145.659		0.0651658	0.0718047	0	0.252758	0.00540503		0.319541	0.220929	0.00471306	0.339621	0.479506		0.669459	0.924418	0.839785	0.676762	0.58979
26.2704	27.5168	40.6676	22.073	42.909		142.38	128.2	154.501	125.39	151.379		0.106217	0.0907623	0	0.175272	0.00226279		0.352645	0.18823	0.000202066	0.379498	0.374636		0.843937	0.841956	0.782084	0.720238	0.535444
25.4489	29.9372	36.8877	23.3798	41.8371		140.737	133.04	146.941	128.003	149.235		0.109067	0.0347351	0	0.169715	0.0146031		0.382632	0.143722	0.00243756	0.415832	0.517991		0.723148	0.853663	0.827191	0.623929	0.553754
26.7351	29.1415	34.8027	21.4333	40.1488		143.31	131.449	142.771	124.11	145.859		0.03329	0.0617545	0	0.223842	0.00684752		0.310263	0.120491	0.00304985	0.386975	0.474064		0.73348	0.902466	0.816678	0.736761	0.527806
24.5518	29.2721	37.9556	21.394	41.8315		138.943	131.71	149.077	124.032	149.224		0.0801586	0.0623381	0	0.25277	0.0121153		0.369557	0.145843	-0.00343795	0.441234	0.567544		0.758762	0.882564	0.829785	0.757152	0.516148
25.1713	29.3243	36.6375	23.6294	41.407		140.182	131.815	146.441	128.502	148.375		0.105241	0.0660434	0	0.178949	0.0115293		0.364364	0.186697	0.00037861	0.35294	0.377448		0.714388	0.824859	0.791094	0.769591	0.702905
26.2755	31.1642	39.8674	20.2198	41.9553		142.391	135.494	152.901	121.683	149.472		0.0599105	0.0489866	0	0.24386	0.00542059		0.347668	0.262007	0.00135533	0.424673	0.557		0.626244	0.814315	0.728042	0.760581	0.428437
27.5594	28.6682	38.0314	22.2536	41.1906		144.958	130.502	149.229	125.751	147.942		0.0442273	0.052653	0	0.188949	0.00355323		0.286472	0.177109	0.0213383	0.367706	0.431008		0.731659	0.875042	0.767517	0.861656	0.494768
25.0898	29.2331	36.0992	20.2606	41.0165		140.019	131.632	145.364	121.765	147.594		0.0520451	0.0510683	0	0.204458	0.0109473		0.305749	0.236554	0.0038476	0.341911	0.379319		0.75023	0.770936	0.797464	0.816891	0.657857
26.4758	28.259	36.5376	21.5841	41.2422		142.791	129.684	146.241	124.412	148.045		0.0844144	0.0682377	0	0.213226	0.0179204		0.25287	0.212435	0.00268124	0.418202	0.422151		0.706857	0.893797	0.793597	0.747237	0.699981
26.62	28.9195	38.2233	23.1152	40.2294		143.08	131.005	149.612	127.474	146.02		0.0806468	0.0503781	0	0.261262	0.00906627		0.392092	0.140503	0.00912212	0.384551	0.46071		0.830366	0.894946	0.81023	0.851815	0.51586
26.9022	29.2568	36.3189	22.0151	41.6547		143.644	131.679	145.804	125.274	148.87		0.0520166	0.0751818	0	0.236023	0.00434532		0.296181	0.11042	0.0040869	0.419724	0.446459		0.774912	0.948538	0.769249	0.709053	0.537805
24.8325	30.1878	38.8441	18.9101	40.823		139.505	133.541	150.854	119.064	147.207		0.0934687	0.0593153	0	0.219432	0.00742861		0.33131	0.222291	0.00285089	0.408448	0.410355		0.711891	0.852277	0.825736	0.778638	0.598997
25.2295	30.2368	37.9683	20.2884	39.8495		140.299	133.64	149.102	121.82	145.26		0.076075	0.0554557	0	0.292296	0.00700816		0.324149	0.00122322	0.0090044	0.492082	0.438597		0.72922	0.991234	0.768891	0.779836	0.630444
26.1724	31.0268	36.4057	21.1485	41.1768		142.184	135.219	145.977	123.541	147.915		0.0721357	0.0791532	0	0.250291	0.00301023		0.379802	0.139203	0.0030024	0.463391	0.477925		0.640879	0.921334	0.755479	0.680603	0.551555
25.0735	34.1278	39.8467	21.1744	42.6485		139.987	141.421	152.859	123.592	150.858		0.0779606	0.0614756	0	0.212498	0.00335027		0.388811	0.0347275	0.00790805	0.398305	0.414552		0.630596	1.06549	0.798527	0.825651	0.618305
24.1494	29.0979	36.6036	23.0736	40.9764		138.138	131.362	146.373	127.391	147.514		0.0743465	0.0404863	0	0.210634	0.00817983		0.399374	0.0897134	0.00356457	0.422263	0.478762		0.727525	0.943755	0.747116	0.717294	0.638448
25.8453	30.6438	39.8046	20.984	41.3596		141.53	134.453	152.775	123.212	148.28		0.0572049	0.0393575	0	0.222358	0.00812085		0.414758	0.121457	0.00404739	0.450709	0.405692		0.652374	0.952708	0.798326	0.666531	0.631787
25.9493	35.0905	35.9568	20.4302	41.0779		141.738	143.347	145.079	122.104	147.717		0.1482	0.055053	0	0.341328	0.00325973		0.542188	0.176204	0.00081257	0.523054	0.431586		0.658032	0.872646	0.792204	0.764742	0.657999
25.0713	28.8892	37.6722	20.4508	41.6727		139.982	130.944	148.51	122.145	148.906		0.0725699	0.046877	0	0.189987	0.0109082		0.315102	0.177803	0.0142636	0.33337	0.443337		0.788401	0.874096	0.76588	0.85335	0.652365
25.6199	31.0637	36.6689	21.0393	40.0331		141.079	135.293	146.504	123.322	145.627		0.0722751	0.112603	0	0.278306	0.00364502		0.399311	0.209436	0.00355408	0.530811	0.428457		0.664884	0.979375	0.766873	0.723568	0.634307
26.2317	31.3654	34.7826	21.1006	40.6941		142.303	135.897	142.731	123.445	146.949		0.0684371	0.101071	0	0.310839	0.00202178		0.223018	0.0653948	0.00193757	0.538349	0.429352		0.864546	1.04039	0.788207	0.718974	0.525477
26.5614	29.2154	36.2961	21.6155	40.4216		142.962	131.597	145.758	124.475	146.404		0.0502752	0.0424691	0	0.388561	0.00276974		0.23165	0.148426	0.00273647	0.60767	0.369739		0.813059	0.930314	0.737953	0.639442	0.70226
26.0948	30.6699	43.2682	20.1172	39.7858		142.029	134.506	159.702	121.478	145.133		0.0685432	0.0367237	0	0.284155	0.00812237		0.398135	0.183339	0.00835458	0.434271	0.440886		0.724948	0.872013	0.76508	0.862007	0.606646
25.9923	29.0158	34.98	19.9096	39.8949		141.824	131.197	143.126	121.063	145.351		0.0468297	0.0515182	0	0.275997	0.00564128		0.383668	0.0869862	-0.000363803	0.434942	0.454679		0.634115	0.994622	0.803905	0.809132	0.501488
25.1162	28.4081	34.7914	21.1607	40.6385		140.072	129.982	142.749	123.565	146.838		0.0417506	0.0688945	0	0.314882	0.0169		0.275874	0.123912	-0.000870365	0.562474	0.520949		0.738546	0.982813	0.771068	0.718824	0.572585
25.6867	32.1086	35.2287	20.1126	42.0144		141.213	137.383	143.623	121.469	149.59		0.0401615	0.0641769	0	0.319718	0.0224895		0.389332	0.0907511	0.00834701	0.507347	0.421489		0.620762	0.935624	0.771487	0.66545	0.680899
24.7267	28.623	35.9259	19.1569	43.2802		139.293	130.412	145.018	119.557	152.121		0.0572603	0.0638365	0	0.229155	0.0134209		0.31757	0.0919524	0.00403798	0.428706	0.415817		0.684657	0.99655	0.830322	0.777289	0.710876
25.2738	32.5596	34.8951	24.7597	40.7949		140.387	138.285	142.956	130.763	147.151		0.079095	0.00638356	0	0.177559	0.00914986		0.343752	0.0737201	0.00344452	0.383246	0.41916		0.690472	0.922366	0.824982	0.750257	0.643
25.5852	34.3151	35.5951	21.3303	41.2593		141.01	141.796	144.356	123.904	148.08		0.0559644	0.0412197	0	0.269127	0.0136327		0.413821	0.0273343	0.00740378	0.422882	0.539831		0.65907	0.971713	0.791598	0.827855	0.559953
24.2783	31.931	35.5126	19.4948	41.3373		138.396	137.028	144.191	120.233	148.236		0.0717946	0.104011	0	0.227739	0.0088224		0.312938	0.107395	0.00222183	0.431206	0.474824		0.81773	1.01341	0.782615	0.827031	0.56033
25.243	28.5917	36.5604	20.1388	40.6471		140.326	130.349	146.287	121.521	146.855		0.0450623	0.0830067	0	0.238962	0.00894611		0.418645	0.15315	0.0105008	0.436376	0.557198		0.677484	1.00527	0.77282	0.773394	0.480558
24.6049	32.4933	36.3782	20.4924	41.8109		139.049	138.152	145.922	122.228	149.183		0.0624018	0.0187073	0	0.20348	0.00726056		0.351683	0.107753	0.00374203	0.452408	0.500043		0.708401	0.923222	0.779026	0.747113	0.621875
23.0357	33.1177	35.3441	19.5484	40.0557		135.911	139.401	143.854	120.34	145.672		0.128677	0.033591	0	0.231191	0.00730652		0.371238	0.128205	0.00399935	0.446489	0.502695		0.717027	0.818484	0.80053	0.737803	0.515601
24.0453	33.7626	37.6594	21.5265	40.0843		137.93	140.691	148.485	124.297	145.73		0.0609643	0.0577614	0	0.201824	0.00751668		0.31514	0.022391	-0.00116089	0.354897	0.445802		0.728023	0.940856	0.834831	0.779383	0.610888
26.2357	29.0896	38.4432	24.5896	40.4633		142.311	131.345	150.052	130.423	146.488		0.0759795	0.0700412	0	0.264824	0.00574815		0.253561	0.130483	0.00707166	0.353662	0.424035		0.738916	0.994663	0.872097	0.81753	0.649549
29.0158	30.5849	34.6959	21.8384	40.3798		147.871	134.336	142.558	124.92	146.321		0.0407161	0.035668	0	0.235483	0.00634806		0.249695	0.133706	0.00233047	0.401537	0.396929		0.84696	0.846899	0.79537	0.848649	0.633667
25.2541	29.9698	36.9425	22.0734	40.1495		140.348	133.105	147.051	125.39	145.86		0.0558731	0.0981861	0	0.255265	0.00458649		0.286967	0.117484	0.0110222	0.38408	0.492795		0.798039	1.02047	0.786461	0.893169	0.507223
24.6868	30.1655	36.8316	19.3528	40.8102		139.213	133.497	146.829	119.949	147.181		0.0597596	0.0784891	0	0.270826	0.00608634		0.315917	0.109402	0.00956236	0.48255	0.512087		0.708429	0.991691	0.7973	0.737795	0.488339
24.8396	30.2514	36.6118	19.7876	41.7959		139.519	133.669	146.389	120.819	149.153		0.0764843	0.0554057	0	0.245093	0.00384356		0.256294	0.0773576	0.00691111	0.449376	0.406596		0.767946	0.941685	0.727522	0.855913	0.584546
22.7689	28.7529	36.4614	20.5541	42.3503		135.377	130.672	146.089	122.352	150.262		0.0887693	0.0537941	0	0.263986	0.00685279		0.303207	0.123666	0.0157509	0.482285	0.501863		0.794611	0.979151	0.729709	0.856451	0.496363
25.876	29.0103	41.3375	19.8401	42.3664		141.591	131.186	155.841	120.924	150.294		0.116279	0.0641726	0	0.256695	0.00911773		0.556549	0.154848	0.00972365	0.435063	0.521949		0.65478	0.901247	0.717817	0.915295	0.578268
25.9288	29.5944	38.9474	20.2351	41.7702		141.697	132.355	151.061	121.714	149.101		0.052901	0.0656797	0	0.213576	0.00774842		0.277844	0.144051	0.0170146	0.459946	0.349607		0.710681	1.03823	0.811468	0.710649	0.690671
23.6598	30.1659	38.8279	19.8507	44.6103		137.159	133.498	150.822	120.945	154.782		0.0717857	0.0645617	0	0.323046	0.00679848		0.314499	0.122581	0.00507113	0.525135	0.539366		0.720164	0.859039	0.781938	0.757372	0.352437
23.1907	32.8158	42.7925	19.145	40.1973		136.221	138.797	158.751	119.534	145.956		0.103288	0.0553766	0	0.272881	0.00736779		0.416494	0.0756116	0.019873	0.42583	0.446034		0.750393	0.876681	0.847319	0.7869	0.548197
25.4991	30.2641	38.0754	18.8532	42.7947		140.838	133.694	149.317	118.95	151.15		0.107916	0.0756863	0	0.270146	0.00590233		0.246516	0.127023	0.0169493	0.457731	0.522067		0.815671	0.978204	0.778827	0.796433	0.522099
25.8867	37.1827	38.4319	21.1536	40.2386		141.613	147.531	150.03	123.551	146.038		0.0811159	0.0174117	0	0.211353	0.00780587		0.207067	0.276814	0.0071095	0.446663	0.470982		0.915408	0.703229	0.862951	0.65132	0.501914
24.3697	31.6298	38.7267	20.9668	40.2309		138.579	136.425	150.619	123.177	146.023		0.0872752	0.0642903	0	0.181617	0.00397387		0.351355	0.106006	0.0180896	0.47154	0.367145		0.757188	0.922946	0.743763	0.658759	0.657931
23.6197	33.8379	36.0987	21.1953	41.0164		137.079	140.842	145.363	123.634	147.594		0.0759705	0.1219	0	0.281499	0.00526806		0.340099	0.0563612	0.00959986	0.437862	0.434731		0.710305	1.14996	0.724319	0.662914	0.61467
24.3501	32.2158	35.2165	20.2134	39.8562		138.54	137.598	143.599	121.67	145.273		0.104892	0.0977636	0	0.228345	0.00790449		0.347035	0.20542	0.00330982	0.358902	0.400038		0.799462	0.922707	0.749075	0.872436	0.698442
24.8076	30.9149	35.3881	20.6148	40.0327		139.455	134.996	143.942	122.473	145.626		0.0807779	0.0327471	0	0.197663	0.00442497		0.381602	0.0478899	0.00807197	0.325724	0.407867		0.750877	0.996544	0.768242	0.898811	0.593147
22.4467	34.9726	35.3964	21.2124	42.9543		134.733	143.111	143.959	123.668	151.47		0.125248	0.0529701	0	0.197423	0.010206		0.31827	0.130859	0.00706259	0.401003	0.457586		0.78967	0.940286	0.807982	0.845012	0.505956
23.8758	31.8667	35.728	21.1544	40.2742		137.591	136.899	144.622	123.552	146.109		0.115838	0.0725971	0	0.23555	0.00762313		0.317244	0.141798	-0.00635706	0.449797	0.491163		0.746056	0.939606	0.778446	0.881994	0.540303
24.4309	30.5933	37.4043	21.3995	41.6754		138.701	134.352	147.974	124.042	148.912		0.0835897	0.0613732	0	0.218442	0.0041921		0.368079	0.105572	0.00873393	0.445397	0.464791		0.620393	1.02805	0.75953	0.838966	0.476677
25.2611	31.8366	38.0017	20.9494	40.4013		140.362	136.839	149.169	123.142	146.364		0.0990528	0.05139	0	0.197959	0.0072171		0.271207	0.0776904	0.00259523	0.386169	0.500005		0.862902	0.983532	0.772798	0.795772	0.469845
25.9652	30.8435	36.8552	29.1069	40.384		141.77	134.853	146.876	139.457	146.329		0.124599	0.0513574	0	0.128435	0.0101364		0.450917	0.0807318	0.00790092	0.539314	0.536291		0.840473	1.05129	0.79699	0.589753	0.456709
23.7625	32.1125	34.9197	18.7061	42.1969		137.365	137.391	143.005	118.656	149.955		0.111693	0.0488159	0	0.244053	0.0094926		0.356104	0.0358413	0.00240258	0.456883	0.528899		0.668291	0.983618	0.746821	0.736296	0.401504
22.5947	30.4781	38.3973	19.2166	41.4996		135.029	134.122	149.96	119.677	148.56		0.0982778	0.0621272	0	0.242425	0.00758686		0.350892	0.0939666	0.0163298	0.417911	0.494276		0.756338	0.96606	0.789726	0.858698	0.498022
22.9497	32.5483	35.5831	20.4646	41.3369		135.739	138.262	144.332	122.173	148.235		0.134514	0.0561402	0	0.266681	0.00833493		0.434448	0.0877228	0.00256978	0.499122	0.483752		0.798752	0.901747	0.768765	0.849597	0.465392
25.3775	33.4804	36.5722	21.1447	41.203		140.595	140.127	146.31	123.533	147.967		0.072355	0.0273438	0	0.209617	0.00673047		0.250198	0.201284	0.00374868	0.43986	0.441035		0.78383	0.794951	0.747524	0.701391	0.54463
22.8161	32.2115	35.9821	20.3411	43.617		135.472	137.589	145.13	121.926	152.795		0.104553	0.0768748	0	0.251674	0.00819882		0.301616	0.073611	0.00261926	0.421775	0.548071		0.877031	0.930713	0.804112	0.899269	0.507826
22.6023	30.0306	36.5673	20.5613	41.3678		135.044	133.227	146.3	122.366	148.297		0.11742	0.0777243	0	0.268501	0.00846701		0.287748	0.160189	0.00160321	0.474343	0.515436		0.858062	0.923104	0.766559	0.82675	0.502959
25.3497	31.9761	36.1923	21.2827	41.7453		140.539	137.118	145.551	123.809	149.052		0.107898	0.0413457	0	0.29072	0.00875619		0.379301	0.102954	0.00263592	0.371512	0.511138		0.747226	0.943335	0.761971	0.878468	0.43403
24.5838	32.6344	36.725	20.8267	42.3548		139.007	138.435	146.616	122.897	150.271		0.0987911	0.0662315	0	0.160438	0.0092487		0.231996	0.122956	0.00561633	0.349551	0.483567		0.899495	0.966596	0.74304	0.805069	0.449629
21.688	29.5761	38.2232	22.6939	41.3355		133.216	132.318	149.612	126.631	148.232		0.142908	0.0745305	0	0.200319	0.00899174		0.364558	0.15052	-0.000289232	0.326474	0.541125		0.799412	0.97942	0.779986	0.70877	0.45453
21.6312	30.8163	35.6878	21.58	41.0758		133.102	134.798	144.541	124.404	147.713		0.127605	0.0701073	0	0.239139	0.00824027		0.372803	0.129677	0.0039367	0.435339	0.495428		0.769218	0.88762	0.803797	0.892947	0.449698
22.8987	29.0759	36.3142	19.4224	40.2294		135.637	131.318	145.794	120.088	146.02		0.123493	0.105976	0	0.24686	0.00676022		0.329792	0.163844	0.00568684	0.494109	0.510107		0.771464	1.00945	0.788134	0.767739	0.468313
23.0646	30.7924	38.7801	19.1702	42.6521		135.969	134.751	150.726	119.584	150.865		0.153732	0.0522836	0	0.222085	0.00572865		0.322447	0.247111	0.0037715	0.413112	0.423687		0.858648	0.885816	0.779717	0.750033	0.48931
28.2298	35.1152	35.1303	20.4698	39.6586		146.299	143.396	143.426	122.183	144.878		0.0411412	0.0169282	0	0.265477	0.00994507		0.202288	0.120715	0.00402959	0.420043	0.480348		0.69325	0.885677	0.788657	0.912236	0.488351
23.4482	33.3794	34.7187	20.422	39.1632		136.736	139.925	142.603	122.087	143.887		0.093755	0.040634	0	0.241116	0.00867377		0.318335	0.0534582	0.00184124	0.41125	0.465439		0.700783	0.911973	0.788568	0.850141	0.521275
26.3433	31.7739	39.7998	19.1595	41.0622		142.526	136.714	152.765	119.563	147.685		0.0823237	0.0535887	0	0.236357	0.00682017		0.170694	0.0961013	0.00377139	0.412055	0.501262		0.908128	0.903786	0.776439	0.792338	0.53264
24.0423	31.3372	37.5021	19.6744	41.4515		137.924	135.84	148.17	120.592	148.464		0.121976	0.0846784	0	0.231666	0.00798996		0.317167	0.13416	0.00845431	0.43297	0.446052		0.717896	0.96734	0.788095	0.811044	0.475314
22.9084	34.1064	36.7969	19.6206	40.2167		135.656	141.379	146.76	120.485	145.994		0.122469	0.047965	0	0.252959	0.00936138		0.371814	0.0422835	0.00390759	0.433621	0.52599		0.689903	0.915516	0.833897	0.843533	0.47761
24.3076	32.8232	35.2146	23.8103	40.3959		138.455	138.812	143.595	128.864	146.353		0.127801	0.0951395	0	0.167702	0.00945304		0.308127	0.0513549	0.00446008	0.372663	0.527161		0.952486	1.03	0.802778	0.687378	0.469567
27.3357	30.5196	36.9549	22.2077	40.6975		144.511	134.205	147.076	125.659	146.956		0.0302474	0.0770221	0	0.236493	0.00919175		0.205194	0.154554	0.0020578	0.380508	0.514379		0.778397	0.972336	0.784806	0.77158	0.457837
22.872	32.1804	36.7535	20.6146	39.1197		135.584	137.527	146.673	122.473	143.8		0.131636	0.0309377	0	0.265406	0.0092883		0.467911	0.0472909	0.0104863	0.414025	0.490134		0.726586	0.911114	0.794349	0.867943	0.547764
25.6241	29.4361	35.9634	20.3441	40.3287		141.088	132.038	145.093	121.932	146.218		0.130676	0.0686955	0	0.272104	0.00667015		0.288012	0.107207	0.00791016	0.426166	0.508381		0.780424	0.964296	0.790931	0.865264	0.428861
24.7559	30.224	35.8444	20.4963	40.4514		139.351	133.614	144.855	122.236	146.464		0.0657529	0.0640693	0	0.288079	0.00626704		0.323326	0.0606308	-9.717e-05	0.481808	0.426478		0.725797	0.972194	0.79043	0.803267	0.569552
22.1541	35.5217	43.4044	20.9912	40.8368		134.148	144.209	159.975	123.226	147.235		0.131049	0.0519652	0	0.203833	0.016968		0.440694	0.0369026	0.0218975	0.371399	0.471998		0.760779	0.957346	0.680512	0.789701	0.611246
22.7928	31.9725	35.1947	20.1048	41.4427		135.425	137.111	143.555	121.453	148.446		0.152175	0.0469265	0	0.240913	0.0136344		0.470316	0.0571017	0.00953018	0.445402	0.538668		0.756429	0.913413	0.754717	0.77637	0.502479
24.4051	33.7815	35.4354	19.7713	43.1665		138.65	140.729	144.037	120.786	151.894		0.138154	0.0886035	0	0.26634	0.00764089		0.444624	0.0240161	0.00294669	0.469508	0.458358		0.831245	1.01839	0.802522	0.709664	0.436726
25.4551	29.6437	36.4356	20.7725	39.8216		140.75	132.453	146.037	122.789	145.204		0.191988	0.0757713	0	0.193808	0.0165143		0.48722	0.0836732	0.00582301	0.355584	0.482267		0.872414	0.953104	0.759973	0.806912	0.510533
23.9308	37.8278	36.0587	20.9215	40.2143		137.701	148.822	145.283	123.087	145.99		0.150738	0.0578303	0	0.324447	0.0206856		0.477975	0.201252	0.0122289	0.510358	0.397939		0.677952	0.942478	0.754026	0.642264	0.760088
22.8005	31.3159	38.2041	21.361	40.4593		135.441	135.798	149.574	123.966	146.48		0.188786	0.0652967	0	0.187945	0.0166583		0.478587	0.103049	-0.0038485	0.326869	0.403426		0.778374	0.996166	0.75314	0.726577	0.778638
23.2127	32.1093	37.8949	19.1404	43.2566		136.265	137.384	148.956	119.524	152.074		0.121994	0.0563051	0	0.286486	0.0102436		0.301866	0.0462123	0.00999375	0.47653	0.437631		0.817841	0.92399	0.760113	0.813452	0.602624
24.0455	34.9041	37.3459	22.4092	40.55		137.931	142.974	147.858	126.062	146.661		0.13326	0.11823	0	0.145224	0.00646445		0.54588	0.0474669	0.00432993	0.350246	0.422181		0.612238	1.14303	0.77802	0.760511	0.552119
22.9703	32.2756	36.0502	22.7902	41.1658		135.78	137.717	145.266	126.824	147.893		0.146568	0.0606546	0	0.181481	0.0171393		0.48856	0.0241208	0.00207333	0.328656	0.465885		0.686189	0.984752	0.780938	0.743569	0.530966
24.2798	29.7039	36.3436	20.4037	40.047		138.399	132.574	145.853	122.051	145.655		0.0926711	0.036751	0	0.234796	0.00708501		0.383476	0.0692896	0.00180385	0.443471	0.408701		0.775655	0.9609	0.779943	0.841511	0.61007
21.8789	29.1298	39.0452	21.192	40.3021		133.597	131.425	151.256	123.627	146.165		0.146755	0.0623679	0	0.201486	0.0184596		0.396279	0.0815456	-0.00403468	0.366308	0.496887		0.800528	0.94946	0.742616	0.777101	0.554841
23.4602	30.2789	36.2392	23.7285	40.2481		136.76	133.724	145.644	128.7	146.057		0.155541	0.0788655	0	0.151124	0.0148429		0.401546	0.0675556	0.00337873	0.27072	0.367072		0.839892	0.976334	0.822182	0.770479	0.722357
25.7994	30.3419	36.1905	23.2677	41.9155		141.438	133.85	145.547	127.779	149.392		0.0989473	0.0859365	0	0.0853053	0.0085859		0.430175	0.100705	0.00671887	0.386629	0.463197		0.773419	1.00987	0.785577	0.721737	0.599668
25.7741	30.0255	35.8641	22.6589	40.4223		141.388	133.217	144.894	126.561	146.406		0.1698	0.076257	0	0.156507	0.0197451		0.622907	0.122166	0.00232706	0.346514	0.502783		0.621152	0.968821	0.829061	0.68922	0.56374
23.8699	32.0977	35.9298	24.1972	39.5709		137.579	137.361	145.025	129.638	144.703		0.113141	0.0979718	0	0.052321	0.0147151		0.264704	0.0859217	0.00181999	0.277793	0.421014		0.820656	0.977038	0.810811	0.728943	0.613818
23.456	30.8746	39.0308	21.587	40.0986		136.752	134.915	151.227	124.418	145.758		0.102149	0.0433799	0	0.177839	0.00769538		0.359305	0.0807773	0.00984774	0.400079	0.449912		0.699474	0.974331	0.746478	0.738972	0.527038
22.2837	30.5493	37.5921	22.1765	41.4346		134.407	134.264	148.35	125.597	148.43		0.1509	0.0356435	0	0.161917	0.00655151		0.388237	0.11619	0.00875708	0.379476	0.343989		0.724718	0.914169	0.782902	0.804461	0.719746
26.4055	28.9999	36.1838	25.1552	40.2682		142.651	131.166	145.533	131.554	146.097		0.126367	0.0930019	0	0.164157	0.00640701		0.450606	0.108401	0.000362872	0.403885	0.411265		0.695683	1.03849	0.783831	0.592801	0.614819
25.3631	35.3595	34.0383	23.0327	43.1384		140.566	143.885	141.242	127.309	151.838		0.0911244	0.10531	0	0.110835	0.0161542		0.362671	0.0725075	0.00215977	0.312139	0.46232		0.65791	1.10149	0.779482	0.755423	0.639386
23.3809	32.5583	36.1826	22.0763	40.3533		136.601	138.282	145.531	125.396	146.268		0.134232	0.0906169	0	0.181908	0.00921239		0.397256	0.092641	0.00140647	0.355638	0.450064		0.707164	0.975595	0.813626	0.900984	0.604706
22.9848	33.3126	36.3106	21.4006	40.754		135.809	139.791	145.787	124.045	147.069		0.137277	0.119125	0	0.170545	0.0137801		0.437092	0.0779457	0.00412483	0.34345	0.406619		0.635658	1.0438	0.772445	0.774239	0.611171
24.664	28.8478	35.7722	22.2872	43.3524		139.168	130.862	144.71	125.818	152.266		0.104527	0.0541138	0	0.13056	0.0061052		0.247685	0.264584	0.00311923	0.393245	0.472426		0.838008	0.875056	0.82263	0.830526	0.506995
22.4406	31.6704	35.8065	24.9261	41.9398		134.721	136.507	144.779	131.096	149.44		0.145294	0.0661767	0	0.227885	0.0221909		0.412182	0.135788	0.00378275	0.360711	0.607893		0.698431	0.919743	0.8331	0.639878	0.5158
23.0629	30.2207	35.5755	22.7861	42.6817		135.965	133.607	144.317	126.816	150.924		0.136202	0.0784029	0	0.21301	0.00575582		0.464561	0.152608	0.00268709	0.351531	0.462857		0.672861	1.02086	0.806068	0.819895	0.527447
23.5529	30.5334	36.3823	22.8396	40.4913		136.945	134.233	145.93	126.923	146.543		0.181582	0.0999968	0	0.134671	0.00848915		0.429392	0.184788	0.0099221	0.330235	0.461505		0.676438	1.01942	0.774223	0.896036	0.55649
22.6978	31.4714	44.0098	22.8422	41.1513		135.235	136.109	161.185	126.928	147.864		0.196268	0.0895672	0	0.0899406	0.017527		0.49573	0.219776	0.0113078	0.426168	0.571205		0.66894	0.885006	0.725838	0.672794	0.486709
22.0176	29.3757	34.9677	22.6183	39.4015		133.875	131.917	143.101	126.48	144.364		0.161291	0.0581689	0	0.111808	0.00918586		0.421212	0.194017	0.00314628	0.341808	0.386385		0.823024	0.933392	0.79778	0.737303	0.630081
21.7539	28.7879	34.2782	22.526	40.3533		133.347	130.742	141.722	126.296	146.268		0.158963	0.0842933	0	0.1187	0.00832453		0.41264	0.20949	0.00169613	0.424711	0.414907		0.642149	0.962161	0.767423	0.772271	0.518288
22.1458	32.3465	36.4274	22.6559	40.1391		134.131	137.859	146.021	126.555	145.839		0.145456	0.0120197	0	0.163648	0.0128761		0.41278	0.121494	0.0105335	0.386642	0.458428		0.638236	0.763492	0.756269	0.911955	0.526229
23.7904	29.7182	34.7795	21.5072	39.7124		137.42	132.602	142.725	124.258	144.986		0.178252	0.0825099	0	0.144751	0.0197445		0.414326	0.213445	0.000651925	0.370965	0.415119		0.658341	0.861617	0.758461	0.800024	0.646636
25.546	31.3245	35.314	26.5024	40.1369		140.932	135.815	143.794	134.248	145.835		0.0657903	0.0848954	0	0.116299	0.0171584		0.191646	0.10335	0.00448276	0.280852	0.532652		0.880973	0.997361	0.815244	0.906555	0.567975
23.2104	29.8091	38.2028	23.6564	40.6292		136.26	132.784	149.571	128.556	146.819		0.144619	0.0266812	0	0.0603629	0.0294883		0.405235	0.157068	0.00650626	0.289507	0.51344		0.798909	0.810963	0.772813	0.791909	0.562533
25.4273	29.7996	34.5719	24.3161	39.9019		140.694	132.765	142.31	129.876	145.365		0.188	0.0734001	0	0.155684	0.0152359		0.252216	0.205001	0.00281507	0.315721	0.384751		0.947753	0.763878	0.773731	0.794027	0.660116
27.2379	30.5499	35.9732	24.1987	40.4708		144.315	134.266	145.112	129.641	146.503		0.0806007	0.0653771	0	0.133811	0.0177257		0.207286	0.0765191	0.00258804	0.264228	0.521654		0.848736	0.893208	0.797426	0.914599	0.470639
24.9523	30.5586	36.1921	23.0162	39.4543		139.744	134.283	145.55	127.276	144.47		0.0753243	0.038368	0	0.11758	0.00912562		0.189571	0.145575	0.00684313	0.434761	0.418294		0.891383	0.912797	0.763232	0.788608	0.639024
22.1024	31.0697	39.8742	22.8386	40.5083		134.044	135.305	152.914	126.921	146.578		0.188223	0.0272077	0	0.115672	0.00999759		0.326423	0.115465	0.00827365	0.384176	0.471929		0.729345	0.825559	0.664239	0.703397	0.573082
26.1701	31.0094	35.4601	26.1167	40.3031		142.18	135.185	144.086	133.477	146.167		0.121829	0.0896666	0	0.0836256	0.0123713		0.165444	0.134395	0.00333931	0.406337	0.529403		0.883965	0.936505	0.826415	0.68328	0.468704
26.8855	29.7887	36.653	23.1013	41.9688		143.611	132.743	146.472	127.446	149.499		0.152036	0.020383	0	0.170373	0.00366948		0.410365	0.159972	-0.000588875	0.362283	0.328941		0.542267	0.816122	0.755106	0.76397	0.645503
26.8737	31.1504	38.0556	23.2014	40.9164		143.587	135.467	149.277	127.646	147.394		0.221268	0.0934568	0	0.131158	0.00427485		0.596999	0.114638	0.0192923	0.429507	0.432246		0.74443	1.00839	0.736036	0.708037	0.54352
22.482	29.2785	36.641	26.7183	40.2554		134.803	131.723	146.448	134.68	146.072		0.160946	0.0732303	0	0.0710623	0.00501764		0.420572	0.0737455	0.00941879	0.506542	0.44917		0.613457	1.06748	0.762113	0.668772	0.600414
22.9669	29.8397	37.3197	22.8803	39.1323		135.773	132.845	147.805	127.004	143.826		0.151248	0.0520618	0	0.19545	0.00782132		0.292988	0.193785	0.00761094	0.387215	0.400181		0.808585	0.974887	0.767438	0.824792	0.617057
23.6742	30.3183	37.3705	24.544	40.1775		137.188	133.802	147.907	130.331	145.916		0.303361	0.0500275	0	0.110124	0.00630277		0.497294	0.291794	0.0113544	0.266689	0.386592		0.624037	0.860555	0.792392	0.806454	0.568658
21.7641	30.7031	35.5143	22.9264	42.4951		133.368	134.572	144.194	127.096	150.551		0.223406	0.0539008	0	0.0735059	0.0123781		0.485121	0.223312	0.00549975	0.390386	0.342225		0.695374	0.79383	0.788418	0.703746	0.659128
24.1165	29.2368	36.8729	22.1975	40.1313		138.073	131.639	146.912	125.639	145.824		0.211307	0.0663494	0	0.153287	0.00830659		0.497562	0.148519	0.00545522	0.310671	0.365829		0.725993	0.910692	0.763818	0.880961	0.68792
21.7388	31.6113	36.4605	24.224	40.6874		133.317	136.388	146.087	129.692	146.936		0.274473	0.0874639	0	0.153924	0.015044		0.587853	0.285161	0.00645167	0.318319	0.433164		0.604029	0.837655	0.803395	0.746892	0.627599
23.8776	28.3665	35.4351	22.9395	40.9106		137.595	129.899	144.036	127.122	147.382		0.184557	0.074681	0	0.0696165	0.0075663		0.30682	0.149896	0.00561005	0.351138	0.336563		0.853173	0.993105	0.791151	0.734844	0.706929
24.6448	28.8889	35.4061	26.8185	41.4503		139.129	130.944	143.978	134.881	148.462		0.169012	0.0629895	0	0.123794	0.00476955		0.394757	0.207055	0.00896382	0.410504	0.457651		0.715545	0.955745	0.788574	0.704633	0.579124
26.3054	30.1856	36.0742	23.4011	40.734		142.45	133.537	145.314	128.046	147.029		0.0721035	0.0861606	0	0.0951881	0.00367172		0.233242	0.15785	0.00251431	0.41772	0.389854		0.910984	0.96529	0.753954	0.731966	0.562268
22.4785	31.6587	34.8374	21.5541	41.8433		134.797	136.483	142.841	124.352	149.248		0.278161	0.0634418	0	0.135857	0.00395429		0.457612	0.176611	0.00304522	0.344268	0.350417		0.567572	0.942572	0.77504	0.852833	0.606652
23.9409	30.425	36.1842	23.6489	39.611		137.721	134.016	145.534	128.541	144.783		0.143069	0.0553427	0	0.131477	0.00575927		0.283649	0.204084	0.00459749	0.323083	0.441982		0.700187	0.914421	0.76181	0.809314	0.583715
21.7525	30.55	35.3915	23.0945	44.3473		133.345	134.266	143.949	127.433	154.255		0.140458	0.0732481	0	0.150026	0.00301227		0.376794	0.0933858	0.00422878	0.444348	0.425876		0.774546	0.964166	0.831924	0.753432	0.45087
21.6817	30.7301	34.6844	23.2538	41.2033		133.203	134.626	142.535	127.751	147.968		0.199489	0.100343	0	0.0999638	0.0101151		0.378872	0.227002	0.00425737	0.266115	0.429691		0.695674	1.00058	0.742142	0.826104	0.665128
21.5377	29.4417	39.3439	24.0223	41.3613		132.915	132.049	151.854	129.288	148.284		0.225511	0.0924011	0	0.0798039	0.0046797		0.475274	0.151425	0.00180992	0.236688	0.446773		0.721896	0.942909	0.694886	0.814752	0.541223
22.1176	28.4749	35.2469	24.7549	41.6525		134.075	130.116	143.66	130.753	148.866		0.239441	0.084811	0	0.112011	0.00324406		0.427819	0.222701	0.0071641	0.317192	0.429051		0.629846	0.9474	0.797173	0.883317	0.515966
23.1896	30.4424	36.5858	26.2534	39.3931		136.219	134.051	146.337	133.75	144.347		0.127293	0.0975939	0	0.0868141	0.0089281		0.305424	0.1691	0.0063249	0.217003	0.486016		0.760583	0.983164	0.773865	0.873405	0.52272
23.55	30.1476	42.6555	23.7706	40.0565		136.94	133.461	158.477	128.785	145.674		0.143826	0.103252	0	0.167299	0.00861169		0.282394	0.125723	0.00518743	0.369584	0.48305		0.755857	1.00488	0.729775	0.855808	0.53558
23.2942	29.1534	36.3003	26.327	39.1478		136.428	131.473	145.766	133.897	143.857		0.147277	0.0654298	0	0.0718371	0.00717081		0.303537	0.224705	0.00651624	0.286941	0.442815		0.793199	0.883591	0.762497	0.894357	0.568638
24.0361	29.3338	35.595	22.92	39.6365		137.912	131.833	144.356	127.083	144.834		0.109477	0.0791226	0	0.173172	0.012969		0.272359	0.234713	0.00260599	0.384424	0.40861		0.787596	0.951702	0.751079	0.74969	0.648063
23.4745	31.1508	36.4524	23.6316	40.2931		136.789	135.467	146.071	128.507	146.147		0.128783	0.0651422	0	0.160323	0.0119119		0.345638	0.158701	0.00593422	0.401622	0.380288		0.789252	0.894575	0.778449	0.620389	0.66606
21.9114	29.1367	35.5146	21.7496	40.2216		133.662	131.439	144.195	124.743	146.004		0.220892	0.0573414	0	0.141796	0.00629453		0.52684	0.112629	0.00267889	0.40212	0.385128		0.667466	0.954414	0.778705	0.840742	0.680527
22.5507	28.9403	35.4935	22.4615	39.5279		134.941	131.046	144.153	126.166	144.617		0.190281	0.102499	0	0.107359	0.014436		0.396178	0.194882	0.00676746	0.30184	0.412542		0.630928	0.992053	0.796189	0.917707	0.677092
23.1762	29.1948	36.9686	22.0948	39.3233		136.192	131.555	147.103	125.433	144.208		0.132024	0.085397	0	0.144314	0.0104019		0.364595	0.142103	0.00454869	0.350788	0.398403		0.747363	0.925474	0.791992	0.83252	0.658862
20.6283	29.9259	35.3494	26.5071	40.4155		131.096	133.018	143.865	134.258	146.392		0.18393	0.043482	0	0.0708008	0.0192827		0.464997	0.124919	0.00145963	0.313285	0.447667		0.715364	0.895235	0.775572	0.734007	0.601379
20.8173	31.0694	36.8759	22.0566	39.8617		131.474	135.305	146.918	125.357	145.284		0.245414	0.0554633	0	0.181965	0.0133591		0.492415	0.108205	0.00924858	0.462026	0.492913		0.65138	0.966973	0.711417	0.835169	0.597135
20.4122	32.139	35.9321	21.9966	39.6175		130.664	137.444	145.03	125.237	144.796		0.200612	0.0705106	0	0.1236	0.0120634		0.458052	0.0669009	0.00165714	0.296945	0.434063		0.73062	0.933378	0.782138	0.854025	0.606849
25.095	30.4081	35.6769	21.1244	40.8153		140.03	133.982	144.52	123.492	147.192		0.118999	0.0775766	0	0.109305	0.0129981		0.260215	0.11694	0.00177022	0.420596	0.319708		0.957925	1.00408	0.796453	0.70712	0.747301
24.8118	35.2478	40.646	21.8961	40.715		139.463	143.661	154.458	125.036	146.991		0.083883	0.049134	0	0.135115	0.0172392		0.28103	0.0819912	0.00662124	0.349096	0.412555		0.810236	1.00053	0.792969	0.851353	0.638832
22.7359	31.576	36.4664	21.8774	43.6931		135.311	136.318	146.099	124.998	152.947		0.127479	0.104624	0	0.199218	0.0489525		0.355462	0.0530034	0.00326983	0.500373	0.500525		0.735696	1.04116	0.791826	0.761184	0.565304
23.6525	30.5889	34.6682	22.7681	41.0003		137.145	134.344	142.502	126.78	147.562		0.120909	0.065811	0	0.134387	0.0249756		0.377906	0.160206	0.00286385	0.269738	0.570827		0.617719	0.908989	0.793299	0.93663	0.476136
25.3004	29.5428	36.4454	23.0037	39.8126		140.44	132.252	146.057	127.251	145.186		0.197911	0.0836868	0	0.135992	0.0195099		0.590228	0.1248	0.00537584	0.285159	0.498955		0.581668	0.894793	0.838536	0.81616	0.616068
25.8505	31.0366	35.0081	24.4214	40.1873		141.541	135.239	143.182	130.086	145.935		0.132022	0.0540231	0	0.170345	0.0196311		0.472773	0.164583	0.00493245	0.540618	0.481226		0.833194	0.869219	0.779477	0.675997	0.593883
24.2107	36.0974	34.7932	22.5908	40.8754		138.261	145.361	142.752	126.425	147.312		0.174508	0.0576231	0	0.236556	0.0249196		0.463925	0.124101	0.00732775	0.216437	0.430099		0.689211	0.834664	0.763345	0.996004	0.699206
23.2396	29.9688	33.8553	23.547	42.7237		136.319	133.103	140.876	128.338	151.008		0.137222	0.0519489	0	0.155106	0.0116123		0.4822	0.0828362	0.000764809	0.37835	0.615211		0.615083	1.00912	0.806881	0.873371	0.402051
23.0009	31.3687	36.2249	22.983	40.5562		135.841	135.903	145.616	127.21	146.673		0.116504	0.0337946	0	0.121274	0.0192993		0.339667	0.19339	0.00186392	0.393937	0.439506		0.771978	0.852467	0.805908	0.736419	0.68011
23.6081	34.2514	35.6342	22.8664	40.2891		137.056	141.669	144.434	126.976	146.139		0.110489	0.0431292	0	0.0950971	0.0223631		0.290625	0.300555	0.00757505	0.30816	0.534123		0.73543	0.828296	0.753117	0.760198	0.492709
22.5064	30.5459	34.4963	21.9402	40.1714		134.852	134.258	142.158	125.124	145.904		0.186196	0.0644536	0	0.130322	0.0174856		0.40401	0.169144	0.00286428	0.397304	0.439451		0.681761	0.864859	0.785557	0.751466	0.620962
22.1198	29.7187	37.3911	25.491	39.6207		134.079	132.603	147.948	132.225	144.802		0.164866	0.0572405	0	0.2323	0.0227346		0.475729	0.146223	0.00899421	0.327637	0.500794		0.633912	0.908659	0.702577	0.853499	0.578307
21.1778	34.4459	35.3093	24.2164	41.2411		132.195	142.058	143.785	129.676	148.043		0.212558	0.0121202	0	0.143004	0.0140493		0.428412	-0.0449558	0.000239501	0.47602	0.42362		0.824977	0.886696	0.815512	0.705706	0.548899
23.44	32.6032	35.2691	22.316	39.1653		136.72	138.372	143.704	125.876	143.892		0.100911	0.0416173	0	0.123014	0.0195792		0.282833	0.0581151	0.00100799	0.297712	0.459122		0.777821	0.936781	0.840776	0.757508	0.599693
22.3148	29.1503	36.8244	23.6283	39.8236		134.469	131.466	146.815	128.5	145.208		0.17692	0.0483172	0	0.107674	0.017038		0.447861	0.14483	0.00227879	0.336396	0.396498		0.700845	0.875718	0.78183	0.786497	0.656397
22.4051	33.2752	35.5089	21.4245	39.0127		134.65	139.716	144.184	124.093	143.586		0.119925	0.0307672	0	0.232659	0.0187492		0.360127	0.163055	0.00614098	0.319329	0.430115		0.806968	0.827854	0.781725	0.844214	0.578482
23.1191	30.7559	40.7168	22.5752	40.4646		136.078	134.678	154.599	126.394	146.49		0.211419	0.0499842	0	0.101037	0.0123001		0.541454	0.0669243	0.00384052	0.357315	0.408205		0.766823	0.907224	0.795202	0.71571	0.597556
23.2825	30.6341	35.6925	23.3458	39.6626		136.404	134.434	144.551	127.935	144.886		0.109213	0.0480193	0	0.124239	0.0151389		0.318098	0.125549	0.000452843	0.371006	0.439504		0.674465	0.891181	0.795244	0.782374	0.532349
23.1419	29.7648	36.0089	24.9591	39.9598		136.123	132.695	145.184	131.162	145.481		0.153185	0.0679251	0	0.116518	0.0225132		0.385282	0.161192	0.00604451	0.305156	0.410657		0.860396	1.0053	0.836012	0.665767	0.743545
21.2443	31.936	36.4748	21.7585	40.1151		132.328	137.038	146.116	124.761	145.791		0.229497	0.0392175	0	0.124189	0.0133809		0.42367	0.0736943	0.00416295	0.369077	0.458919		0.61513	0.867928	0.7804	0.791702	0.659541
23.6906	29.9624	37.4656	20.8801	39.5694		137.221	133.091	148.097	123.004	144.7		0.164191	0.0666374	0	0.16232	0.0189802		0.505511	0.114034	0.00721665	0.317776	0.469335		0.679773	0.95586	0.840914	0.825016	0.612268
21.184	29.7252	36.0458	23.3976	40.4967		132.207	132.616	145.258	128.039	146.554		0.19527	0.0582643	0	0.168095	0.0185416		0.424678	0.130133	-0.00399505	0.378369	0.52963		0.843317	0.937175	0.796925	0.786917	0.546383
25.1055	32.1301	35.2207	21.3847	39.6223		140.051	137.426	143.607	124.013	144.806		0.098574	0.0845931	0	0.178808	0.0236885		0.114789	0.0288105	0.00234247	0.379023	0.413589		1.03564	1.07067	0.795048	0.743836	0.621755
24.1493	31.2971	36.6664	21.5959	40.9892		138.138	135.76	146.499	124.435	147.539		0.158504	0.0388898	0	0.0993741	0.0144855		0.366386	0.28241	0.00674796	0.33724	0.466141		0.73469	0.827641	0.792348	0.772857	0.648154
27.8737	30.1845	34.8305	22.8605	39.66		145.587	133.535	142.827	126.964	144.881		0.049975	0.0511918	0	0.124179	0.0193842		0.250229	0.162766	0.00225737	0.29346	0.451761		0.798151	0.932063	0.795665	0.818698	0.601731
25.51	28.5827	34.8688	22.4442	40.288		140.86	130.331	142.903	126.132	146.137		0.165093	0.0589868	0	0.157573	0.023637		0.292292	0.0849673	0.00305141	0.43416	0.418593		0.837827	0.978318	0.749347	0.761418	0.730305
20.9773	30.7456	42.6269	26.4046	40.1244		131.794	134.657	158.42	134.053	145.81		0.190635	0.0774735	0	0.107706	0.0132481		0.384046	0.0903532	0.0070453	0.265613	0.521109		0.795741	1.02954	0.822598	0.827592	0.535518
20.5522	29.332	35.7261	22.1298	39.1049		130.944	131.83	144.618	125.503	143.771		0.243877	0.0407481	0	0.206506	0.0169957		0.414615	0.109387	0.00389674	0.491597	0.450527		0.772563	0.921151	0.855269	0.782263	0.562546
23.1961	29.4084	37.0237	22.6083	40.368		136.232	131.983	147.213	126.46	146.297		0.160747	0.0712406	0	0.115516	0.01358		0.297043	0.109988	0.00698007	0.332944	0.47051		0.859335	0.941824	0.808317	0.77604	0.513545
23.8789	34.1809	36.5635	20.907	38.9471		137.597	141.528	146.293	123.058	143.455		0.123455	0.0380068	0	0.214658	0.0129111		0.21613	0.147591	0.00354294	0.440914	0.4059		0.823307	0.947252	0.78215	0.774972	0.650499
24.5922	30.5226	37.6474	24.0006	40.8797		139.024	134.211	148.461	129.245	147.32		0.105353	0.0520109	0	0.268883	0.00890945		0.23839	0.0897553	0.00517621	0.489373	0.476212		0.932038	0.96428	0.708062	0.726212	0.532248
22.2717	30.9926	36.1085	25.453	40.9757		134.383	135.151	145.383	132.15	147.512		0.138604	0.094936	0	0.221648	0.0146599		0.271204	0.0858176	0.00488734	0.53056	0.541146		0.81298	0.996302	0.723816	0.772248	0.50231
25.045	30.6124	37.4618	20.9433	41.1278		139.93	134.391	148.089	123.13	147.817		0.0913053	0.121106	0	0.220621	0.00720763		0.176919	0.153856	0.00124247	0.424114	0.548751		0.894178	0.961231	0.691865	0.815977	0.450184
25.9008	29.1253	35.8113	23.173	39.5372		141.641	131.417	144.788	127.589	144.635		0.0708334	0.0811925	0	0.196616	0.0140213		0.191289	0.175788	0.00293969	0.361412	0.365999		0.892494	0.959436	0.788019	0.870078	0.740702
23.7345	29.6224	33.8927	20.2986	41.3492		137.308	132.411	140.951	121.841	148.259		0.102501	0.0720283	0	0.175112	0.0155181		0.229388	0.134547	0.00303	0.433417	0.503839		0.890996	0.989075	0.811851	0.732684	0.647762
26.2101	36.7522	36.1272	21.0791	38.6754		142.26	146.67	145.42	123.402	142.912		0.0714405	0.0748537	0	0.165764	0.0121535		0.319243	0.0671731	0.00168319	0.410207	0.432323		0.789005	1.02101	0.816013	0.704661	0.649077
25.4128	28.6896	37.2378	23.1794	41.8739		140.665	130.545	147.641	127.602	149.309		0.171731	0.106768	0	0.121389	0.0105987		0.322464	0.144004	0.00648282	0.313577	0.487585		0.781671	1.02234	0.7311	0.874448	0.558831
22.8715	31.5592	40.0307	22.7958	39.4369		135.583	136.284	153.227	126.835	144.435		0.217618	0.0474961	0	0.1944	0.0105245		0.263818	0.0824376	0.000844724	0.429687	0.414829		0.92011	0.908925	0.770764	0.817783	0.566989
24.6646	30.9093	37.7933	23.6254	39.7737		139.169	134.984	148.752	128.494	145.108		0.18296	0.0657678	0	0.105084	0.0089906		0.326496	0.240536	0.00524636	0.32035	0.338853		0.804094	0.847298	0.793247	0.680405	0.635482
25.0665	29.6369	37.6361	25.1297	38.8271		139.973	132.44	148.438	131.503	143.215		0.0953946	0.0367741	0	0.0685022	0.0143135		0.168137	0.149612	0.00383917	0.289456	0.476348		0.829268	0.850445	0.747804	0.763932	0.591998
22.9415	29.8782	36.3022	21.8562	39.6881		135.723	132.922	145.77	124.956	144.937		0.132838	0.0403909	0	0.126701	0.012748		0.299017	0.099269	0.00132671	0.375938	0.46079		0.885317	0.907839	0.769575	0.778503	0.57211
22.8051	29.9775	35.8482	23.2186	39.958		135.45	133.121	144.862	127.681	145.477		0.19119	0.0814566	0	0.114183	0.0123985		0.38698	0.137039	0.00552236	0.308311	0.392282		0.791058	0.931799	0.766583	0.823841	0.626735
23.5553	30.6605	36.5117	21.7938	42.7652		136.95	134.487	146.189	124.831	151.091		0.0825024	0.0704337	0	0.122024	0.0102405		0.277566	0.136413	0.00399948	0.359793	0.460793		0.786856	0.935332	0.774084	0.782551	0.539436
24.3358	29.394	35.4399	23.0841	38.4881		138.511	131.954	144.046	127.412	142.537		0.108739	0.0607952	0	0.142081	0.0121612		0.250316	0.0970925	0.000251699	0.395148	0.42511		0.788666	0.982744	0.777449	0.891586	0.630695
27.1241	30.5694	34.8881	20.576	42.3318		144.088	134.305	142.942	122.396	150.225		0.171972	0.0620572	0	0.180935	0.0100306		0.330928	0.0411165	0.00411004	0.389373	0.409797		0.811047	1.04444	0.773071	0.76368	0.648134
23.6318	32.0586	37.5196	27.3234	39.8294		137.103	137.283	148.205	135.89	145.22		0.107643	0.0505692	0	0.0547577	0.0159268		0.242756	0.114901	0.00702436	0.271762	0.405226		0.856576	0.90614	0.794797	0.784182	0.608662
23.2846	30.7084	36.4504	25.7327	42.7034		136.409	134.583	146.067	132.709	150.968		0.11197	0.0860744	0	0.0688778	0.0188452		0.288257	0.172137	0.00742939	0.261016	0.384943		0.827682	0.914275	0.7402	0.857636	0.607715
22.5438	30.7859	35.519	23.2773	42.6984		134.927	134.738	144.204	127.798	150.958		0.102583	0.054346	0	0.101965	0.00761531		0.207822	0.0657514	0.00266064	0.2783	0.401737		0.859364	0.907523	0.774731	0.769395	0.5016
24.6343	31.3227	34.7755	22.5383	39.9976		139.108	135.811	142.717	126.32	145.556		0.0774252	0.0944889	0	0.153242	0.00599659		0.201368	0.168391	0.00170839	0.424848	0.515032		0.802512	0.895532	0.801907	0.777692	0.493183
21.8783	30.5052	36.089	21.9503	41.9114		133.596	134.176	145.344	125.144	149.384		0.154888	0.0615593	0	0.125303	0.0150148		0.319115	0.0718977	0.00126132	0.358321	0.487127		0.89178	1.01535	0.84776	0.696071	0.572772
23.61	30.955	37.4333	23.8871	40.1284		137.06	135.076	148.032	129.018	145.818		0.111493	0.0591764	0	0.14509	0.0134108		0.382204	0.171446	-0.00266241	0.413039	0.536665		0.840758	0.859332	0.762105	0.8602	0.499338
26.6403	30.2471	34.8622	23.8918	40.5051		143.12	133.66	142.89	129.027	146.571		0.0624381	0.0388234	0	0.11477	0.00659764		0.173642	0.103513	0.00510977	0.497336	0.387044		0.864646	0.830301	0.771733	0.638213	0.582334
22.2177	29.1666	36.205	24.4749	42.7986		134.275	131.499	145.576	130.193	151.158		0.102816	0.0424383	0	0.161767	0.00564842		0.303584	0.150616	0.00286715	0.565142	0.522837		0.796778	0.848546	0.820003	0.590584	0.367831
24.0278	29.0219	35.8763	22.5211	39.7672		137.895	131.21	144.918	126.286	145.095		0.107807	0.0403427	0	0.100458	0.00994651		0.277595	0.11601	0.00436472	0.314055	0.427925		0.673618	0.893826	0.806996	0.753673	0.610419
23.151	30.5198	34.8805	23.3188	40.2367		136.141	134.205	142.927	127.881	146.034		0.0939508	0.0778266	0	0.175902	0.0061212		0.328654	0.121586	0.0026055	0.408342	0.443682		0.743326	1.00041	0.83921	0.726797	0.545921
24.8507	30.3676	35.0691	24.4398	39.9593		139.541	133.901	143.304	130.123	145.48		0.0757692	0.116112	0	0.1395	0.00854482		0.315354	0.134899	0.000557638	0.243453	0.438103		0.758957	1.02947	0.814112	0.788948	0.571105
24.378	30.4846	34.6016	23.1515	40.4126		138.596	134.135	142.369	127.547	146.386		0.07094	0.0324733	0	0.118728	0.022709		0.286321	0.132684	0.00246648	0.398919	0.493679		0.852463	0.862761	0.776375	0.712331	0.564529
22.8586	34.109	35.8085	24.0585	43.9284		135.557	141.384	144.783	129.36	153.418		0.1642	0.0161028	0	0.0645695	0.00517822		0.403399	0.112718	0.00187598	0.343566	0.268738		0.677308	0.924924	0.809998	0.708475	0.704261
22.9096	35.3333	38.238	22.0556	40.2613		135.659	143.832	149.642	125.355	146.084		0.120209	0.0254087	0	0.131428	0.013875		0.406153	0.0691297	0.000489749	0.421895	0.519563		0.806411	0.909229	0.796678	0.674562	0.533392
21.9049	28.1855	35.4221	22.0862	40.7651		133.649	129.537	144.01	125.416	147.091		0.145227	0.0418041	0	0.114014	0.00970215		0.326997	0.114408	0.00425187	0.329859	0.394343		0.816469	0.904713	0.780814	0.781686	0.640418
24.8237	28.8097	35.5299	23.8392	41.0645		139.487	130.785	144.226	128.922	147.69		0.0987318	0.0685147	0	0.130107	0.0139726		0.250363	0.123017	0.000780568	0.399439	0.513441		0.839513	0.961788	0.823753	0.770221	0.539566
22.3911	28.9946	35.2551	21.7308	40.6411		134.622	131.155	143.676	124.705	146.843		0.116028	0.0948403	0	0.104157	0.0041415		0.280393	0.149678	0.00895083	0.39341	0.35086		0.873429	0.974978	0.785688	0.659024	0.64406
26.6011	27.7707	34.3551	22.2506	41.9376		143.042	128.707	141.876	125.745	149.436		0.104448	0.050579	0	0.106814	0.0209476		0.149752	0.125375	0.00232593	0.35208	0.571961		0.95219	0.937526	0.7966	0.860241	0.380679
23.386	29.8851	34.1713	21.9941	38.8023		136.612	132.936	141.508	125.232	143.166		0.123423	0.0625179	0	0.116173	0.00894198		0.230298	0.136114	0.00115599	0.385477	0.464934		0.84418	0.859281	0.81867	0.717684	0.589045
26.1218	32.4809	35.7313	24.5012	37.9862		142.083	138.128	144.628	130.246	141.533		0.141521	0.0461048	0	0.144449	0.00787402		0.402502	0.0343218	0.00339901	0.516404	0.441129		0.743597	0.973938	0.743338	0.750167	0.591968
25.4394	29.7261	35.0452	21.7857	39.4452		140.718	132.618	143.256	124.815	144.451		0.121799	0.0440335	0	0.128022	0.00718275		0.272258	0.193719	0.00484057	0.310232	0.410625		0.854866	0.790444	0.758709	0.795316	0.613607
24.6703	30.3603	35.9864	24.0931	40.5094		139.18	133.886	145.139	129.43	146.58		0.154899	0.0489305	0	0.152466	0.0098883		0.270898	0.0522569	0.00800776	0.26709	0.424167		0.98222	0.996476	0.781215	0.78302	0.660778
24.0814	29.847	44.8524	23.4383	40.9357		138.002	132.86	162.871	128.12	147.432		0.0847897	0.0468218	0	0.0870892	0.0162578		0.208247	0.201177	0.00638846	0.442444	0.432393		0.895404	0.84991	0.868472	0.671318	0.530365
23.6195	29.2419	36.7718	23.8271	40.9443		137.079	131.65	146.709	128.898	147.45		0.110332	0.0997366	0	0.0912898	0.0074304		0.226733	0.209579	0.00448167	0.391023	0.3795		0.879126	0.893459	0.738918	0.670056	0.573681
22.1395	32.5161	34.6506	25.6997	40.523		134.119	138.198	142.467	132.643	146.607		0.123605	0.0982164	0	0.145008	0.00953047		0.27143	0.169664	0.00514774	0.483041	0.45849		0.790979	1.04193	0.762629	0.833814	0.49846
28.1799	31.0917	36.3678	22.2563	39.1157		146.199	135.349	145.901	125.756	143.792		0.0401019	0.0772818	0	0.128378	0.00799016		0.156411	0.162713	0.0101736	0.417373	0.472079		0.882982	0.898334	0.773057	0.746206	0.552843
24.4608	29.9219	35.2458	22.9633	39.2667		138.761	133.01	143.658	127.17	144.094		0.107599	0.0858676	0	0.115026	0.00705225		0.182042	0.118122	0.00545634	0.251595	0.434018		0.872508	0.952423	0.842697	0.765275	0.54331
28.8158	28.6958	37.3236	21.2526	39.1436		147.471	130.557	147.813	123.749	143.848		0.0972011	0.0663717	0	0.130754	0.0132926		0.332926	0.142593	0.000839816	0.269831	0.48095		0.709072	0.937506	0.745467	0.802348	0.538069
21.4873	32.0061	35.4461	22.1929	39.8608		132.814	137.178	144.058	125.629	145.283		0.131868	0.0293083	0	0.108229	0.00673182		0.370448	0.205963	0.00202047	0.288791	0.541672		0.791236	0.758546	0.759385	0.763517	0.481772
24.0405	28.1232	36.2649	21.0104	38.712		137.921	129.412	145.696	123.264	142.985		0.141676	0.0592959	0	0.129053	0.00466406		0.28783	0.229961	0.00899178	0.377071	0.381638		0.706632	0.876742	0.796972	0.841899	0.621285
23.9477	29.3928	34.4588	21.9021	38.5861		137.735	131.951	142.084	125.048	142.733		0.104134	0.0729007	0	0.10314	0.00808336		0.230766	0.114497	0.00484415	0.374236	0.411905		0.869847	0.963229	0.809069	0.79675	0.548239
24.3698	33.9202	38.4891	21.0798	39.3847		138.579	141.006	150.144	123.403	144.33		0.120459	0.0390896	0	0.117074	0.00996083		0.236221	0.0871949	0.00231031	0.391392	0.486234		0.921369	0.901404	0.864362	0.723174	0.487204
22.0659	28.4834	37.2289	20.7398	39.1331		133.971	130.133	147.624	122.723	143.827		0.119133	0.0575223	0	0.115894	0.00395371		0.469122	0.163238	0.00872578	0.319623	0.432894		0.612787	0.924457	0.720973	0.761965	0.567293
23.7965	30.2843	39.3475	21.1428	39.9662		137.433	133.734	151.861	123.529	145.493		0.133845	0.0692632	0	0.119046	0.00615188		0.412166	0.196564	0.00184092	0.395729	0.41902		0.749822	0.903202	0.877797	0.780409	0.513208
21.9384	34.0963	40.5997	21.4169	40.0472		133.716	141.358	154.365	124.077	145.655		0.140154	0.0253009	0	0.126163	0.00715651		0.457839	0.0568909	0.00732489	0.359626	0.428425		0.687088	0.876549	0.74253	0.794725	0.548609
24.5258	30.2765	39.0695	26.1265	38.9639		138.891	133.719	151.305	133.496	143.489		0.0966246	0.0506727	0	0.151467	0.00473647		0.307152	0.171911	0.0033304	0.406075	0.414161		0.84651	0.903482	0.761399	0.804287	0.612407
23.4506	34.3133	35.0452	20.932	40.5166		136.741	141.793	143.256	123.108	146.594		0.130084	0.0379462	0	0.121026	0.00557517		0.562823	0.0402898	0.00615397	0.295572	0.442594		0.624608	0.961246	0.81033	0.796366	0.64874
24.5163	30.5553	37.7654	24.1902	40.3721		138.872	134.276	148.697	129.624	146.305		0.0847687	0.0481854	0	0.134389	0.0109656		0.440198	0.0835172	0.00284347	0.384426	0.493272		0.660201	0.889242	0.787103	0.715993	0.515005
22.7717	32.1446	37.674	21.841	40.2743		135.383	137.455	148.514	124.925	146.11		0.136477	0.0644967	0	0.130943	0.00613466		0.54214	0.212582	0.00760264	0.411897	0.392835		0.621772	0.856487	0.740853	0.751965	0.547675
22.19	33.2542	38.0246	21.3578	39.1785		134.22	139.674	149.215	123.959	143.918		0.110439	0.0412605	0	0.0993061	0.00532478		0.306004	0.076675	0.000665588	0.384017	0.390583		0.813336	0.893658	0.856037	0.766643	0.576973
22.8227	32.5957	38.1258	21.9885	40.4041		135.485	138.357	149.417	125.22	146.369		0.0893627	0.0396423	0	0.116461	0.00416595		0.347513	0.139375	0.00426847	0.402606	0.380525		0.799465	0.801766	0.842995	0.759616	0.572246
22.2556	31.2945	37.281	24.674	38.9496		134.351	135.755	147.728	130.591	143.46		0.130137	0.0340174	0	0.122647	0.00997709		0.240543	0.155723	0.011635	0.41551	0.446156		0.883183	0.910156	0.760894	0.704694	0.667298
21.9409	30.2615	36.7845	22.6926	41.2736		133.721	133.689	146.735	126.629	148.108		0.105493	0.0519297	0	0.0927267	0.00740839		0.335183	0.077226	0.00290471	0.353876	0.467717		0.754555	0.978051	0.747624	0.768993	0.50708
24.6877	34.1346	36.0206	22.7627	44.6657		139.215	141.435	145.207	126.769	154.892		0.127934	0.0703147	0	0.138899	0.00444037		0.224281	0.0819623	0.00177501	0.375503	0.44926		0.851555	0.988959	0.792555	0.714097	0.724027
20.9246	31.7901	38.0251	24.2657	40.4489		131.689	136.746	149.216	129.775	146.459		0.130996	0.024664	0	0.0739109	0.0102799		0.322103	0.0469877	-0.00380783	0.289822	0.390143		0.803847	0.932636	0.81845	0.747353	0.621792
22.2459	29.7635	36.4472	24.7275	39.1223		134.331	132.693	146.06	130.699	143.805		0.104807	0.0553277	0	0.133497	0.00272976		0.426879	0.0752576	0.00929168	0.284385	0.369911		0.661462	0.913538	0.785341	0.720353	0.610178
22.6187	31.7355	35.0934	23.7397	40.7321		135.077	136.637	143.353	128.723	147.025		0.108871	0.0665582	0	0.191984	0.0057375		0.377095	0.0566216	0.00433855	0.405272	0.482914		0.80808	0.93847	0.76936	0.854852	0.451885
21.4829	35.2097	34.4477	21.8537	38.6729		132.805	143.585	142.061	124.951	142.907		0.146201	0.0800414	0	0.136443	0.0115498		0.327498	0.112647	0.00270237	0.420017	0.462412		0.832366	0.906468	0.772527	0.73189	0.615954
23.0711	31.7519	35.4943	22.7228	42.5611		135.982	136.67	144.155	126.689	150.683		0.170002	0.097651	0	0.137909	0.00208891		0.215039	0.0839324	0.00343412	0.288829	0.260525		1.03353	0.988011	0.856354	0.88011	0.673647
22.5035	29.0384	35.6724	23.043	40.9559		134.847	131.243	144.511	127.33	147.473		0.148774	0.0832216	0	0.138424	0.00484579		0.299175	0.147412	0.000649404	0.347101	0.344623		0.88826	0.988026	0.826738	0.755366	0.734567
26.1672	31.1781	34.8957	23.2332	39.3082		142.174	135.522	142.957	127.71	144.177		0.100039	0.0668038	0	0.0774163	0.0098828		0.231879	0.178272	0.00153774	0.265395	0.443194		0.805695	0.848562	0.819449	0.79475	0.512523
23.3312	32.0743	39.5456	21.2758	39.9705		136.502	137.315	152.257	123.795	145.502		0.112776	0.0706542	0	0.107876	0.00314829		0.248	0.0659207	-0.00876453	0.304305	0.325474		0.834291	0.887272	0.755485	0.776612	0.645129
26.3126	30.8195	36.5406	24.0988	38.7722		142.465	134.805	146.247	129.441	143.105		0.0904724	0.0512558	0	0.18601	0.0107474		0.173314	0.1274	0.00762532	0.277273	0.419301		0.829131	0.920052	0.793997	0.889861	0.613008
21.9835	33.4737	34.5846	22.1375	38.7563		133.807	140.113	142.335	125.519	143.074		0.209026	0.0746851	0	0.145435	0.0122864		0.25759	0.11352	0.00538856	0.305215	0.384987		0.931273	0.897527	0.788657	0.789544	0.688045
21.2618	30.7541	36.5704	22.9456	42.1525		132.363	134.674	146.307	127.135	149.866		0.173815	0.0742635	0	0.0804777	0.00207524		0.252764	0.0848282	0.0104574	0.302361	0.309065		0.922169	0.876858	0.748847	0.811255	0.569554
25.2632	32.8531	37.9154	23.2275	39.6568		140.366	138.872	148.997	127.699	144.875		0.136509	0.0702719	0	0.107812	0.0107954		0.185225	0.044878	0.0155988	0.328081	0.421368		0.94039	0.976461	0.808258	0.821019	0.633162
23.0159	32.4432	39.7419	22.0414	42.4637		135.871	138.052	152.65	125.326	150.488		0.0809203	0.0503066	0	0.104425	0.00332708		0.211948	0.144944	-0.00103807	0.338324	0.437929		0.848145	0.776856	0.777431	0.823468	0.511117
23.49	32.4887	37.904	22.249	38.891		136.82	138.143	148.974	125.742	143.343		0.132187	0.0588666	0	0.142116	0.00945234		0.246117	0.0643987	0.00502507	0.353493	0.404975		0.946236	0.948209	0.796133	0.793889	0.664985
22.2942	37.9926	36.8922	23.6475	42.6861		134.428	149.151	146.95	128.538	150.933		0.1493	0.0346535	0	0.0789584	0.0187393		0.317516	0.0609793	0.00775963	0.292315	0.486434		0.911844	0.931225	0.757175	0.810679	0.43763
22.8051	34.2103	35.0093	25.9158	41.1071		135.45	141.586	143.184	133.075	147.775		0.119528	0.0417701	0	0.10631	0.00512737		0.360265	0.0592667	0.00296685	0.459373	0.443142		0.82249	0.908291	0.839246	0.71571	0.667121
24.788	33.1847	38.0737	23.9047	39.5175		139.416	139.535	149.313	129.053	144.596		0.0786222	0.0271978	0	0.217442	0.0104195		0.221428	0.0784747	-0.0047074	0.402103	0.344333		0.912714	0.902179	0.785194	0.687348	0.687844
22.7543	35.5395	36.8114	23.3927	40.6203		135.348	144.245	146.789	128.029	146.802		0.176614	0.129527	0	0.154188	0.00929293		0.38648	0.064303	0.00733583	0.378705	0.451683		0.795611	1.07758	0.791534	0.88407	0.615247
23.8388	31.9572	35.3181	22.701	40.3479		137.517	137.08	143.802	126.646	146.257		0.0820713	0.0816085	0	0.189306	0.0073879		0.153778	0.278426	0.000956574	0.415281	0.37948		0.898796	0.857851	0.771632	0.706035	0.687895
21.9636	32.2929	38.6992	22.0925	38.4068		133.767	137.752	150.564	125.428	142.375		0.122456	0.0656928	0	0.15806	0.00556398		0.22253	0.102877	0.00613029	0.331605	0.362376		0.933598	0.94549	0.75511	0.837533	0.674037
21.9535	35.4444	35.3711	23.0623	39.4714		133.747	144.055	143.908	127.368	144.504		0.180742	0.0470634	0	0.265785	0.00397068		0.33778	0.0258438	0.00340757	0.496683	0.473909		0.846015	0.929758	0.803883	0.743314	0.503068
23.3466	38.5231	43.3645	22.9644	42.6404		136.533	150.212	159.895	127.172	150.842		0.105212	0.115076	0	0.0851578	0.0121779		0.186115	0.027111	0.0137661	0.273952	0.596024		0.956392	0.992005	0.77108	0.86742	0.407498
20.0798	30.5342	39.7929	27.6065	38.9354		129.999	134.234	152.752	136.457	143.432		0.154316	0.0615219	0	0.0245236	0.00456305		0.345766	0.172787	-0.000982455	0.34514	0.41778		0.841893	0.916324	0.777522	0.692112	0.594292
21.1902	34.1289	38.4359	25.1647	43.1934		132.22	141.424	150.038	131.573	151.948		0.240176	0.0750644	0	0.0785239	0.0078291		0.414923	0.0666079	0.000987854	0.267628	0.616627		0.873308	0.915289	0.771336	0.802313	0.463689
24.7722	36.3724	40.854	21.9204	41.5967		139.384	145.911	154.874	125.084	148.754		0.22546	0.0266492	0	0.169703	0.0203767		0.594036	0.152872	0.0028646	0.289902	0.521078		0.64539	0.939648	0.815935	0.765987	0.432782
28.709	31.8057	42.869	21.7791	40.9689		147.257	136.777	158.904	124.802	147.499		0.0830678	0.0456535	0	0.149012	0.00684438		0.187385	0.0916047	0.0088446	0.347276	0.484046		0.829821	0.883594	0.755131	0.815971	0.453628
20.4313	30.3858	37.9608	24.055	40.7095		130.702	133.937	149.087	129.353	146.98		0.167536	0.0405744	0	0.133892	0.00488821		0.238551	0.066932	0.00598677	0.2414	0.395242		0.874717	0.886399	0.803611	0.825371	0.65987
23.9885	30.4334	38.029	20.9461	40.9045		137.817	134.033	149.224	123.136	147.37		0.157661	0.0577468	0	0.133736	0.004902		0.397537	0.128032	0.00101381	0.407782	0.419246		0.747079	0.926152	0.762584	0.706287	0.643637
21.8736	31.318	36.8521	26.7735	43.7114		133.587	135.802	146.87	134.791	152.984		0.140288	0.0518903	0	0.0566486	0.0119934		0.279212	0.0992502	0.00291687	0.209626	0.488869		0.818838	0.841913	0.753978	0.831948	0.544744
24.6244	29.0989	38.3051	21.5847	43.4246		139.088	131.364	149.776	124.413	152.41		0.119792	0.0763829	0	0.123745	0.00789064		0.161778	0.0970295	0.00242113	0.409345	0.315444		0.943031	0.97075	0.821816	0.74529	0.753517
21.473	32.1892	37.1767	22.2178	41.6597		132.786	137.544	147.519	125.679	148.88		0.133847	0.0325094	0	0.197579	0.00399068		0.270778	0.0387236	0.00628529	0.38582	0.356918		0.844838	0.919635	0.809093	0.735729	0.614034
22.4583	31.8649	34.9056	24.1441	39.2753		134.756	136.896	142.977	129.532	144.112		0.0942276	0.0543714	0	0.0681484	0.0190568		0.261683	0.0828822	0.00389684	0.439553	0.417773		0.735476	0.913411	0.804831	0.671624	0.554549
26.3165	32.1108	39.8653	24.0944	40.5439		142.473	137.387	152.896	129.432	146.649		0.0665471	0.0405167	0	0.0692002	0.0163981		0.145376	0.0178567	0.00357843	0.322145	0.413027		0.803229	1.05482	0.850675	0.701379	0.577929
23.3366	32.5614	39.3201	23.2899	40.6712		136.513	138.289	151.806	127.823	146.903		0.0758838	0.0563676	0	0.149267	0.0117783		0.221585	0.121723	0.0177432	0.403555	0.490436		0.823698	0.871953	0.726024	0.716094	0.59152
20.1788	36.5818	35.3322	21.3043	44.8938		130.197	146.329	143.83	123.852	155.349		0.163793	0.0143223	0	0.125085	0.00429304		0.301927	0.028861	0.00254338	0.422616	0.257661		0.726335	0.910827	0.809086	0.694353	0.808628
21.78	31.5788	34.5555	23.4787	38.3263		133.4	136.323	142.277	128.201	142.214		0.124951	0.0591926	0	0.161397	0.0127934		0.23002	0.0650698	0.00145449	0.379727	0.51775		0.845671	0.982343	0.803752	0.673947	0.540146
22.5622	29.9679	35.3262	22.0344	40.0647		134.964	133.102	143.818	125.312	145.69		0.132468	0.0628278	0	0.120054	0.00816617		0.291011	0.102835	0.00269263	0.2876	0.383767		0.895339	0.985833	0.756936	0.786153	0.575737
24.0305	29.5825	37.0228	22.0614	41.7645		137.901	132.331	147.211	125.366	149.09		0.220493	0.0478889	0	0.146216	0.00587889		0.316535	0.090365	0.00228452	0.437257	0.383176		0.771397	0.963757	0.81934	0.802869	0.541339
20.0103	30.3898	35.6913	28.7247	40.1948		129.86	133.945	144.549	138.693	145.951		0.139195	0.0653649	0	0.252184	0.00928941		0.267004	0.0476351	0.0064785	0.341104	0.484693		0.849095	0.991441	0.747994	0.867177	0.555122
21.3006	31.2725	35.0911	25.907	40.6852		132.441	135.711	143.348	133.058	146.931		0.144457	0.0345976	0	0.156597	0.00579604		0.285427	0.0983534	0.00710159	0.408845	0.483727		0.903555	0.92995	0.759694	0.590714	0.58252
23.6619	32.2434	36.9703	23.5916	41.9473		137.163	137.653	147.106	128.427	149.456		0.103902	0.0643047	0	0.216912	0.00340522		0.146902	0.0846127	0.00443037	0.341172	0.354486		0.94553	0.985109	0.784116	0.795232	0.5716
21.9679	30.0421	38.7579	24.8909	43.9962		133.775	133.25	150.682	131.025	153.553		0.145675	0.0446236	0	0.0905181	0.000350109		0.280438	0.141861	0.00828583	0.315784	0.384456		0.876775	0.906287	0.702704	0.713325	0.402939
21.3895	33.7536	34.7279	25.6521	38.8391		132.618	140.673	142.622	132.548	143.239		0.195669	0.0593401	0	0.0701409	0.0114343		0.427264	0.0226621	0.00276591	0.224844	0.422149		0.844463	0.984575	0.779412	0.720331	0.555564
21.6985	31.4319	36.8622	23.101	41.6761		133.237	136.03	146.89	127.446	148.913		0.18861	0.0985072	0	0.137052	0.0118342		0.26087	0.0296942	0.0148541	0.333348	0.365845		0.939713	1.08873	0.72023	0.81148	0.748887
21.536	33.0843	40.6004	23.3532	40.5191		132.912	139.335	154.367	127.95	146.599		0.151259	0.0878142	0	0.0738763	0.00773845		0.327103	0.0484298	-0.00266984	0.333575	0.557575		0.724405	1.05375	0.796214	0.840152	0.444997
20.8226	36.6532	36.1328	24.7762	43.9247		131.485	146.472	145.432	130.796	153.41		0.137314	0.0574857	0	0.0411597	0.00424715		0.260868	0.0337858	0.000749522	0.243621	0.396991		0.801451	1.0221	0.77629	0.773609	0.679298
20.7888	31.7986	37.8163	27.6771	43.4553		131.417	136.763	148.799	136.598	152.472		0.161221	0.0658139	0	0.133126	0.0048791		0.2529	0.129469	0.00413289	0.329238	0.462982		0.797805	1.00521	0.792552	0.892267	0.65005
25.7677	29.8832	36.6158	23.3059	46.3598		141.375	132.932	146.398	127.855	158.281		0.0986263	0.067316	0	0.102505	0.0151425		0.376601	0.120024	0.00427895	0.400477	0.376436		0.736622	0.980984	0.709333	0.754237	0.679055
25.5314	30.1221	37.6229	28.1677	41.1082		140.902	133.41	148.412	137.579	147.777		0.0817436	0.0503701	0	0.209976	0.00271759		0.251178	0.166037	0.0122142	0.420731	0.303049		0.784748	0.772216	0.713104	0.641696	0.649126
22.8015	32.3953	34.6585	21.3927	41.777		135.443	137.956	142.483	124.029	149.115		0.0999683	0.0436059	0	0.202118	0.00496796		0.265558	0.108689	0.00257582	0.375047	0.36657		0.861754	0.950983	0.783618	0.823042	0.762177
22.7441	33.9415	37.4133	23.8015	40.0626		135.328	141.049	147.992	128.847	145.686		0.102137	0.0911285	0	0.193218	0.00531462		0.1909	0.13447	0.000388751	0.419789	0.358179		0.882379	0.985697	0.791007	0.805741	0.658429
21.3385	31.124	38.6006	23.4223	41.5746		132.517	135.414	150.367	128.088	148.71		0.149963	0.0417812	0	0.101009	0.00784446		0.252944	0.190339	0.0149672	0.313278	0.448521		0.867393	0.784551	0.712253	0.701709	0.605777
21.937	31.1721	35.4104	21.6445	39.6727		133.714	135.51	143.987	124.533	144.906		0.114279	0.0555622	0	0.110069	0.0130849		0.376779	0.137143	0.00759164	0.334844	0.470938		0.726488	0.916386	0.776219	0.770315	0.466833
26.3763	35.411	43.4043	22.3272	43.1266		142.592	143.988	159.974	125.898	151.814		0.0701019	0.0377404	0	0.0971084	0.00744111		0.147564	0.0360135	0.0335616	0.439491	0.371032		0.789094	0.935683	0.744632	0.67756	0.711014
23.165	33.3155	35.1084	22.5641	41.9217		136.17	139.797	143.383	126.372	149.404		0.24509	0.0584043	0	0.140874	0.015078		0.368635	0.071315	0.00607467	0.310115	0.523215		0.949254	0.9545	0.786425	0.766308	0.530005
25.9419	32.601	35.8308	22.3319	42.2685		141.723	138.368	144.827	125.907	150.098		0.124709	0.0598564	0	0.0957609	0.00417942		0.187675	0.282391	0.0145479	0.334753	0.315765		0.860861	0.866664	0.775813	0.770348	0.722043
23.6671	30.0154	35.697	22.3956	40.538		137.174	133.197	144.56	126.035	146.637		0.262221	0.0736357	0	0.123569	0.00587972		0.416476	0.162306	0.00830528	0.400461	0.377767		0.778237	0.889159	0.747483	0.738989	0.556334
23.463	29.2729	35.6956	24.337	42.4838		136.766	131.712	144.557	129.917	150.529		0.178915	0.0502822	0	0.132499	0.0127803		0.199751	0.197937	0.00461278	0.297162	0.389685		0.998823	0.805406	0.784896	0.714665	0.69032
24.4643	32.5826	38.1201	23.0218	41.3494		138.768	138.331	149.406	127.287	148.26		0.116903	0.0644281	0	0.118541	0.00633593		0.271111	0.115147	0.0172506	0.403854	0.455181		0.759123	0.885184	0.807166	0.708343	0.592366
22.321	29.7849	38.6381	25.1108	40.0588		134.482	132.736	150.442	131.465	145.679		0.133554	0.0593611	0	0.060359	0.00541621		0.237288	0.234415	0.00766054	0.371137	0.352221		0.893277	0.87414	0.767903	0.695671	0.644565
25.6717	29.2875	37.6714	21.5078	41.4885		141.183	131.741	148.509	124.259	148.538		0.134766	0.0404927	0	0.0914326	0.00828401		0.252769	0.247911	0.00788541	0.385707	0.481029		0.812471	0.818614	0.751486	0.717278	0.543129
23.5125	29.2654	35.3632	25.1245	38.9928		136.865	131.697	143.892	131.492	143.547		0.211861	0.0470498	0	0.166791	0.0112087		0.480645	0.183182	0.00559146	0.381143	0.461223		0.811089	0.859837	0.808047	0.655659	0.591366
24.5423	29.4311	36.2611	24.4242	42.8689		138.924	132.028	145.688	130.092	151.299		0.116612	0.0803846	0	0.236571	0.00275609		0.222913	0.123319	0.0125454	0.395611	0.431774		0.881188	0.958018	0.787183	0.733724	0.435269
23.8744	33.0841	37.8461	23.0167	39.2082		137.588	139.334	148.858	127.277	143.977		0.125609	0.0586743	0	0.196683	0.00790934		0.250238	0.252655	0.00242861	0.45328	0.440719		0.951167	0.824805	0.845965	0.78303	0.576657
24.3038	28.3392	38.5604	23.3582	42.8302		138.447	129.844	150.287	127.96	151.221		0.111922	0.041258	0	0.0838104	0.0114063		0.152061	0.173282	0.00637443	0.311192	0.420314		1.01293	0.897108	0.785276	0.8332	0.465361
26.366	29.5063	38.3056	24.1871	40.1772		142.572	132.178	149.777	129.618	145.915		0.247933	0.060362	0	0.0897378	0.00838677		0.323657	0.0755055	0.00283338	0.376704	0.41836		0.95137	0.985109	0.724636	0.686461	0.568072
23.7149	30.5089	36.5145	25.3995	43.2163		137.269	134.184	146.195	132.043	151.994		0.126227	0.0530152	0	0.177968	0.00846967		0.23335	0.0707275	0.00316501	0.326241	0.543047		0.975444	0.965869	0.851235	0.718972	0.526255
23.6269	28.9047	36.1996	22.5329	39.294		137.093	130.975	145.565	126.309	144.149		0.138	0.0458806	0	0.0993904	0.00447694		0.168736	0.179596	0.0040296	0.355563	0.438917		0.839521	0.866312	0.807354	0.730464	0.578581
29.0141	29.3727	36.2231	21.895	42.1623		147.868	131.911	145.612	125.034	149.885		0.0886208	0.0751149	0	0.204466	0.00790461		0.16167	0.153481	0.00429804	0.369789	0.475271		0.746224	0.963953	0.760032	0.748794	0.52033
22.6961	36.9829	40.6904	22.3778	40.6398		135.232	147.132	154.547	125.999	146.841		0.105472	0.086789	0	0.158164	0.00486234		0.162773	0.0839704	0.0115726	0.392808	0.442793		0.964608	1.01132	0.725161	0.749547	0.503151
26.9965	31.6825	35.1579	22.3146	41.8504		143.833	136.531	143.482	125.873	149.262		0.128694	0.0417342	0	0.108535	0.0112884		0.256399	0.0551459	0.00366071	0.377737	0.345786		0.939498	0.971132	0.770147	0.673788	0.628374
26.304	28.7428	34.768	25.0376	40.6297		142.448	130.651	142.702	131.319	146.82		0.103042	0.101363	0	0.114928	0.0121701		0.0914294	0.162684	0.004436	0.346499	0.416765		1.0016	0.972082	0.787404	0.741202	0.662307
23.8823	30.5359	34.9713	21.4559	40.8506		137.604	134.238	143.109	124.155	147.262		0.133887	0.0398584	0	0.179178	0.00557299		0.23302	0.202188	0.0025873	0.372231	0.394972		0.976429	0.831416	0.771698	0.783149	0.494457
24.7076	29.6081	35.2353	20.9383	40.7547		139.255	132.382	143.636	123.12	147.07		0.14149	0.0817627	0	0.180038	0.0116095		0.308327	0.152556	0.00732839	0.412297	0.437476		0.859396	0.968626	0.795752	0.796217	0.543538
24.0467	29.7887	35.264	23.7852	42.3671		137.933	132.743	143.694	128.814	150.295		0.0739144	0.0472418	0	0.135413	0.00138531		0.145591	0.00284417	0.00780725	0.325535	0.398562		0.929374	0.950246	0.792563	0.744877	0.474034
22.9182	29.5618	36.2564	21.4389	43.1171		135.676	132.289	145.679	124.121	151.795		0.0901904	0.0609262	0	0.110075	0.00510922		0.163862	0.243324	0.00563336	0.333779	0.391513		0.931114	0.819574	0.773521	0.79521	0.477283
23.6419	31.7562	36.0956	22.8608	40.125		137.123	136.678	145.357	126.965	145.811		0.144811	0.081391	0	0.143267	0.00758805		0.233647	0.308892	0.00737059	0.330403	0.384108		0.893198	0.733975	0.780572	0.727377	0.663999
24.4494	31.5767	37.1474	24.6008	39.6667		138.738	136.319	147.461	130.445	144.894		0.11407	0.0571239	0	0.114044	0.00879381		0.14808	0.156888	0.00251681	0.350867	0.499946		0.980406	0.863308	0.804174	0.618584	0.567567
23.6713	30.3796	38.02	22.3131	39.1303		137.182	133.925	149.206	125.87	143.822		0.110454	0.0713618	0	0.136735	0.014068		0.138934	0.20131	0.0052142	0.302804	0.491806		1.01927	0.784493	0.812653	0.780498	0.605647
21.4232	30.845	37.3084	24.3378	41.0798		132.686	134.856	147.783	129.919	147.721		0.145502	0.0512825	0	0.219115	0.00671969		0.207697	0.0906413	0.0137889	0.430445	0.446992		0.938563	0.975278	0.726036	0.682627	0.514929
26.1607	28.2835	35.6009	23.1807	42.2866		142.161	129.733	144.368	127.605	150.134		0.0540238	0.0710986	0	0.150507	0.0055075		0.144753	0.179237	0.00619538	0.265465	0.434086		0.865816	0.857914	0.741785	0.775479	0.574808
25.398	28.9855	36.4938	24.7496	41.6462		140.636	131.137	146.153	130.743	148.853		0.193052	0.0755633	0	0.0952819	0.0104379		0.300493	0.0993985	0.00506576	0.28368	0.44372		0.774066	0.990774	0.793385	0.829842	0.723769
22.1376	31.1532	36.1399	25.6509	45.066		134.115	135.472	145.446	132.545	155.693		0.146844	0.0829334	0	0.13257	0.0104711		0.329615	0.102812	0.00655965	0.387594	0.430251		0.988658	0.978705	0.828107	0.775782	0.580922
23.6974	29.1976	34.9567	21.7892	41.1723		137.234	131.561	143.079	124.822	147.906		0.0696114	0.0564447	0	0.186471	0.00996643		0.232286	0.163875	0.00226366	0.344697	0.357102		0.853765	0.918237	0.820659	0.807171	0.797372
21.7909	30.1719	36.5859	20.8495	39.5368		133.421	133.51	146.338	122.943	144.635		0.113183	0.0780222	0	0.127469	0.0077062		0.331103	0.254624	0.0188672	0.366302	0.373224		0.864006	0.893456	0.777513	0.839355	0.645771
21.1744	29.208	36.4024	23.026	39.5198		132.188	131.582	145.971	127.296	144.601		0.175509	0.079848	0	0.123598	0.00872916		0.271371	0.193369	0.00784261	0.442335	0.506697		0.876071	0.946092	0.787851	0.657346	0.546737
23.1513	32.2787	36.1809	22.0031	40.801		136.142	137.723	145.528	125.25	147.163		0.142495	0.08381	0	0.186726	0.00664012		0.172298	0.0235819	0.0254543	0.362501	0.329986		0.883584	1.01992	0.762193	0.815112	0.620298
27.116	30.7299	37.5822	23.4974	41.5279		144.072	134.626	148.33	128.238	148.617		0.159105	0.0396031	0	0.111509	0.00283733		0.329294	0.144006	0.00652839	0.261277	0.360948		0.729526	0.857314	0.872977	0.874774	0.661449
24.0387	31.4315	36.7849	22.0956	39.957		137.917	136.029	146.736	125.435	145.475		0.0809651	0.054752	0	0.217076	0.00222045		0.208882	0.164637	0.00442054	0.38394	0.366513		0.836387	0.886945	0.866043	0.826052	0.597978
24.0276	32.902	39.9216	21.9006	39.2939		137.895	138.97	153.009	125.045	144.149		0.161701	0.0406616	0	0.0844597	0.00271801		0.43148	0.136086	0.00804363	0.331374	0.366824		0.694099	0.73731	0.775143	0.778395	0.63676
26.417	29.2597	37.9763	23.9758	39.5553		142.674	131.685	149.119	129.195	144.672		0.0782272	0.119269	0	0.101408	0.0023251		0.125395	0.224378	0.0062361	0.359269	0.385128		0.848153	0.922714	0.747738	0.764207	0.566718
24.3285	28.1763	38.9647	22.9042	39.9714		138.497	129.519	151.095	127.052	145.504		0.130716	0.0586047	0	0.17131	0.00364884		0.242564	0.213681	0.00787901	0.381084	0.436637		0.970299	0.847884	0.780251	0.814968	0.581037
22.0679	30.0472	35.0426	23.3653	39.1182		133.975	133.26	143.251	127.974	143.797		0.138344	0.0887297	0	0.180273	0.00434799		0.27838	0.127894	0.0029592	0.376987	0.362818		0.917227	0.997309	0.79343	0.86071	0.638374
21.7334	35.9832	39.1069	22.1147	41.9119		133.306	145.132	151.38	125.473	149.385		0.193043	0.0535916	0	0.184889	0.00131812		0.354118	0.0946824	0.0145535	0.45938	0.346888		0.858084	0.949536	0.672015	0.716563	0.510529
34.6627	29.3874	35.6902	24.5334	40.3058		159.165	131.941	144.546	130.31	146.173		0.0242146	0.0873466	0	0.0770549	0.007301		0.176742	0.181558	-0.00148804	0.215011	0.433366		0.657876	0.962294	0.7366	0.811422	0.625119
25.999	29.5817	35.3202	23.1443	41.0735		141.837	132.329	143.806	127.532	147.708		0.0923408	0.0911899	0	0.111253	0.00320428		0.197685	0.190329	0.00316274	0.379336	0.404672		0.799025	0.903631	0.766473	0.653079	0.551174
27.1125	35.369	38.4239	21.0462	40.3697		144.065	143.904	150.014	123.336	146.3		0.0732842	0.0979439	0	0.152694	0.00405526		0.207861	0.106247	-0.00176485	0.433269	0.306574		0.808305	0.981493	0.838457	0.764282	0.653218
22.7867	31.34	34.8455	23.6203	43.3256		135.413	135.846	142.857	128.484	152.212		0.150531	0.0383933	0	0.126813	0.00901214		0.317978	0.210819	0.00729496	0.443591	0.446159		0.920069	0.763805	0.776102	0.670687	0.517366
22.2829	30.9243	42.6261	23.2986	39.906		134.405	135.014	158.418	127.841	145.373		0.141598	0.0590903	0	0.148208	0.00953366		0.250349	0.212106	0.0112254	0.487233	0.444447		0.868804	0.826434	0.75948	0.727991	0.65429
26.8154	28.2573	34.3505	24.1163	45.2597		143.47	129.68	141.867	129.476	156.08		0.0418649	0.0820062	0	0.125525	0.0172717		0.170798	0.1101	0.00297029	0.350119	0.526731		0.809267	0.98549	0.821665	0.740969	0.60415
25.2027	31.7776	34.6364	21.0279	42.3731		140.245	136.721	142.439	123.299	150.307		0.0671828	0.0744867	0	0.158863	0.0048879		0.14181	0.0721955	0.003912	0.388364	0.288451		0.917123	0.93691	0.777298	0.773863	0.699546
26.2715	29.8044	35.5891	24.4864	42.4822		142.383	132.775	144.344	130.216	150.525		0.0952566	0.0894758	0	0.0984297	0.00430202		0.399565	0.0768439	0.00399474	0.253527	0.36842		0.804171	1.00886	0.788272	0.882208	0.670615
28.0054	29.9143	37.8568	23.0454	40.0631		145.85	132.994	148.879	127.334	145.687		0.035585	0.0561439	0	0.0871906	0.00171691		0.278867	0.270239	-0.000135081	0.3714	0.321497		0.782604	0.766723	0.730724	0.780132	0.687299
23.7872	30.4411	36.0463	23.7521	40.8359		137.414	134.048	145.258	128.748	147.233		0.0885382	0.0426839	0	0.228276	0.0149237		0.191039	0.190746	0.00195782	0.498152	0.472987		0.879091	0.800906	0.814711	0.691644	0.553713
22.9462	30.3524	36.8734	22.4285	41.2787		135.732	133.871	146.913	126.101	148.118		0.108701	0.0709047	0	0.0792316	0.00551929		0.172784	0.101313	0.0041182	0.278171	0.420772		0.996401	1.01771	0.792544	0.790449	0.662279
23.4354	30.427	36.6852	24.8944	40.0227		136.71	134.02	146.536	131.032	145.606		0.123555	0.0802715	0	0.063466	0.01142		0.17238	0.152186	-0.000556404	0.361139	0.422217		0.924409	1.02399	0.801252	0.618516	0.579344
26.9405	31.0883	39.483	22.6336	40.0423		143.721	135.343	152.132	126.511	145.646		0.0961898	0.0402533	0	0.0808511	0.00999681		0.145136	0.169653	-0.00154831	0.386965	0.403147		0.905487	0.814796	0.776231	0.700182	0.662551
23.3468	30.3995	36.7998	21.758	39.2702		136.533	133.965	146.765	124.759	144.101		0.114651	0.0739427	0	0.152572	0.00280861		0.303889	0.128839	0.00475845	0.452978	0.358944		0.869794	0.842315	0.803999	0.758618	0.638274
24.7696	32.8231	37.1223	25.2261	43.1928		139.379	138.812	147.41	131.696	151.946		0.118497	0.0970648	0	0.0792811	0.01183		0.428121	0.139424	0.00994736	0.295713	0.466784		0.799248	0.908803	0.773992	0.682675	0.515123
22.4197	33.2032	37.0466	28.842	40.7689		134.679	139.572	147.259	138.928	147.099		0.16047	0.0236233	0	0.172297	0.00724304		0.260575	0.0357843	0.00532429	0.441527	0.392737		0.938712	0.878043	0.779913	0.596498	0.557636
22.1622	30.146	36.6674	23.0536	48.393		134.164	133.458	146.501	127.351	162.347		0.137622	0.105092	0	0.0830256	0.00458992		0.264762	0.114677	0.0139559	0.3428	0.348665		0.861152	1.02154	0.80361	0.755301	0.471873
22.6717	28.6211	36.8096	22.5382	41.2958		135.183	130.408	146.785	126.32	148.153		0.141452	0.0584605	0	0.151284	0.0250455		0.260131	0.161631	0.00545597	0.410947	0.489887		0.858214	0.851834	0.729211	0.87456	0.549566
23.356	29.8094	34.5637	23.1591	40.9196		136.552	132.785	142.293	127.562	147.4		0.0875981	0.0632694	0	0.118062	0.0081719		0.161656	0.0950626	-0.000124598	0.349205	0.463644		0.946388	0.900992	0.794074	0.838718	0.47225
23.6334	31.1199	36.479	23.0832	41.2958		137.106	135.406	146.124	127.41	148.153		0.139794	0.0659993	0	0.11232	0.00561382		0.377737	0.0808369	0.0013409	0.343463	0.31459		0.692843	0.937379	0.791884	0.82919	0.688554
21.571	30.4661	41.4033	23.0816	39.8519		132.981	134.098	155.972	127.407	145.265		0.15797	0.0667454	0	0.0977248	0.00619397		0.358213	0.170403	0.00990888	0.412434	0.401498		0.897233	0.955028	0.706727	0.713084	0.574019
22.1514	30.6325	35.906	23.0594	41.7369		134.142	134.431	144.978	127.362	149.035		0.0965761	0.0672416	0	0.156718	0.0174798		0.279599	0.23999	0.00347594	0.336941	0.440726		0.848971	0.825013	0.796249	0.826794	0.530518
22.0408	30.5372	41.5084	23.6699	41.1074		133.921	134.24	156.183	128.583	147.776		0.140395	0.0635617	0	0.156063	0.0035321		0.306555	0.0719891	-0.0146789	0.525761	0.380622		0.788373	0.998308	0.825244	0.671211	0.571756
24.0241	30.9269	37.3365	21.8231	43.2045		137.888	135.02	147.839	124.89	151.97		0.150198	0.0509468	0	0.0952663	0.00581805		0.190891	0.0860296	0.0153918	0.257317	0.319704		1.02138	0.959869	0.766327	0.907269	0.658645
23.3556	29.2853	37.5817	23.1955	40.8994		136.551	131.736	148.329	127.634	147.36		0.10314	0.0850949	0	0.099064	0.00188421		0.163047	0.138059	0.0032586	0.406556	0.365957		0.824541	0.980216	0.809284	0.693242	0.57046
24.8011	30.967	34.8093	22.7677	39.5839		139.442	135.1	142.784	126.779	144.729		0.141531	0.0654129	0	0.175588	0.00459928		0.254443	0.159383	0.00400124	0.450418	0.431477		0.796969	0.933152	0.779645	0.654998	0.551732
22.3801	31.2539	38.699	22.2335	38.9472		134.6	135.674	150.564	125.711	143.455		0.0864975	0.0386451	0	0.156447	0.0112158		0.2649	0.116029	0.0237929	0.374837	0.419024		0.760754	0.888936	0.771526	0.888798	0.622892
21.171	29.9062	37.1888	22.2665	41.1612		132.182	132.978	147.543	125.777	147.883		0.103285	0.0421287	0	0.152191	0.0020212		0.226252	0.115515	0.0100104	0.328986	0.368678		0.920127	0.911065	0.793759	0.772142	0.703075
22.9773	30.4113	36.1525	20.2016	42.4945		135.794	133.988	145.471	121.647	150.55		0.104993	0.0818081	0	0.136009	0.00913911		0.301905	0.102091	0.00894649	0.361665	0.394769		0.790161	0.93592	0.717711	0.784197	0.536334
20.3713	28.7265	37.9491	23.3647	41.0866		130.582	130.619	149.064	127.973	147.734		0.160659	0.0559314	0	0.157409	0.00575453		0.195145	0.0996375	0.0182645	0.286556	0.423879		0.983109	0.956523	0.737048	0.78678	0.608275
20.6493	31.0416	36.166	22.2393	39.2047		131.138	135.249	145.498	125.722	143.97		0.128917	0.0670756	0	0.110881	0.0112716		0.345647	0.106039	0.00819242	0.337786	0.383886		0.799625	0.942066	0.837147	0.837546	0.629136
21.0296	33.5523	35.9138	24.1622	43.2896		131.899	140.27	144.993	129.568	152.14		0.152422	0.0287358	0	0.110913	0.00783824		0.390438	0.10747	0.00594578	0.318767	0.386004		0.779933	0.878174	0.801083	0.694865	0.464323
19.5507	31.6036	36.1973	22.2623	42.0357		128.941	136.373	145.56	125.768	149.632		0.149828	0.0923686	0	0.100138	0.00214962		0.314916	0.112641	0.0118061	0.3628	0.380198		0.830557	1.01028	0.774005	0.742464	0.470563
21.528	32.3459	34.2906	21.961	40.072		132.896	137.858	141.747	125.166	145.705		0.16185	0.0674624	0	0.125097	0.00709752		0.174988	0.0805387	0.00220843	0.307871	0.523227		0.958333	0.940414	0.797391	0.887947	0.485824
21.1353	31.2794	36.7265	25.848	40.7983		132.11	135.725	146.619	132.939	147.158		0.156898	0.0529835	0	0.152004	0.00459826		0.169675	0.0964777	0.00584794	0.288949	0.340348		1.02743	0.948864	0.807636	0.707482	0.698804
23.9226	32.0553	35.6668	21.8456	39.2115		137.685	137.276	144.499	124.935	143.984		0.119984	0.0815151	0	0.141333	0.00609156		0.18862	0.0836129	0.019405	0.256669	0.438793		0.884895	0.9627	0.756253	0.799299	0.591334
22.2045	30.9811	37.1287	23.1683	42.5145		134.249	135.128	147.423	127.58	150.59		0.125686	0.0557775	0	0.119464	0.00266157		0.206853	0.218108	0.00644432	0.290604	0.447175		0.871322	0.825516	0.8078	0.936485	0.474767
26.0622	34.146	35.69	23.1874	40.2958		141.964	141.458	144.546	127.618	146.153		0.0560872	0.0989981	0	0.137157	0.0213768		0.166269	0.0818904	0.00545874	0.414399	0.380361		0.842105	0.92396	0.79069	0.770268	0.651212
20.227	32.7639	37.9454	21.6081	40.1021		130.294	138.694	149.057	124.46	145.765		0.107569	0.0762405	0	0.114034	0.00825489		0.21951	0.187752	0.0102668	0.312096	0.423878		0.859082	0.90033	0.778059	0.799528	0.563791
20.4425	31.1821	38.7297	23.8843	39.4968		130.725	135.53	150.625	129.012	144.555		0.121621	0.0911455	0	0.141272	0.0038641		0.363852	0.123046	0.0046179	0.389972	0.423887		0.791347	0.872296	0.69443	0.780327	0.561094
22.552	31.0715	39.0726	24.4148	41.2197		134.944	135.309	151.311	130.073	148		0.10513	0.0494355	0	0.0778361	0.00834039		0.26251	0.262269	0.00844497	0.47679	0.45867		0.862792	0.703206	0.746037	0.613371	0.512916
21.8103	30.1404	43.4034	22.7818	41.6327		133.46	133.447	159.973	126.807	148.826		0.100945	0.0534375	0	0.146163	0.0244532		0.228728	0.15026	0.0177964	0.337485	0.551601		0.805574	0.881434	0.731821	0.77008	0.549902
22.1521	29.8349	36.3216	25.2816	40.6303		134.144	132.836	145.809	131.807	146.822		0.17483	0.0671793	0	0.171309	0.0113957		0.237436	0.0813259	0.00275724	0.366083	0.546076		0.894126	0.903845	0.869437	0.621472	0.483555
23.0646	30.1983	40.1824	25.1599	42.0462		135.969	133.562	153.531	131.563	149.653		0.103782	0.0506362	0	0.0473348	0.0322448		0.364158	0.166102	0.00571116	0.416294	0.501597		0.879743	0.838717	0.800697	0.67686	0.60697
25.6661	31.0959	36.061	22.0834	40.6408		141.172	135.358	145.288	125.41	146.843		0.060037	0.060903	0	0.242598	0.00533772		0.361738	0.218238	0.00140527	0.367242	0.472712		0.723093	0.853481	0.843341	0.815982	0.48697
21.7697	31.8087	38.363	27.0009	40.4545		133.379	136.783	149.892	135.245	146.47		0.127958	0.0337115	0	0.0962097	0.00790003		0.160542	0.234719	0.0191883	0.245087	0.452797		0.914917	0.684591	0.742614	0.819412	0.528311
27.2834	33.7419	39.4024	24.6363	40.6134		144.406	140.65	151.971	130.516	146.788		0.049072	0.0647724	0	0.121549	0.0312216		0.27365	0.0536147	-0.00811661	0.303761	0.443195		0.736393	0.956513	0.733944	0.808572	0.624147
21.6969	31.5474	36.9521	22.4879	41.6211		133.233	136.261	147.07	126.219	148.803		0.130507	0.0427843	0	0.17832	0.00382788		0.242031	0.0606129	0.00181028	0.443328	0.305342		1.00462	0.957703	0.727043	0.730583	0.754752
23.0634	35.5944	35.162	23.4906	40.3762		135.966	144.355	143.49	128.225	146.313		0.1239	0.0902981	0	0.0675735	0.00411503		0.160114	0.265965	0.00495673	0.351041	0.383929		0.949718	0.770615	0.76035	0.805909	0.617548
24.6319	32.8629	39.8004	25.7557	41.0481		139.103	138.892	152.767	132.755	147.657		0.0858619	0.0388873	0	0.0455759	0.00557026		0.148571	0.142166	0.00714131	0.260855	0.314078		0.960165	0.902256	0.735169	0.729472	0.625484
24.7449	31.7783	39.7771	24.2808	39.4555		139.329	136.722	152.72	129.805	144.472		0.0963784	0.0418582	0	0.179163	0.00853691		0.249374	0.0597314	0.00878424	0.443442	0.38957		0.861923	0.944045	0.74838	0.741956	0.580175
25.0819	31.7693	35.7453	24.2204	38.985		140.003	136.705	144.656	129.684	143.531		0.095161	0.0708142	0	0.0913976	0.0078453		0.193024	0.121847	0.00999366	0.223362	0.42221		0.847315	0.938368	0.798906	0.847262	0.581446
26.7945	33.7853	37.0241	24.1235	44.7221		143.429	140.736	147.214	129.491	155.005		0.0415673	0.0294482	0	0.0867919	0.00529377		0.392049	0.0522934	-0.000679501	0.388911	0.540952		0.627919	0.915148	0.761149	0.697811	0.539827
24.047	31.3174	36.9609	23.5009	42.2179		137.933	135.801	147.088	128.245	149.997		0.0820061	0.0482189	0	0.131741	0.00329406		0.21463	0.281868	0.00989495	0.319231	0.413243		0.88904	0.847737	0.779373	0.888667	0.583121
25.9814	31.1191	36.7688	21.1162	40.685		141.802	135.404	146.704	123.476	146.931		0.0949836	0.0436812	0	0.166748	0.0019799		0.117351	0.148142	0.00555568	0.439947	0.414101		0.885973	0.890976	0.843809	0.751143	0.518819
21.4571	32.7849	35.5626	24.5067	40.8309		132.754	138.736	144.291	130.257	147.223		0.112379	0.0593782	0	0.281191	0.0019788		0.216607	0.118657	0.00249214	0.564959	0.411054		0.944396	0.900197	0.851837	0.845713	0.450728
21.8514	32.3615	37.77	23.1061	42.2346		133.542	137.889	148.706	127.456	150.03		0.103944	0.0566723	0	0.247446	0.00317216		0.349472	0.155041	0.00331571	0.341352	0.414741		0.823102	0.85968	0.806582	0.955447	0.445132
26.1899	33.6004	38.734	26.0085	41.933		142.219	140.367	150.634	133.26	149.427		0.0853892	0.0440519	0	0.120443	0.0120381		0.197495	0.0951668	0.0238887	0.282033	0.61137		0.989638	0.845534	0.742501	0.711367	0.441869
24.2593	30.4824	37.4789	26.0446	43.0548		138.358	134.131	148.124	133.333	151.671		0.219957	0.0567453	0	0.203606	0.00819584		0.381847	0.108384	0.00631884	0.388143	0.565654		0.781016	0.917246	0.774577	0.786033	0.457925
27.6925	30.0527	37.2363	20.8613	38.9202		145.225	133.271	147.638	122.966	143.401		0.0831023	0.0570156	0	0.185958	0.00922751		0.170906	0.111142	0.00193832	0.421756	0.434357		0.880208	0.995778	0.751308	0.80665	0.557381
22.5611	32.2256	33.9379	20.8304	38.8537		134.962	137.617	141.042	122.904	143.268		0.188491	0.0169175	0	0.165786	0.0116011		0.373118	0.110123	0.00220427	0.328461	0.434361		0.767122	0.847843	0.805025	0.869338	0.649948
23.672	36.6976	34.9978	28.7797	41.3331		137.184	146.561	143.162	138.803	148.227		0.161546	0.0217596	0	0.161444	0.0276602		0.216654	0.121038	0.0150163	0.424828	0.511952		0.903099	0.949417	0.790811	0.679941	0.535351
21.9213	32.2923	34.7586	21.7496	41.0854		133.682	137.75	142.683	124.743	147.732		0.15981	0.0632027	0	0.204925	0.00988958		0.215712	0.133529	0.00230394	0.360338	0.425707		0.992569	0.964306	0.778329	0.864041	0.583506
25.8655	30.749	34.6258	26.468	41.6557		141.571	134.664	142.417	134.179	148.872		0.189092	0.0575848	0	0.174472	0.000708507		0.446628	0.119667	0.000716417	0.374249	0.408392		0.803512	0.962484	0.813555	0.722795	0.481596
23.9671	28.5135	36.3498	22.5633	40.0765		137.774	130.193	145.865	126.37	145.714		0.171683	0.0505652	0	0.10764	0.00383091		0.269153	0.131683	0.0153475	0.358242	0.434951		0.828246	0.923593	0.714598	0.781967	0.571751
24.6256	30.1806	35.4798	26.0531	43.5854		139.091	133.527	144.126	133.35	152.732		0.123631	0.0457972	0	0.203043	0.00378225		0.255007	0.245502	0.000543689	0.463409	0.405711		0.866404	0.880712	0.828418	0.637148	0.471204
23.9059	30.4911	37.6326	23.1336	39.8874		137.651	134.148	148.431	127.511	145.336		0.12538	0.0498013	0	0.0810875	0.00577816		0.242267	0.068485	0.00180693	0.412665	0.530771		0.850349	0.985225	0.861662	0.729821	0.469338
23.1692	29.1079	36.1297	24.3787	39.3692		136.178	131.382	145.425	130.001	144.299		0.114918	0.0770657	0	0.189659	0.0084352		0.244836	0.125943	0.00351333	0.334447	0.460715		0.859211	0.892372	0.828698	0.754715	0.588854
25.1288	31.205	35.5973	24.9315	41.7854		140.097	135.576	144.36	131.106	149.132		0.124729	0.0494485	0	0.184611	0.00653384		0.3397	0.233733	0.00128356	0.368774	0.510552		0.819718	0.767413	0.7782	0.886325	0.484219
24.6203	29.7678	36.6216	24.1317	42.0235		139.08	132.701	146.409	129.507	149.608		0.161576	0.0673057	0	0.166191	0.000497323		0.311797	0.220941	0.00700841	0.425682	0.457641		0.825799	0.856581	0.811451	0.802014	0.478319
22.3444	31.0107	37.1349	24.1624	40.8439		134.528	135.187	147.436	129.568	147.249		0.109285	0.0309048	0	0.161114	0.00743623		0.261921	0.115148	0.00685216	0.374397	0.446357		0.892637	0.908812	0.807974	0.75943	0.570639
25.5571	29.4969	36.8077	23.4742	43.1575		140.954	132.16	146.781	128.192	151.876		0.112326	0.0425556	0	0.167007	0.00637543		0.145219	0.103302	0.00151472	0.452047	0.438307		0.947183	0.880317	0.882855	0.767983	0.600888
20.6769	31.3422	35.4179	22.8947	42.2391		131.193	135.85	144.002	127.033	150.039		0.225304	0.0377626	0	0.249132	0.00514424		0.25059	0.139179	0.0044317	0.352363	0.380526		1.04703	0.846139	0.828926	0.816628	0.680395
24.9437	33.3971	34.3527	23.4978	41.7746		139.727	139.96	141.871	128.239	149.11		0.1832	0.0930924	0	0.101302	0.00336223		0.347295	0.332605	0.00399181	0.360631	0.345474		0.685926	0.804577	0.790972	0.757959	0.638037
22.2221	33.4859	40.0329	22.7522	40.776		134.284	140.138	153.232	126.748	147.113		0.122821	0.0680635	0	0.133073	0.00549823		0.383156	0.105541	0.00290064	0.389773	0.455354		0.731244	1.01698	0.814499	0.732	0.55964
23.4503	33.4727	40.6019	26.7492	40.1942		136.74	140.111	154.37	134.742	145.949		0.214749	0.0194925	0	0.069647	0.00468219		0.361098	0.187683	0.000539648	0.350004	0.392174		0.909625	0.789411	0.721768	0.59589	0.609103
21.4454	30.8283	38.2924	22.2631	41.6165		132.73	134.822	149.751	125.77	148.794		0.20069	0.0811127	0	0.216387	0.0198934		0.398926	0.265074	0.0397612	0.385862	0.417091		0.858994	0.832328	0.68195	0.76309	0.756482
25.3829	32.0676	36.7409	25.6146	41.7399		140.605	137.301	146.648	132.473	149.041		0.0897252	0.0348036	0	0.0654307	0.0207493		0.216607	0.17855	0.0230625	0.396566	0.40521		0.82867	0.702267	0.785716	0.599489	0.573283
21.6877	34.9911	34.7241	22.9811	40.324		133.215	143.148	142.614	127.206	146.209		0.100045	0.0107587	0	0.183083	0.00615946		0.319595	0.190841	0.00214984	0.346767	0.4058		0.779842	0.588663	0.787437	0.622295	0.61608
22.9054	33.5554	36.2951	21.4251	40.1807		135.65	140.277	145.756	124.094	145.922		0.13258	0.0510325	0	0.161022	0.00637685		0.211271	0.0493523	0.00853635	0.330648	0.416025		1.01666	0.926227	0.785999	0.740879	0.553513
20.3635	32.9334	36.5905	22.056	41.4482		130.567	139.033	146.347	125.355	148.457		0.103785	0.0690188	0	0.173283	0.0094345		0.213904	0.02935	0.00803035	0.369811	0.412741		0.884934	1.02778	0.806252	0.819251	0.641615
22.2895	30.2811	38.6152	25.0855	40.596		134.419	133.728	150.396	131.414	146.753		0.114227	0.0566031	0	0.111011	0.0137473		0.220952	0.0960386	0.00485783	0.323226	0.422244		0.776071	0.922232	0.736113	0.899724	0.61309
21.6588	30.5214	37.2378	25.9365	40.5087		133.157	134.209	147.641	133.116	146.578		0.131896	0.0393821	0	0.0593375	0.0295236		0.300372	0.174001	0.00543093	0.321644	0.414728		0.783615	0.83798	0.78725	0.62143	0.63149
21.3966	37.0225	43.2683	22.6383	39.9529		132.633	147.211	159.703	126.52	145.467		0.131727	0.00928909	0	0.201054	0.0194598		0.208156	0.145206	0.00567559	0.347811	0.442902		1.05017	0.85451	0.816505	0.77866	0.632136
23.0072	34.1564	36.5615	22.9655	38.9892		135.854	141.479	146.289	127.174	143.539		0.110213	0.0453029	0	0.192809	0.010424		0.318012	0.10184	0.00711986	0.380591	0.436656		0.82787	0.889412	0.732402	0.738243	0.58343
23.483	31.0207	38.7406	23.6635	39.1778		136.806	135.207	150.647	128.57	143.917		0.0791791	0.0642321	0	0.212717	0.0118966		0.16809	0.0794959	0.0133873	0.385869	0.424673		0.881515	1.05058	0.731916	0.835404	0.62634
22.5095	32.7108	38.2779	22.4864	39.6569		134.859	138.587	149.722	126.216	144.875		0.133452	0.0562478	0	0.116348	0.0116436		0.315738	0.143208	0.00312564	0.373576	0.455054		0.934391	0.935816	0.790681	0.765222	0.635897
24.9989	31.4849	39.1049	21.8564	43.1335		139.837	136.136	151.376	124.956	151.828		0.0650532	0.0463502	0	0.127267	0.0087195		0.222021	0.12951	0.0193062	0.317445	0.450431		0.774309	0.953386	0.765882	0.639784	0.664585
24.5515	31.4397	36.5886	22.7567	40.9559		138.942	136.045	146.343	126.757	147.473		0.0763804	0.0559393	0	0.196531	0.0109461		0.194519	0.122626	0.00952947	0.426932	0.414118		0.788121	0.901662	0.77615	0.693879	0.647581
21.5975	35.746	37.5081	24.2324	41.2774		133.035	144.658	148.182	129.708	148.116		0.107066	0.0479219	0	0.0773964	0.011356		0.362166	0.0287646	-0.00282521	0.365206	0.437599		0.737203	0.990182	0.757327	0.704932	0.665828
22.5285	35.7768	35.5091	24.6149	40.7667		134.897	144.72	144.184	130.473	147.094		0.156745	0.0224327	0	0.0767752	0.0103558		0.321502	0.0285674	-0.000443586	0.322521	0.414603		0.936983	0.903047	0.760176	0.751723	0.577761
22.4493	31.9377	35.8452	23.815	40.3081		134.738	137.041	144.856	128.874	146.177		0.128046	0.0435547	0	0.153979	0.0130673		0.298946	0.164725	0.00190162	0.303775	0.4258		0.908007	0.777542	0.786831	0.85045	0.616348
22.896	32.0635	37.909	23.7398	40.5078		135.632	137.293	148.984	128.723	146.577		0.0804009	0.046076	0	0.15204	0.0153222		0.171399	0.105117	0.00244232	0.394889	0.437194		0.92451	0.946159	0.757874	0.717855	0.605871
22.1836	30.8797	37.9282	23.5081	38.3941		134.207	134.925	149.022	128.26	142.349		0.0888448	0.0736056	0	0.153374	0.0096683		0.337141	0.227053	0.00386299	0.412659	0.402935		0.747365	0.878601	0.724388	0.631758	0.642718
25.1009	30.3561	38.7899	22.2093	38.3937		140.041	133.878	150.746	125.662	142.348		0.116088	0.0767586	0	0.153439	0.00876852		0.293257	0.0596922	0.00861978	0.391879	0.439923		0.858733	1.00038	0.697516	0.770701	0.577626
22.975	31.7856	38.7563	23.6224	38.9553		135.79	136.737	150.678	128.488	143.472		0.111911	0.0736394	0	0.106975	0.0070465		0.259422	0.0360929	0.0179433	0.32446	0.411682		0.867615	1.05252	0.730317	0.651756	0.576963
26.5438	31.0801	36.2196	23.3512	41.8789		142.927	135.326	145.605	127.946	149.319		0.114134	0.0371474	0	0.174886	0.01066		0.22039	0.16066	0.00638562	0.373401	0.416605		0.930756	0.946703	0.749926	0.757739	0.574538
25.2938	34.7128	36.0614	23.3346	39.5414		140.427	142.591	145.289	127.913	144.644		0.089974	0.0501192	0	0.154925	0.00792845		0.188991	0.0581081	0.00972028	0.341954	0.503265		0.884249	0.989801	0.713243	0.814284	0.47743
26.1047	32.5553	37.1309	21.7694	37.873		142.049	138.276	147.428	124.782	141.307		0.156691	0.0767321	0	0.132914	0.0132331		0.290793	0.187198	0.0109107	0.391974	0.426915		0.998108	0.948323	0.726637	0.761612	0.625372
22.491	34.2307	38.2503	22.8216	39.2641		134.821	141.627	149.667	126.887	144.089		0.142465	0.0670899	0	0.143544	0.00676289		0.30009	0.136865	-0.00871015	0.461613	0.426661		0.927381	0.935295	0.746644	0.747669	0.542146
22.3438	30.2259	37.9905	20.3577	38.0378		134.527	133.618	149.147	121.959	141.637		0.0799287	0.0595539	0	0.175412	0.0116456		0.196578	0.0854387	0.0071176	0.328413	0.404743		0.879753	1.01167	0.787509	0.82162	0.61747
24.0618	32.0221	36.54	20.4488	40.8472		137.963	137.21	146.246	122.141	147.255		0.115196	0.0648295	0	0.157488	0.00927639		0.184638	0.122082	0.00982422	0.342969	0.429158		0.919948	1.00912	0.805791	0.815491	0.506055
24.617	35.3183	39.4401	21.1551	40.1141		139.074	143.802	152.046	123.554	145.789		0.0766228	0.0598636	0	0.125921	0.00623558		0.224705	0.0591244	0.0019786	0.386571	0.417029		0.78578	0.925518	0.775982	0.695167	0.543037
22.3697	32.606	36.8273	21.023	39.0869		134.579	138.378	146.82	123.29	143.735		0.110511	0.0872852	0	0.174415	0.00874833		0.23661	0.0538877	0.00940033	0.343273	0.430238		0.971876	1.01887	0.828175	0.807143	0.548291
23.4162	35.7028	35.452	23.9142	38.7686		136.672	144.571	144.07	129.072	143.098		0.0904561	0.0787813	0	0.122625	0.0144866		0.192248	0.0577036	0.00496807	0.475716	0.431814		0.947148	0.914221	0.756314	0.661867	0.618305
22.08	31.6015	37.2533	22.1271	38.9602		134	136.369	147.672	125.498	143.481		0.0979079	0.0496564	0	0.147729	0.00625176		0.237855	0.193862	0.000568258	0.366974	0.429951		0.897314	0.985915	0.770142	0.710929	0.534695
25.2749	33.0371	35.1278	21.6235	40.8557		140.389	139.24	143.421	124.49	147.272		0.122924	0.104218	0	0.169459	0.00758696		0.233478	0.0341172	0.00110437	0.391596	0.453509		1.06308	1.0661	0.822666	0.794022	0.517789
21.7524	30.4124	37.6859	22.8763	39.4226		133.344	133.991	148.538	126.996	144.406		0.145684	0.053899	0	0.104566	0.0100369		0.391089	0.0657532	0.0138863	0.393003	0.412329		0.792995	1.05138	0.756585	0.753159	0.56577
23.0416	31.6572	34.5147	25.3593	39.9931		135.923	136.48	142.195	131.962	145.547		0.124306	0.0535351	0	0.107749	0.00658831		0.283457	0.142551	0.0007808	0.336559	0.420734		0.843338	0.890669	0.796818	0.71867	0.623041
25.1143	38.9006	36.8416	24.4253	40.661		140.068	150.967	146.849	130.094	146.883		0.129123	0.039576	0	0.106256	0.00387766		0.237585	0.158256	0.00205151	0.319318	0.396274		0.858197	0.752625	0.77621	0.775475	0.552748
24.5615	33.1882	36.0556	21.7029	40.9175		138.963	139.542	145.277	124.649	147.396		0.139374	0.0729079	0	0.162251	0.0133595		0.206129	0.208115	0.00391229	0.363937	0.397363		0.919821	0.823275	0.812546	0.690269	0.587329
22.3858	31.847	37.7984	23.3721	38.4198		134.611	136.86	148.763	127.988	142.401		0.125935	0.0452409	0	0.177111	0.0099914		0.215748	0.220449	0.0167902	0.435682	0.451701		0.962757	0.946291	0.838117	0.71073	0.593916
23.2621	33.7746	37.2986	22.489	40.469		136.364	140.715	147.763	126.222	146.499		0.0921728	0.117223	0	0.176091	0.00586681		0.187659	0.202891	0.01342	0.344651	0.432858		0.911413	1.03201	0.75277	0.848547	0.58054
23.561	30.3617	36.9712	23.7518	41.6219		136.961	133.889	147.108	128.747	148.805		0.132194	0.0556804	0	0.147929	0.0203905		0.353517	0.219693	0.00303551	0.438126	0.555723		0.938541	0.873977	0.737435	0.602731	0.583724
25.2652	31.8167	40.0316	21.8344	40.0301		140.37	136.799	153.229	124.912	145.621		0.119693	0.0461191	0	0.170314	0.00693909		0.215863	0.0956515	0.00149505	0.366298	0.381955		0.880587	0.890488	0.800187	0.788244	0.603726
23.0658	32.0763	35.4015	22.9445	40.4383		135.971	137.318	143.969	127.132	146.438		0.131705	0.0831467	0	0.180464	0.01468		0.276163	0.157573	0.00345905	0.401565	0.553489		0.929004	0.92266	0.771094	0.72872	0.560842
22.1154	41.2114	42.6915	25.1561	39.253		134.07	155.589	158.549	131.556	144.067		0.110907	0.0164915	0	0.173088	0.00978505		0.308805	0.146864	0.0107472	0.352826	0.404847		0.888983	0.730248	0.740947	0.640023	0.672138
24.1361	36.0738	39.7429	22.2399	39.7157		138.112	145.313	152.652	125.723	144.992		0.115293	0.0357648	0	0.149314	0.00712553		0.280128	0.0540404	0.00585917	0.275778	0.367437		0.906386	0.873045	0.811928	0.701344	0.683478
22.5117	31.3929	37.7258	23.119	39.2385		134.863	135.952	148.617	127.481	144.038		0.150159	0.0901262	0	0.185138	0.00581179		0.3631	0.0952832	0.00572113	0.30422	0.442193		0.833227	1.00687	0.80151	0.704799	0.624635
21.1324	31.6533	37.9454	21.5251	39.4801		132.104	136.472	149.057	124.294	144.521		0.14014	0.097314	0	0.180735	0.0142895		0.293589	0.207913	0.0177927	0.377034	0.551412		0.913461	0.828912	0.732951	0.860419	0.419096
21.2621	28.4202	37.5671	22.6839	39.3485		132.364	130.006	148.3	126.611	144.258		0.127678	0.0766638	0	0.144581	0.00520312		0.209999	0.221313	0.00123203	0.463111	0.473274		0.993077	0.92295	0.818734	0.677036	0.520758
24.8343	32.8862	35.1817	22.5791	39.2278		139.508	138.938	143.529	126.402	144.017		0.129566	0.0670733	0	0.195444	0.00502118		0.408621	0.0784118	0.00440782	0.399748	0.427981		0.763166	0.98236	0.758902	0.721847	0.581857
25.3426	34.8399	37.1455	22.3201	38.4282		140.525	142.846	147.457	125.884	142.417		0.092905	0.0305062	0	0.129722	0.00409985		0.25293	0.0829653	0.0138043	0.382598	0.389052		0.751701	0.864643	0.781987	0.72893	0.617663
24.3356	31.4365	39.2278	22.7005	40.0537		138.511	136.039	151.621	126.645	145.668		0.10182	0.0777489	0	0.196483	0.00864691		0.231348	0.123487	0.00325974	0.450009	0.386324		0.97587	0.994833	0.72431	0.767464	0.646031
22.2772	29.6651	38.6175	22.4762	39.2597		134.394	132.496	150.401	126.196	144.08		0.12937	0.041834	0	0.225895	0.0066821		0.312091	0.0921576	-0.000724367	0.495144	0.484977		0.885462	0.945053	0.800977	0.713165	0.578011
21.2875	29.8113	37.0778	24.5595	45.1695		132.415	132.788	147.321	130.362	155.9		0.152328	0.0621399	0	0.291296	0.0152764		0.267293	0.18477	0.0045197	0.378448	0.606542		0.862109	0.845672	0.771008	0.800325	0.474577
24.2976	30.0348	37.4129	20.7027	39.638		138.435	133.235	147.992	122.649	144.837		0.139246	0.078822	0	0.223375	0.0116977		0.278147	0.135185	0.00130981	0.447906	0.484611		0.716058	0.880598	0.724541	0.687002	0.582836
23.4246	29.2363	36.0272	24.022	38.7766		136.689	131.638	145.22	129.287	143.114		0.0899743	0.0641168	0	0.0925106	0.00266601		0.1414	0.177091	0.00409729	0.338602	0.393581		0.945709	0.918318	0.787731	0.701101	0.642011
20.7963	32.8383	36.5392	24.5856	41.5241		131.432	138.842	146.244	130.415	148.609		0.16037	0.0521186	0	0.0862788	0.00843902		0.324457	0.158969	0.0013766	0.262137	0.527184		0.856457	0.839778	0.787971	0.799672	0.617702
25.1622	30.1454	36.6386	23.8218	39.3039		140.164	133.457	146.443	128.887	144.169		0.0739359	0.0536013	0	0.0935306	0.0149527		0.253121	0.21631	0.0028699	0.318599	0.535304		0.938825	0.863213	0.811488	0.717398	0.452317
22.0444	31.9852	36.6303	26.5372	40.4114		133.928	137.136	146.426	134.318	146.384		0.115736	0.0715937	0	0.108844	0.0137535		0.263086	0.147198	0.0130786	0.322583	0.405948		0.816039	0.897926	0.746329	0.731234	0.598479
22.1185	32.5356	37.1905	23.214	42.0526		134.077	138.237	147.547	127.672	149.666		0.111608	0.0564577	0	0.100576	0.00973072		0.326067	0.148327	0.00761135	0.346751	0.406319		0.863549	0.881942	0.777756	0.787772	0.532455
24.1712	33.2472	34.9492	21.3544	40.3101		138.182	139.66	143.064	123.952	146.181		0.123016	0.0321002	0	0.313068	0.00525		0.297657	0.148351	0.00228099	0.447886	0.359882		0.962638	0.888612	0.80861	0.751382	0.648701
22.466	33.5023	38.435	22.2563	41.2729		134.771	140.17	150.036	125.756	148.107		0.113438	0.0297267	0	0.184621	0.00852309		0.267312	0.133181	0.0164154	0.394425	0.378987		0.821745	0.830036	0.69142	0.709004	0.596467
24.2216	31.3849	36.2107	20.6773	42.5869		138.283	135.936	145.587	122.598	150.735		0.120726	0.061168	0	0.227924	0.0108492		0.344809	0.294503	0.00735223	0.440674	0.456599		0.702563	0.776241	0.808566	0.710597	0.375179
25.6695	35.8454	35.1431	21.7281	38.883		141.179	144.857	143.452	124.7	143.327		0.0501822	0.0957716	0	0.165506	0.0111534		0.24422	0.2452	0.00960309	0.428186	0.416173		0.735525	0.819955	0.765676	0.651744	0.58163
26.2065	32.3889	36.9503	23.0462	39.2221		142.253	137.944	147.066	127.336	144.005		0.108718	0.0600127	0	0.161892	0.00751274		0.127175	0.093257	0.0130637	0.376933	0.356048		0.967323	0.930747	0.80276	0.764457	0.622553
21.9808	30.5876	36.9371	25.9266	40.9087		133.801	134.341	147.04	133.097	147.378		0.138095	0.0422727	0	0.1578	0.0105092		0.279457	0.111021	0.0136104	0.538729	0.482582		0.911087	0.940375	0.714013	0.611974	0.486896
24.0598	27.8898	40.0474	23.6525	39.6436		137.959	128.945	153.261	128.548	144.848		0.121598	0.0609649	0	0.151575	0.00868519		0.272918	0.169397	0.00735433	0.361045	0.377174		0.802666	0.898735	0.690719	0.777004	0.709068
22.8761	31.1572	37.575	25.3082	43.3353		135.592	135.48	148.316	131.86	152.232		0.110362	0.0382696	0	0.144571	0.0171953		0.346439	0.11998	0.00207149	0.406146	0.506612		0.752387	0.896746	0.819692	0.605573	0.427218
24.7152	29.9419	38.1244	24.1514	40.3433		139.27	133.05	149.415	129.546	146.248		0.117952	0.0538153	0	0.0575725	0.00642085		0.23615	0.0907951	0.00683699	0.269154	0.383706		0.952283	0.965348	0.751333	0.807558	0.631416
27.5785	32.6415	36.5489	23.4738	41.3277		144.997	138.449	146.264	128.191	148.216		0.12887	0.0303093	0	0.184395	0.00762709		0.208034	0.121986	0.00431262	0.399123	0.387524		0.907785	0.880005	0.816373	0.759758	0.532042
25.6216	30.4911	36.2405	21.5432	39.051		141.083	134.148	145.647	124.33	143.663		0.0565876	0.0769545	0	0.169255	0.00472742		0.120852	0.22664	0.000180155	0.406196	0.377528		0.894127	0.842276	0.808389	0.722623	0.617407
25.0318	31.1674	35.8997	27.8412	38.728		139.903	135.501	144.965	136.926	143.017		0.0893677	0.0447695	0	0.129189	0.00653354		0.184177	0.114191	-0.00372919	0.483718	0.432206		0.894235	0.982882	0.807795	0.794889	0.517959
25.7145	31.8304	40.1237	27.1746	41.0173		141.269	136.827	153.413	135.593	147.596		0.083601	0.0555359	0	0.128996	0.00690656		0.318303	0.0716586	0.0196825	0.218226	0.400113		0.742744	0.891693	0.663786	0.915575	0.635221
23.2463	32.4117	38.1684	26.0908	43.3897		136.332	137.989	149.503	133.425	152.34		0.185332	0.0325117	0	0.191315	0.00792992		0.542107	0.0574353	0.00681522	0.504543	0.333498		0.782	0.992481	0.811412	0.782807	0.69584
21.948	30.6484	39.9787	21.8063	39.264		133.735	134.463	153.123	124.856	144.089		0.121681	0.0407796	0	0.115611	0.00882775		0.297596	0.222319	0.025478	0.244299	0.430784		0.837661	0.801495	0.760959	0.835436	0.618737
22.5974	32.4525	35.9556	24.6321	38.2566		135.034	138.071	145.077	130.508	142.074		0.104537	0.0671814	0	0.298002	0.00925455		0.218645	0.104167	0.0052755	0.411838	0.48275		0.869789	0.909495	0.759075	0.767718	0.546236
22.7501	32.0915	36.4558	21.6251	43.9585		135.34	137.349	146.077	124.494	153.478		0.14304	0.056599	0	0.172338	0.0101759		0.249763	0.149909	0.00651625	0.248094	0.596205		0.824426	0.890686	0.75036	0.946217	0.523403
26.8236	34.9936	36.0928	22.2651	40.8216		143.487	143.153	145.351	125.774	147.204		0.0801824	0.0568333	0	0.106453	0.0218933		0.257316	0.0837305	0.00243856	0.376377	0.484888		0.78248	0.851397	0.766332	0.828403	0.622547
22.3693	34.4744	37.2816	23.5265	40.9046		134.578	142.115	147.729	128.297	147.37		0.120939	0.0602951	0	0.207308	0.0255957		0.325136	0.123956	0.00812994	0.492625	0.533548		0.852478	0.816649	0.827578	0.748217	0.58873
26.719	30.7049	36.5637	21.0531	39.1683		143.278	134.576	146.293	123.35	143.898		0.027157	0.0363454	0	0.210531	0.00882978		0.179702	0.14276	0.00922556	0.365201	0.41836		0.862981	0.794375	0.727525	0.870759	0.569324
23.1124	30.8155	37.2196	22.9574	41.3501		136.064	134.797	147.605	127.158	148.261		0.103314	0.0816389	0	0.252645	0.009264		0.291758	0.256315	0.00179934	0.458304	0.470094		0.836848	0.808298	0.777237	0.591228	0.653669
22.9755	28.3276	41.7636	21.5887	39.4411		135.791	129.821	156.693	124.421	144.443		0.0715082	0.0671785	0	0.315135	0.00503387		0.23699	0.172783	0.0036723	0.48977	0.459539		0.793016	0.839853	0.730043	0.789651	0.480635
23.1408	28.4017	37.3778	25.2469	38.3178		136.121	129.969	147.921	131.737	142.197		0.156549	0.0541527	0	0.0427622	0.00618783		0.401221	0.249075	0.00499685	0.237626	0.416008		0.779226	0.766668	0.778163	0.824031	0.591574
25.9965	29.6893	36.7832	25.64	39.0658		141.833	132.544	146.732	132.524	143.693		0.049561	0.0325801	0	0.0803774	0.00615466		0.137879	0.214291	0.00251786	0.325101	0.457774		0.813296	0.78634	0.864094	0.720124	0.521833
22.3532	30.2742	36.3689	21.8979	43.2979		134.546	133.714	145.904	125.039	152.157		0.136483	0.0446136	0	0.21806	0.000683466		0.313193	0.159794	-0.00128279	0.413558	0.321099		0.942095	0.816374	0.757607	0.73357	0.62994
23.308	38.4327	38.041	24.9815	40.0808		136.456	150.031	149.248	131.207	145.723		0.161881	0.0545856	0	0.229462	0.00358592		0.502688	0.017669	-0.00679482	0.526089	0.4103		0.694712	0.858478	0.726721	0.697393	0.622572
23.7899	33.1837	34.2092	28.6065	41.2033		137.419	139.533	141.584	138.457	147.968		0.0847153	0.0437016	0	0.142371	0.00617344		0.208852	0.120712	0.000326968	0.209819	0.475288		0.911661	0.86196	0.798561	0.925554	0.490483
22.4559	28.4743	35.6513	24.925	41.1329		134.751	130.114	144.468	131.094	147.827		0.102711	0.0763011	0	0.108579	0.0108928		0.33692	0.176356	0.00126761	0.206633	0.346798		0.854957	0.874272	0.855197	0.992259	0.786308
22.7873	35.502	38.0534	22.9455	39.7825		135.414	144.17	149.273	127.134	145.126		0.101376	0.112105	0	0.158246	0.0118458		0.213737	0.168198	0.00257804	0.32648	0.468044		0.908922	0.865458	0.791489	0.833695	0.519725
23.1549	30.4967	35.9152	25.2144	38.2353		136.149	134.159	144.996	131.672	142.032		0.0999909	0.0745244	0	0.156841	0.0105597		0.322823	0.235177	0.00141231	0.280033	0.427474		0.815672	0.826874	0.830636	0.894157	0.628825
25.7753	33.6039	40.8412	27.4134	39.1366		141.39	140.374	154.848	136.07	143.834		0.076327	0.0483339	0	0.0847143	0.00504608		0.262174	0.276626	-0.000427856	0.466869	0.449838		0.889056	0.803012	0.767305	0.550707	0.538452
23.1216	31.8098	36.5366	21.8623	41.1497		136.083	136.785	146.239	124.968	147.86		0.0694968	0.0603689	0	0.154786	0.00712814		0.354403	0.118591	0.0145299	0.28735	0.364505		0.785327	0.931631	0.765723	0.841179	0.611649
23.0792	29.3408	45.5103	22.6664	39.4251		135.998	131.847	164.186	126.576	144.411		0.127309	0.0954679	0	0.154657	0.0103046		0.491003	0.27078	-0.0145712	0.363507	0.524853		0.718207	0.887471	0.776575	0.720315	0.453673
24.2511	30.395	35.7664	23.3121	38.5624		138.342	133.956	144.699	127.868	142.686		0.139308	0.0662697	0	0.112858	0.00762255		0.291376	0.240081	0.00373426	0.246619	0.436153		0.929451	0.86456	0.774154	0.92878	0.530814
25.3046	29.3166	37.5691	21.8328	39.6732		140.449	131.799	148.304	124.909	144.907		0.16266	0.0780469	0	0.194025	0.0116008		0.352073	0.289613	0.0150436	0.328311	0.377516		0.573558	0.870847	0.769534	0.857516	0.690213
24.8212	33.4144	36.4993	27.9665	42.6046		139.482	139.995	146.164	137.177	150.77		0.0582067	0.052564	0	0.0826902	0.00791949		0.155492	0.174408	0.00630241	0.43102	0.555551		0.901864	0.814109	0.840413	0.703876	0.450151
25.1325	29.5583	35.5363	24.0835	42.3713		140.105	132.282	144.238	129.41	150.303		0.141419	0.0502248	0	0.0512305	0.0229595		0.370918	0.22719	0.00182754	0.229106	0.591734		0.835087	0.817111	0.83693	0.833644	0.420841
25.4372	31.358	36.9759	26.803	41.2396		140.714	135.882	147.118	134.85	148.04		0.0695369	0.0552277	0	0.145333	0.0063125		0.404507	0.148327	0.00205886	0.221288	0.414885		0.769599	0.837044	0.78168	0.865446	0.568091
21.7534	30.5974	37.0943	24.4235	42.1523		133.346	134.361	147.354	130.091	149.866		0.135115	0.0538329	0	0.134776	0.00680844		0.40195	0.121575	0.0103393	0.322122	0.331151		0.831909	0.848399	0.760532	0.882344	0.667019
24.1139	30.7633	38.1016	24.4551	42.8786		138.067	134.692	149.369	130.154	151.318		0.0895109	0.0274225	0	0.074448	0.0085532		0.205697	0.258443	0.0167715	0.369272	0.510381		0.826414	0.761628	0.722216	0.755848	0.471741
22.1224	31.0244	35.21	23.1334	43.9503		134.084	135.215	143.586	127.51	153.462		0.153548	0.0652348	0	0.133492	0.00616401		0.330842	0.116325	0.00140035	0.391151	0.548297		0.81786	0.876745	0.766329	0.781362	0.362386
20.1109	30.197	35.2086	25.7068	39.3399		130.061	133.56	143.583	132.657	144.241		0.152443	0.087282	0	0.132499	0.0197751		0.345531	0.122891	0.00500501	0.444049	0.451243		0.831515	0.882565	0.784645	0.615318	0.582168
24.2862	30.1939	35.9059	21.8968	39.6903		138.412	133.554	144.978	125.037	144.942		0.0927575	0.0818937	0	0.161982	0.0317562		0.303205	0.227994	0.0108356	0.438184	0.477966		0.690589	0.789492	0.749464	0.748831	0.593665
23.4982	30.5231	35.431	24.9326	39.6047		136.836	134.212	144.028	131.109	144.77		0.121163	0.0647418	0	0.092961	0.0057613		0.361058	0.0890205	0.00197156	0.35042	0.401588		0.792086	0.976913	0.830636	0.795391	0.579622
22.5676	29.534	34.0347	26.3616	40.1732		134.975	132.234	141.235	133.967	145.907		0.123072	0.0298173	0	0.035491	0.012628		0.320797	0.141657	0.00111943	0.346923	0.579629		0.90697	0.84337	0.789333	0.632839	0.426149
22.3579	34.432	38.8086	23.8173	42.4759		134.555	142.03	150.783	128.878	150.513		0.113247	0.0559783	0	0.148607	0.0154942		0.295023	0.386852	0.00501933	0.289826	0.530006		0.762999	0.749072	0.782328	0.866088	0.483336
21.3692	32.8535	35.6114	23.3418	40.0978		132.578	138.873	144.389	127.927	145.757		0.142489	0.0296199	0	0.152287	0.00434468		0.376792	0.258043	0.00211691	0.425555	0.407581		0.837605	0.676341	0.80248	0.692773	0.567314
23.9191	30.8106	34.4579	27.7613	39.2809		137.678	134.787	142.082	136.766	144.123		0.0896871	0.0343097	0	0.123882	0.00387553		0.295812	0.13968	0.00329506	0.38458	0.471568		0.669689	0.85055	0.817736	0.671314	0.487102
20.91	31.1917	36.113	23.2227	43.0601		131.66	135.549	145.392	127.689	151.681		0.136042	0.0852035	0	0.0734928	0.00393679		0.285321	0.0820973	0.00752185	0.273277	0.49177		0.841347	0.947705	0.792192	0.806173	0.45883
24.9556	31.5543	36.5841	25.109	40.7735		139.751	136.274	146.334	131.462	147.108		0.0482641	0.0597062	0	0.0578859	0.0245808		0.193814	0.155286	0.001778	0.188063	0.455172		0.665559	0.917302	0.819908	0.935653	0.524689
20.1269	30.7723	36.0146	28.2295	41.4354		130.093	134.71	145.195	137.703	148.432		0.146058	0.0531833	0	0.0565664	0.024832		0.304949	0.155545	0.00195322	0.268942	0.363273		0.855655	0.890823	0.834373	0.657762	0.727424
20.1389	31.8002	35.1477	25.8999	38.7432		130.117	136.766	143.461	133.043	143.047		0.143946	0.0247117	0	0.103731	0.0122809		0.35585	0.116191	0.00442365	0.446353	0.44825		0.840182	0.820678	0.816657	0.752206	0.547853
23.738	29.6925	38.0712	24.1655	41.06		137.316	132.551	149.308	129.575	147.681		0.0828367	0.0333341	0	0.098526	0.00826889		0.352658	0.109772	0.004098	0.272274	0.460797		0.737384	0.932255	0.822054	0.855487	0.487065
28.8938	33.9795	34.7432	23.6232	41.1132		147.627	141.125	142.652	128.49	147.787		0.0678569	0.0318555	0	0.119105	0.00601638		0.391774	0.0674099	0.00171502	0.326164	0.439923		0.671955	0.857128	0.802272	0.838016	0.573447
24.4425	29.7142	35.5791	27.4385	41.1202		138.725	132.594	144.324	136.121	147.801		0.103412	0.0792949	0	0.0771509	0.00240221		0.139352	0.154899	-0.00115874	0.177182	0.470842		1.08505	0.934913	0.830119	0.986366	0.533779
22.4946	30.4832	36.6182	24.6324	42.8155		134.829	134.132	146.402	130.508	151.192		0.0742646	0.067042	0	0.0577159	0.0117621		0.166127	0.0591802	0.00914002	0.456519	0.403615		0.835919	0.987031	0.814256	0.656176	0.583649
23.3106	32.1683	36.0009	28.2476	39.9353		136.461	137.502	145.168	137.739	145.432		0.057226	0.0660277	0	0.0594753	0.0146455		0.141164	0.0614535	0.00644054	0.223744	0.524619		0.881175	0.941059	0.77966	0.82749	0.531874
22.6498	31.8463	42.0209	21.8775	41.321		135.139	136.858	157.208	124.998	148.203		0.105622	0.0483551	0	0.129914	0.00768962		0.175147	0.190084	0.00634387	0.312987	0.544602		0.909679	0.861397	0.730043	0.83235	0.46702
24.0971	32.3716	35.2737	22.9308	39.1134		138.034	137.909	143.713	127.105	143.788		0.20402	0.0982499	0	0.131735	0.0108424		0.359261	0.379151	0.00180564	0.370139	0.416164		0.869578	0.845423	0.789932	0.808282	0.566571
21.5285	34.0891	35.8782	23.959	39.6797		132.897	141.344	144.922	129.162	144.92		0.140618	0.0416317	0	0.0966979	0.0100606		0.265501	0.0614253	0.022209	0.374483	0.428142		0.961097	0.878387	0.716303	0.687881	0.596108
24.1951	29.0783	37.1522	24.0365	40.1675		138.23	131.322	147.47	129.316	145.896		0.0740918	0.084887	0	0.115211	0.0112028		0.278491	0.186308	-0.00132243	0.397514	0.537283		0.776079	0.992375	0.833798	0.684112	0.374985
23.705	28.6057	36.1595	24.4755	41.3725		137.25	130.377	145.485	130.195	148.306		0.188596	0.0777307	0	0.0441886	0.00942866		0.292689	0.167451	0.00141413	0.266561	0.422869		0.990106	0.963262	0.801463	0.82849	0.585629
21.9025	28.6607	37.0219	22.661	40.1253		133.645	130.487	147.21	126.566	145.812		0.115233	0.0804647	0	0.114148	0.0159047		0.23075	0.225812	0.00611241	0.350196	0.426329		0.914741	0.962113	0.814919	0.808045	0.486047
21.6804	37.297	35.0028	26.8559	41.1955		133.2	147.76	143.171	134.955	147.952		0.147109	0.00597258	0	0.183802	0.0144597		0.250931	0.162608	0.00240571	0.542587	0.633921		0.767446	0.707169	0.776784	0.616358	0.454214
26.4024	31.1809	38.1968	22.3427	40.4597		142.644	135.528	149.559	125.929	146.48		0.120548	0.109304	0	0.110022	0.00772077		0.235578	0.109047	0.000177588	0.386855	0.590293		0.925252	0.944263	0.798348	0.731757	0.384384
24.2958	34.7882	38.9587	24.9272	42.8995		138.431	142.742	151.083	131.098	151.36		0.139243	0.0674493	0	0.0511917	0.00842724		0.252286	0.0658495	0.00246025	0.338892	0.391566		0.721697	0.979669	0.766352	0.728816	0.635437
22.959	34.5875	35.3938	28.0476	39.1787		135.758	142.341	143.953	137.339	143.918		0.0955888	0.0468449	0	0.062383	0.00635932		0.260099	0.120892	0.00497691	0.365514	0.490856		0.90899	0.822009	0.828262	0.720167	0.502208
22.3365	35.1773	35.4397	24.4749	39.8801		134.513	143.521	144.045	130.193	145.321		0.209663	0.0367805	0	0.14948	0.0109289		0.366194	0.0575309	0.00325709	0.416103	0.431973		0.737656	0.998573	0.781684	0.778244	0.577907
23.1715	31.222	37.0025	23.8667	40.8303		136.182	135.61	147.171	128.977	147.222		0.0998189	0.0474192	0	0.153186	0.0118254		0.215169	0.0625512	0.019705	0.261729	0.541947		0.879795	0.972615	0.747954	0.959143	0.376366
25.5306	28.6354	37.2801	23.7203	41.1728		140.901	130.437	147.726	128.684	147.907		0.134936	0.0391927	0	0.128823	0.00626705		0.199003	0.146396	0.0189371	0.352779	0.457176		0.731186	0.879181	0.718684	0.816366	0.583094
22.3941	32.1611	37.3367	23.5991	39.8657		134.628	137.488	147.839	128.442	145.292		0.14844	0.060015	0	0.0367558	0.00909018		0.359474	0.212332	0.00318376	0.271788	0.452044		0.748274	0.874053	0.757398	0.824415	0.581799
21.7435	30.1555	39.5532	25.2544	39.8997		133.327	133.477	152.272	131.752	145.36		0.13556	0.0853134	0	0.144243	0.0158789		0.236571	0.107132	0.000304781	0.340698	0.420493		0.891715	0.950465	0.75503	0.758879	0.667164
23.8972	32.8893	34.3355	24.5772	39.7323		137.634	138.944	141.837	130.398	145.026		0.0774179	0.0368203	0	0.102278	0.0112914		0.238299	0.106201	0.00329235	0.233824	0.560314		0.839764	0.808864	0.771941	0.916942	0.474202
21.6494	34.0723	37.5892	23.264	39.1472		133.138	141.31	148.344	127.772	143.855		0.120872	0.0261341	0	0.202413	0.00925519		0.272653	0.120156	0.00181292	0.270792	0.456069		0.936075	0.870154	0.710879	0.760965	0.621282
25.864	32.6734	37.5443	25.0354	39.9033		141.568	138.513	148.254	131.314	145.368		0.0912395	0.029004	0	0.0798937	0.00989617		0.274161	0.0422426	0.00692185	0.42738	0.453706		0.807293	1.02958	0.809995	0.671196	0.617382
20.9392	30.5386	38.19	29.4492	40.1158		131.718	134.243	149.546	140.142	145.793		0.1318	0.0980434	0	0.114434	0.0152704		0.215872	0.143355	0.0181368	0.537829	0.452073		0.901731	0.938784	0.757168	0.519221	0.600468
24.2282	30.2169	34.8015	26.4005	40.1864		138.296	133.6	142.769	134.045	145.934		0.131197	0.0545659	0	0.119717	0.00921711		0.29156	0.13582	0.00593023	0.381809	0.55131		0.793264	0.876685	0.787729	0.664802	0.552538
22.4427	30.1348	35.9646	24.6537	38.9579		134.725	133.435	145.095	130.551	143.477		0.16483	0.0512244	0	0.161401	0.0124465		0.32865	0.147894	-6.70246e-05	0.359192	0.40442		0.805005	0.944189	0.758409	0.823424	0.563688
24.4485	33.1211	36.8591	25.9211	40.751		138.737	139.408	146.884	133.086	147.063		0.0929263	0.056732	0	0.0868925	0.0138909		0.279111	0.0940712	0.00417298	0.22251	0.492115		0.772088	1.03847	0.751229	0.890811	0.501622
24.1695	30.8626	36.0252	24.4265	40.5399		138.179	134.891	145.216	130.097	146.641		0.114408	0.0278493	0	0.0800832	0.0113658		0.256498	0.0855381	0.010303	0.314365	0.536432		0.780942	0.966542	0.772785	0.673261	0.594244
22.6403	29.9657	35.6434	25.0072	39.9492		135.12	133.097	144.453	131.258	145.459		0.149288	0.0289176	0	0.0759499	0.0105043		0.241121	0.068384	0.00855586	0.33542	0.423295		0.811805	0.938096	0.766104	0.727523	0.567307
26.7422	30.0399	36.013	23.4882	41.7835		143.324	133.246	145.192	128.22	149.128		0.114469	0.0470478	0	0.144561	0.0246878		0.24391	0.105895	0.00259236	0.408265	0.449999		0.794433	0.969882	0.776232	0.73634	0.622661
24.1335	29.3737	36.5603	26.5186	41.2248		138.107	131.913	146.286	134.281	148.011		0.104983	0.0763099	0	0.17619	0.0250398		0.169093	0.149971	0.00728226	0.431198	0.526312		1.00837	0.922952	0.737693	0.670397	0.543488
22.6075	36.7249	37.0621	25.7422	40.3365		135.055	146.616	147.29	132.728	146.234		0.121476	0.0200562	0	0.0758909	0.0189855		0.214663	0.0787585	0.0191289	0.300979	0.395806		0.871908	0.773108	0.74899	0.749337	0.618442
22.4496	33.6847	38.2789	22.8303	40.7301		134.739	140.535	149.724	126.904	147.021		0.0986704	0.0538409	0	0.101357	0.0164259		0.154294	0.100143	0.00994146	0.277683	0.44754		0.850021	0.937085	0.825309	0.868501	0.677762
24.2402	30.5197	35.5734	24.2447	40.787		138.32	134.205	144.313	129.733	147.135		0.13286	0.0464304	0	0.103003	0.0130657		0.255469	0.263845	0.0103311	0.507688	0.391746		0.739038	0.764672	0.78332	0.571118	0.622918
21.0199	30.1624	38.283	22.9551	39.3542		131.879	133.491	149.732	127.154	144.269		0.119434	0.0413487	0	0.126351	0.00630617		0.237994	0.10362	0.0111651	0.479998	0.417472		0.841351	0.938715	0.721874	0.607961	0.520011
26.5177	31.7826	35.3398	28.5132	39.5807		142.875	136.731	143.845	138.27	144.722		0.136321	0.0495936	0	0.106085	0.0056125		0.350895	0.0778838	0.00446646	0.307989	0.394465		0.929569	0.914567	0.829628	0.875973	0.638093
23.8608	33.1695	37.0557	24.9806	38.8705		137.561	139.505	147.277	131.205	143.302		0.0770558	0.0922004	0	0.0975204	0.00979529		0.172257	0.0185488	0.0157169	0.35286	0.46923		0.84416	1.04286	0.77836	0.783946	0.576556
23.8469	31.1504	35.2335	25.2031	41.624		137.533	135.467	143.633	131.65	148.809		0.0860341	0.0985748	0	0.134227	0.0081164		0.253513	0.14976	0.0178014	0.316002	0.443565		0.765949	0.926384	0.745214	0.827952	0.532625
20.1737	32.8523	35.8325	21.8041	46.3112		130.187	138.87	144.831	124.852	158.183		0.164062	0.147457	0	0.108512	0.00363414		0.237919	0.0714872	0.0128495	0.334652	0.390643		0.889006	1.10604	0.747131	0.800673	0.48707
24.1853	32.9249	39.2363	21.7601	40.8327		138.21	139.016	151.638	124.764	147.226		0.105624	0.0671228	0	0.180227	0.0129484		0.176125	0.0810712	0.0147326	0.394977	0.429422		0.954828	0.981017	0.755953	0.707836	0.502349
23.0818	31.0876	34.6091	24.8284	40.2837		136.003	135.341	142.384	130.9	146.128		0.14202	0.0704785	0	0.0779057	0.0188842		0.208779	0.203012	0.00299343	0.436078	0.326842		0.957079	0.924103	0.812062	0.644169	0.780653
22.3222	34.0642	38.9194	21.2399	41.5308		134.484	141.294	151.005	123.723	148.623		0.193079	0.0222418	0	0.103047	0.00536356		0.264921	0.231409	-0.000582618	0.340231	0.468154		0.788019	0.703246	0.79714	0.775673	0.566603
21.7131	30.6506	35.6604	24.9554	40.7028		133.266	134.467	144.487	131.154	146.967		0.153604	0.0989926	0	0.0634624	0.017117		0.258667	0.0746784	0.00383111	0.349026	0.393982		0.820598	1.01699	0.788894	0.652108	0.560345
23.4327	32.364	37.9191	24.5074	43.4993		136.705	137.894	149.004	130.258	152.56		0.102199	0.0480911	0	0.209477	0.00970053		0.235996	0.0825321	0.00328814	0.377554	0.364675		0.962377	0.906715	0.845325	0.726534	0.564153
22.3318	29.7304	36.9047	21.6602	43.2056		134.503	132.627	146.975	124.564	151.972		0.135992	0.0889758	0	0.0945713	0.013373		0.352201	0.0725983	0.0168403	0.376516	0.588943		0.815295	1.01198	0.740807	0.722762	0.322007
29.904	28.1278	35.2249	24.659	41.4978		149.648	129.421	143.616	130.561	148.557		0.0739173	0.0600502	0	0.148437	0.0214796		0.142218	0.111734	0.00160261	0.363267	0.351216		0.847289	0.959899	0.787308	0.802455	0.766558
28.8001	31.2557	35.6168	29.3776	43.5671		147.44	135.677	144.399	139.999	152.695		0.141797	0.0735065	0	0.0935181	0.0145305		0.198826	0.0887218	0.00544334	0.220829	0.353298		1.04713	0.877969	0.751202	0.940187	0.835781
22.1111	29.2209	35.4721	26.2978	39.8893		134.062	131.608	144.11	133.839	145.34		0.170022	0.0999356	0	0.085029	0.0111555		0.14578	0.156582	0.00209221	0.303779	0.356358		0.959076	0.958851	0.768704	0.607869	0.674656
21.2565	33.56	34.5551	23.3695	49.7702		132.353	140.286	142.276	127.983	165.101		0.12137	0.0596398	0	0.0635742	0.010303		0.254024	0.145806	0.00910786	0.304758	0.661751		0.932339	0.938975	0.788049	0.86375	0.247812
23.0404	32.7873	39.4169	24.3525	41.2965		135.92	138.74	152	129.949	148.154		0.0971538	0.0362297	0	0.168622	0.0162272		0.241617	0.0450257	0.0170262	0.351864	0.357606		0.841167	0.951061	0.693071	0.836369	0.638823
25.5621	28.4799	38.0533	22.2097	39.5746		140.964	130.126	149.272	125.663	144.71		0.0763701	0.0820898	0	0.114882	0.011219		0.115958	0.172784	0.00517966	0.386362	0.344998		0.862489	0.943912	0.699422	0.823141	0.696946
24.5867	33.0368	34.3802	21.8676	38.4825		139.013	139.239	141.926	124.979	142.526		0.105412	0.0226213	0	0.166438	0.0110376		0.220958	0.0313288	0.00218814	0.284917	0.422331		0.869525	0.958354	0.768954	0.873416	0.597061
25.0961	29.2972	36.7155	22.5811	41.7375		140.032	131.76	146.597	126.406	149.036		0.10893	0.0810703	0	0.134112	0.0132275		0.171856	0.114436	0.0112399	0.415321	0.302821		0.804614	0.970813	0.802164	0.809594	0.730952
26.0705	30.5205	37.5047	26.0257	41.5993		141.981	134.207	148.175	133.295	148.76		0.180214	0.0402192	0	0.154901	0.0112783		0.178689	0.16703	-0.00288687	0.224168	0.367011		0.899546	0.826668	0.73759	0.761887	0.767476
24.4603	29.9023	37.0091	23.5121	40.7515		138.76	132.971	147.184	128.268	147.064		0.117639	0.0757968	0	0.14474	0.0148366		0.198649	0.216136	0.00630722	0.390075	0.346047		0.870248	0.891081	0.750742	0.663081	0.658517
24.6988	29.878	35.9696	28.2474	42.5006		139.237	132.922	145.105	137.738	150.562		0.0946838	0.0485224	0	0.282442	0.0134055		0.320494	0.240524	0.00560483	0.286715	0.383295		0.810097	0.853581	0.769322	0.917297	0.691803
24.2048	28.7867	34.4906	28.4827	41.8445		138.249	130.739	142.147	138.209	149.25		0.0881966	0.0481659	0	0.0762692	0.0137672		0.235284	0.15078	0.00232408	0.306185	0.329962		0.880618	0.842412	0.816344	0.726953	0.655572
25.8858	29.7647	34.8212	21.4728	38.9334		141.611	132.695	142.808	124.189	143.428		0.101151	0.0577058	0	0.146501	0.0109656		0.354404	0.259279	-0.00305247	0.379206	0.41264		0.81402	0.844141	0.804714	0.809572	0.62053
25.7832	31.0344	36.6153	22.0867	39.1023		141.406	135.235	146.396	125.417	143.766		0.0761933	0.0717647	0	0.139304	0.00912065		0.30976	0.0473704	0.00342127	0.384924	0.369857		0.840986	1.02113	0.793166	0.788598	0.691013
23.7192	29.0933	36.8927	23.4353	38.5616		137.278	131.352	146.951	128.114	142.684		0.100758	0.0729257	0	0.14476	0.00869874		0.16693	0.163288	0.0163805	0.368234	0.466523		0.778511	0.926673	0.75067	0.714181	0.546435
24.9116	30.4113	36.3898	25.0156	39.2664		139.663	133.988	145.945	131.275	144.094		0.16004	0.0745205	0	0.101123	0.00776401		0.184074	0.112807	-0.000172792	0.288577	0.366293		0.775505	0.966215	0.81343	0.794513	0.697753
22.4343	29.9506	38.7088	22.9684	40.9307		134.708	133.067	150.583	127.18	147.422		0.144129	0.0391278	0	0.148189	0.0108104		0.187598	0.098519	0.00371818	0.385349	0.51159		0.857043	0.951835	0.827059	0.709365	0.580473
25.054	29.9254	37.7359	26.7633	40.5069		139.948	133.017	148.638	134.77	146.575		0.215866	0.0631796	0	0.178835	0.0113019		0.295955	0.194853	0.0370935	0.389146	0.401787		0.898802	0.908571	0.739236	0.865819	0.577265
25.4778	31.8611	37.638	26.4543	40.5068		140.795	136.888	148.442	134.152	146.575		0.181194	0.107312	0	0.122623	0.00861809		0.179479	0.11332	0.00402135	0.503468	0.443843		0.797741	1.05015	0.829788	0.602771	0.588329
22.4177	30.1885	37.5785	24.2311	39.7482		134.675	133.543	148.323	129.706	145.057		0.138263	0.0610994	0	0.121307	0.0138907		0.32435	0.163556	-0.000204997	0.345023	0.410636		0.808731	0.889891	0.729056	0.659515	0.60952
27.4456	31.5413	35.9703	24.7465	40.2388		144.731	136.248	145.106	130.737	146.039		0.106446	0.0872271	0	0.116234	0.0103539		0.115385	0.19789	0.00776927	0.361056	0.481055		1.11797	0.924673	0.776563	0.661851	0.590887
23.4273	30.7906	37.0156	23.2174	38.6886		136.694	134.747	147.197	127.678	142.938		0.103622	0.0579008	0	0.202147	0.00975225		0.241809	0.172973	-0.00495666	0.467433	0.463179		0.793364	0.920953	0.823088	0.801686	0.575745
24.1631	32.7003	35.3574	22.3627	40.5134		138.166	138.566	143.881	125.969	146.588		0.0751004	0.0790208	0	0.1413	0.00608033		0.117072	0.129194	0.00548221	0.344095	0.512278		0.984591	1.06099	0.822038	0.84092	0.521843
25.2016	29.7213	34.4722	24.9114	40.0065		140.243	132.608	142.11	131.066	145.574		0.118496	0.0538911	0	0.104623	0.0106371		0.222389	0.174289	0.00269716	0.26817	0.409296		0.84593	0.858851	0.772648	0.805612	0.584049
23.2845	29.4944	37.0975	23.0878	39.3335		136.409	132.155	147.361	127.419	144.228		0.142563	0.0754523	0	0.24389	0.00680177		0.214644	0.216073	-0.0106338	0.30772	0.367629		1.03715	0.91738	0.752736	0.68096	0.681375
23.6467	31.455	35.5544	25.7488	45.2306		137.133	136.076	144.275	132.741	156.022		0.115922	0.04503	0	0.118255	0.0112376		0.279305	0.120356	0.00810388	0.281499	0.391828		0.878888	0.990849	0.789397	0.807346	0.593227
23.8853	28.7262	37.2207	27.178	41.3478		137.61	130.618	147.607	135.6	148.257		0.116994	0.0900151	0	0.151342	0.0134411		0.144159	0.106907	0.00796849	0.376841	0.409087		0.968985	1.03926	0.83692	0.783391	0.616866
22.7328	33.5934	38.8327	22.7149	40.5526		135.305	140.353	150.831	126.673	146.666		0.123989	0.105688	0	0.156032	0.0251114		0.256034	0.0986823	0.0264508	0.404206	0.442319		0.854044	0.904542	0.7275	0.749384	0.746453
22.5886	28.7424	37.5436	22.8225	40.9513		135.017	130.651	148.253	126.889	147.463		0.158504	0.0870925	0	0.113212	0.0187978		0.235481	0.117809	-0.00111935	0.340506	0.36103		0.92391	1.01945	0.79073	0.72071	0.696319
27.659	29.3888	37.0879	22.8268	38.6414		145.158	131.943	147.342	126.897	142.844		0.0543896	0.0696103	0	0.147755	0.0110684		0.094062	0.232927	-8.95212e-06	0.3285	0.399684		0.881323	0.922752	0.737558	0.832175	0.633862
23.8961	29.9108	37.9782	25.7763	41.7176		137.632	132.987	149.122	132.796	148.996		0.0636589	0.0879441	0	0.170654	0.00505622		0.132376	0.100187	0.00898754	0.200018	0.391259		0.941569	1.03768	0.741243	0.97573	0.552506
27.4743	29.1514	35.8629	23.9891	42.0362		144.788	131.469	144.892	129.222	149.633		0.0844684	0.0386012	0	0.157673	0.0276998		0.135792	0.120363	0.00149542	0.318052	0.516703		0.951574	0.953012	0.834073	0.748505	0.686912
26.3007	29.158	37.3345	24.2769	42.2506		142.441	131.482	147.835	129.797	150.062		0.102718	0.0766565	0	0.0995023	0.0162798		0.130625	0.14706	-0.000134162	0.423114	0.53206		1.01007	0.954609	0.8213	0.758787	0.512863
24.3848	31.3624	36.3123	24.2455	38.8842		138.609	135.891	145.79	129.735	143.329		0.141035	0.0944367	0	0.145897	0.0137119		0.101878	0.0820393	0.00422814	0.375129	0.51712		1.13103	1.05755	0.783697	0.799986	0.51545
23.6766	31.4393	34.7978	23.0109	40.0553		137.193	136.044	142.761	127.265	145.672		0.116656	0.0568509	0	0.0871189	0.022037		0.229982	0.161985	0.0036347	0.441799	0.476645		0.872903	0.932577	0.809468	0.684324	0.590126
23.9299	28.7646	36.1568	23.4114	41.2649		137.699	130.695	145.479	128.066	148.091		0.105328	0.0742037	0	0.125459	0.0160292		0.228302	0.191441	0.000242648	0.402182	0.410384		0.885476	0.942782	0.826719	0.727148	0.731663
22.7356	29.1208	35.2071	24.458	40.9588		135.311	131.407	143.58	130.16	147.479		0.101584	0.0638765	0	0.0643881	0.00804507		0.224951	0.16654	0.00112301	0.362472	0.357172		0.927297	0.92634	0.804903	0.707372	0.679167
27.8805	28.9103	36.498	23.0138	38.6869		145.601	130.986	146.162	127.271	142.935		0.176731	0.0647648	0	0.128058	0.0134421		0.137433	0.092575	0.00446086	0.264379	0.484202		1.18736	0.955564	0.776709	0.821811	0.538822
22.7076	31.5243	36.8506	26.6007	39.3913		135.255	136.214	146.867	134.445	144.344		0.132877	0.111925	0	0.284207	0.0111015		0.138092	0.122829	0.00347895	0.338176	0.387324		0.885141	1.02897	0.753925	0.835594	0.690292
22.3098	31.0498	36.3827	25.7935	43.9874		134.459	135.265	145.931	132.83	153.536		0.123311	0.0773322	0	0.205264	0.0086157		0.229868	0.123408	0.00112703	0.52742	0.328777		0.888022	1.01886	0.7964	0.616664	0.674303
25.1464	29.6713	36.8358	22.8732	38.9614		140.132	132.508	146.837	126.99	143.484		0.0987369	0.0708411	0	0.156796	0.00612492		0.0894006	0.0893136	0.00768533	0.32334	0.431266		0.973687	0.94899	0.746969	0.861626	0.586303
20.6238	32.7141	36.3988	23.3574	39.9938		131.087	138.594	145.963	127.958	145.549		0.134164	0.0885469	0	0.12193	0.00841382		0.219446	0.0851921	-0.000659333	0.448607	0.366716		0.935513	1.08318	0.804448	0.745108	0.722267
24.1559	29.1819	36.9357	23.6372	40.8562		138.151	131.53	147.037	128.518	147.273		0.0958322	0.0564931	0	0.0876646	0.0134526		0.208584	0.0847487	0.00150109	0.386645	0.361739		0.951065	0.961456	0.801554	0.794423	0.677208
24.0548	30.7637	39.4578	26.3899	39.0132		137.949	134.693	152.081	134.023	143.587		0.123	0.0916208	0	0.0994019	0.0121409		0.216421	0.0673982	0.0257889	0.43342	0.427318		0.895511	1.01404	0.740394	0.709069	0.619353
22.6164	31.4842	42.0395	25.2433	40.755		135.072	136.134	157.245	131.73	147.071		0.14619	0.0505865	0	0.0603434	0.00700994		0.212697	0.0576546	0.00253169	0.327461	0.456348		0.927878	0.966794	0.680813	0.705746	0.619576
24.6344	29.6084	36.9706	24.6482	38.2977		139.108	132.383	147.107	130.54	142.156		0.0597692	0.0709483	0	0.107086	0.0137321		0.112021	0.160275	0.00041935	0.229556	0.478259		0.945212	0.904971	0.800362	0.909181	0.536556
26.9777	29.9347	35.6716	26.1212	40.1589		143.795	133.035	144.509	133.486	145.879		0.105463	0.0837586	0	0.122814	0.00501533		0.209314	0.2236	5.5948e-05	0.375659	0.526182		0.912231	0.909954	0.818306	0.89059	0.511533
22.7763	28.6884	34.5629	24.9659	41.6005		135.392	130.543	142.292	131.175	148.762		0.175739	0.0699778	0	0.101173	0.0202319		0.202389	0.0818413	-0.00131183	0.441085	0.561608		0.959204	0.975701	0.813546	0.723639	0.46359
24.0104	32.2379	37.2143	24.5546	39.3042		137.86	137.642	147.595	130.353	144.169		0.0951493	0.143103	0	0.0653369	0.0149395		0.138978	0.285623	0.00399744	0.357143	0.471853		0.942597	0.963652	0.800164	0.699106	0.555663
23.9454	29.5461	35.577	25.0875	38.8121		137.73	132.258	144.32	131.419	143.185		0.106734	0.0597557	0	0.09686	0.0110854		0.32049	0.0866535	-0.00264982	0.305424	0.415319		0.950952	0.928511	0.826495	0.82781	0.618849
22.1476	31.1739	35.2791	26.2584	40.0862		134.135	135.514	143.724	133.76	145.733		0.126758	0.029508	0	0.0176546	0.0064276		0.27147	0.130762	0.00183422	0.317128	0.363398		0.876971	0.91268	0.781069	0.70046	0.704819
24.7311	30.7625	36.459	25.6948	39.3344		139.302	134.691	146.084	132.633	144.23		0.171109	0.0742526	0	0.0586191	0.0133264		0.294838	0.132153	-0.000533007	0.383567	0.3892		0.926181	0.958877	0.775041	0.656639	0.594604
21.7939	29.0669	37.605	23.2219	39.1314		133.427	131.3	148.376	127.687	143.824		0.0867824	0.0635169	0	0.0656284	0.0108322		0.251408	0.139431	0.000553695	0.327266	0.442522		0.8854	0.934776	0.81245	0.719648	0.625744
23.5129	31.6162	37.8566	23.658	39.7532		136.865	136.398	148.879	128.56	145.067		0.0690753	0.0502319	0	0.180234	0.0133389		0.139264	0.0285931	-0.00728815	0.356073	0.458102		0.923339	1.00787	0.798046	0.763081	0.582948
22.8356	32.6998	39.2006	23.2906	40.3106		135.511	138.565	151.567	127.825	146.182		0.0776799	0.0754365	0	0.11995	0.0108829		0.223284	0.221125	0.0144343	0.30623	0.347447		0.819014	0.881282	0.814716	0.813866	0.635294
27.786	31.594	38.0672	23.9637	39.4477		145.412	136.354	149.3	129.171	144.456		0.0677554	0.0768414	0	0.0952612	0.0140006		0.152026	0.159001	0.016095	0.3894	0.505055		0.850618	0.809046	0.811611	0.830994	0.516548
24.3291	30.1298	34.7308	24.0851	43.764		138.498	133.425	142.628	129.414	153.089		0.10912	0.0744687	0	0.148785	0.0154354		0.118205	0.143449	0.0100608	0.290698	0.524683		1.00104	0.932903	0.788331	0.691864	0.587049
26.5878	29.5843	35.1344	28.8345	40.6324		143.015	132.334	143.435	138.913	146.826		0.0940932	0.0893683	0	0.0202021	0.0151127		0.192508	0.214503	-0.0010795	0.360807	0.367731		0.799591	0.899725	0.786848	0.588906	0.72261
23.3736	33.9382	36.9853	25.166	38.8522		136.587	141.042	147.136	131.575	143.265		0.0970089	0.0608406	0	0.0635578	0.0108266		0.207755	0.246774	0.00330142	0.380779	0.461132		0.948371	0.835372	0.81875	0.715512	0.581735
23.3928	30.5609	37.5185	27.0887	41.0412		136.625	134.288	148.203	135.421	147.643		0.147951	0.0446366	0	0.080859	0.0114661		0.264331	0.0539926	0.0146465	0.466586	0.458971		0.868486	0.982419	0.740233	0.576829	0.499758
24.4842	31.2933	42.4749	23.6601	41.9219		138.808	135.752	158.116	128.564	149.405		0.0663844	0.0884367	0	0.133306	0.0180803		0.220143	0.133969	0.048291	0.389625	0.40725		0.84541	0.94619	0.731086	0.779666	0.789941
23.2359	33.0996	37.339	24.1515	42.487		136.311	139.365	147.844	129.547	150.535		0.110723	0.0429195	0	0.0874503	0.018391		0.173613	0.323667	0.00183632	0.270253	0.520329		1.00881	0.7263	0.798581	0.878204	0.620392
21.9997	28.3512	37.8168	24.4458	41.1245		133.839	129.868	148.799	130.135	147.81		0.195318	0.0462815	0	0.13242	0.00851871		0.215466	0.134638	0.00677357	0.386662	0.448989		1.01414	0.941593	0.818774	0.737128	0.561154
25.1165	31.696	36.259	24.2517	39.2678		140.072	136.558	145.684	129.747	144.097		0.108904	0.0974688	0	0.125143	0.0116768		0.19512	0.0555983	0.0101913	0.308184	0.428331		0.913187	1.04021	0.849108	0.731127	0.578623
22.6226	30.9357	35.167	26.5894	44.7389		135.085	135.037	143.5	134.422	155.039		0.174546	0.105021	0	0.174077	0.0347386		0.332539	0.161823	0.00338609	0.308258	0.531131		0.892224	0.981793	0.811163	0.75224	0.618177
21.6498	32.3898	35.4861	26.4386	47.8676		133.139	137.945	144.138	134.121	161.296		0.106909	0.0843166	0	0.0689693	0.0167738		0.233388	0.217446	-0.00149308	0.308695	0.644523		0.823959	0.940934	0.796274	0.765469	0.328276
21.7021	29.8847	36.25	25.0102	40.4938		133.244	132.935	145.666	131.264	146.549		0.16764	0.0573185	0	0.0663436	0.00922372		0.308205	0.345239	0.013607	0.249188	0.351583		0.915643	0.790708	0.754635	0.798148	0.615335
23.4704	29.8819	37.8899	24.8578	41.2368		136.78	132.93	148.946	130.959	148.035		0.13364	0.0331514	0	0.102716	0.0151485		0.299633	0.0736769	0.00629828	0.339687	0.526826		0.921793	0.913509	0.801992	0.718401	0.470063
23.5855	31.0364	36.7813	21.2359	39.7231		137.011	135.239	146.728	123.715	145.007		0.117149	0.0483661	0	0.210745	0.0131692		0.126188	0.039133	0.0172137	0.389427	0.364511		0.954972	0.977129	0.795138	0.794768	0.713314
24.1961	30.5925	36.0479	23.5083	38.7623		138.232	134.351	145.262	128.26	143.086		0.0840727	0.0551691	0	0.063083	0.00648984		0.271378	0.110579	0.00656572	0.329438	0.370479		0.864602	0.967005	0.761987	0.750412	0.620969
23.6926	29.5279	37.927	25.6662	40.7291		137.225	132.222	149.02	132.576	147.019		0.141244	0.105598	0	0.063282	0.00185949		0.302196	0.121861	0.0113506	0.257978	0.385458		0.919398	0.962956	0.772563	0.660885	0.576188
27.3423	33.8114	36.372	24.4843	42.5015		144.524	140.789	145.91	130.212	150.564		0.0996566	0.0460095	0	0.128585	0.029433		0.0745447	0.243447	0.00421599	0.468836	0.549481		1.06481	0.688811	0.792465	0.66383	0.524901
21.0822	30.7205	35.4364	23.6373	38.3001		132.004	134.607	144.039	128.518	142.161		0.114387	0.108701	0	0.0679602	0.0066832		0.257994	0.0170016	0.00502745	0.275507	0.406383		0.904127	0.939737	0.756265	0.795246	0.592742
24.1994	30.5894	35.0644	23.448	40.4572		138.238	134.345	143.295	128.14	146.475		0.0818125	0.103394	0	0.19211	0.00641094		0.23295	0.117515	0.00583435	0.446019	0.373326		0.854555	0.802814	0.756273	0.802785	0.552376
24.0201	31.6562	39.0347	22.8307	42.2794		137.88	136.478	151.235	126.905	150.12		0.160386	0.0534971	0	0.148563	0.00974937		0.291345	0.0891005	0.0166415	0.350326	0.333844		0.957274	0.960588	0.755157	0.658028	0.721901
23.6226	32.018	37.4408	25.7236	40.8449		137.085	137.202	148.047	132.691	147.251		0.0837795	0.0408468	0	0.0961057	0.00742793		0.156881	0.184509	0.00586028	0.488209	0.561337		0.91251	0.838143	0.769999	0.667069	0.436211
22.3156	36.2327	35.2412	26.3283	39.3515		134.471	145.631	143.648	133.9	144.264		0.091116	0.0653922	0	0.104304	0.00924322		0.157574	0.0549721	-0.000334931	0.223118	0.51226		0.932201	0.975746	0.803733	0.960248	0.503634
21.7326	34.9018	38.9017	24.2425	38.686		133.305	142.969	150.969	129.729	142.933		0.0921566	0.034361	0	0.144244	0.00550406		0.251446	0.0763988	-0.00810435	0.467977	0.370345		0.916264	0.935198	0.728938	0.803085	0.586378
22.7506	29.663	38.7316	24.4716	42.6279		135.341	132.492	150.629	130.187	150.817		0.10069	0.0541285	0	0.101527	0.0127952		0.185353	0.12584	-0.000686761	0.422024	0.421334		0.9701	0.969405	0.799907	0.794695	0.457972
30.2568	34.0959	37.0513	22.2822	41.0714		150.353	141.358	147.268	125.808	147.704		0.0581896	0.0987406	0	0.0729462	0.0120353		0.182864	0.119175	-0.0020317	0.318606	0.411747		0.959324	1.03116	0.826896	0.723048	0.581039
27.1955	32.83	37.2738	26.9852	42.6928		144.231	138.826	147.713	135.214	150.947		0.0945111	0.057812	0	0.0294458	0.00773195		0.161056	0.133925	0.00472817	0.248221	0.377265		0.838617	0.792858	0.72883	0.798514	0.617728
27.0508	30.8799	35.0758	21.844	40.1304		143.941	134.926	143.317	124.932	145.822		0.102072	0.0463664	0	0.156918	0.0140112		0.0164265	0.137231	0.0027327	0.384723	0.41352		1.07956	0.805233	0.812509	0.7145	0.564892
23.6511	30.2547	35.2092	22.7495	39.4536		137.142	133.675	143.584	126.742	144.468		0.160587	0.0563393	0	0.167624	0.00680499		0.286031	0.154827	0.00848564	0.338712	0.45508		0.949373	0.918575	0.762433	0.849851	0.602471
25.5841	28.4086	35.3326	24.3182	39.2034		141.008	129.983	143.831	129.88	143.968		0.100633	0.0419668	0	0.14743	0.0116384		0.402381	0.167241	0.0026518	0.358454	0.391112		0.811367	0.883048	0.823201	0.803275	0.694004
24.9126	31.3883	35.3602	22.7013	39.5282		139.665	135.942	143.886	126.646	144.617		0.0975671	0.0781845	0	0.132546	0.00473176		0.214125	0.0826997	0.00679763	0.405401	0.363596		0.879214	0.909093	0.791721	0.792047	0.652866
23.4564	28.8485	38.5655	23.4938	38.8937		136.752	130.863	150.297	128.231	143.348		0.135136	0.0753944	0	0.131996	0.00643647		0.200875	0.243455	0.0165987	0.430771	0.464388		0.981421	0.878572	0.719162	0.718355	0.593398
24.2372	32.6179	36.3654	25.7328	39.649		138.314	138.402	145.897	132.709	144.859		0.06954	0.0690704	0	0.060341	0.00312432		0.172295	0.133256	0.000447595	0.314069	0.381936		0.871319	0.979766	0.801691	0.851415	0.618468
23.1661	33.2942	38.5708	24.6023	40.3606		136.172	139.754	150.307	130.448	146.282		0.103021	0.0664042	0	0.141703	0.0175957		0.153552	0.0482294	0.0143708	0.470661	0.537482		0.933817	1.05761	0.793351	0.787817	0.526598
22.9224	31.7098	35.8832	24.7446	40.8095		135.684	136.585	144.932	130.733	147.18		0.13484	0.0409445	0	0.0879201	0.0112642		0.258926	0.145556	0.00259799	0.328782	0.435339		0.914204	0.97269	0.747888	0.815397	0.542061
23.5483	29.3148	40.4003	26.2574	40.5893		136.936	131.796	153.966	133.758	146.739		0.116165	0.0907773	0	0.132257	0.0112911		0.297006	0.210047	-0.0033988	0.413514	0.401544		0.860581	0.906013	0.752608	0.719357	0.720406
26.0946	31.1412	36.2812	22.6905	42.4814		142.029	135.448	145.728	126.625	150.524		0.0873291	0.0779775	0	0.150888	0.00494193		0.172033	0.100331	0.00525043	0.426429	0.283414		0.874305	1.03685	0.801128	0.76421	0.705504
24.859	33.2616	35.7785	29.0913	41.3147		139.557	139.689	144.723	139.426	148.19		0.0829078	0.0720042	0	0.173239	0.00457977		0.200464	0.114676	0.00219487	0.30219	0.379434		0.850374	0.970968	0.801915	1.04961	0.601449
21.3629	32.1988	35.9201	27.2986	39.3764		132.565	137.563	145.006	135.841	144.314		0.122327	0.055054	0	0.235706	0.0112084		0.205751	0.176212	0.00827564	0.319202	0.49968		0.962918	0.897646	0.738978	0.959028	0.533481
24.1853	33.4076	35.7734	24.438	42.965		138.21	139.981	144.713	130.119	151.491		0.145879	0.0476112	0	0.111222	0.014844		0.224613	0.0908223	0.00580593	0.336243	0.499589		0.941746	0.953728	0.77694	0.835924	0.437435
23.4401	36.8204	36.4882	24.4726	38.7657		136.72	146.807	146.142	130.189	143.092		0.130103	0.0145789	0	0.115679	0.00664148		0.201898	-0.0307134	0.00777191	0.375069	0.48632		0.934309	0.892735	0.795154	0.670848	0.513359
23.3911	30.7109	41.1904	24.0988	39.5956		136.622	134.588	155.547	129.441	144.752		0.1397	0.100924	0	0.1214	0.00537919		0.221202	0.144317	0.0185596	0.41961	0.488343		0.904829	1.01699	0.74654	0.696838	0.485543
23.2694	31.4774	37.4172	24.1816	40.9056		136.378	136.121	148	129.607	147.372		0.153119	0.0717739	0	0.167883	0.00242084		0.22472	0.0929907	0.0019793	0.334685	0.408572		0.93964	1.05141	0.756818	0.770752	0.521357
22.5529	33.2291	37.664	21.713	40.7084		134.945	139.624	148.494	124.669	146.978		0.113588	0.0405703	0	0.117241	0.0166463		0.319265	0.0569696	0.00933012	0.258823	0.423656		0.847334	0.976393	0.758397	0.843621	0.627325
24.982	34.9068	38.0758	25.4112	40.195		139.804	142.979	149.317	132.066	145.951		0.0851965	0.0694376	0	0.141355	0.0119575		0.11673	0.114532	0.0131804	0.311812	0.369795		0.935906	0.987441	0.789697	0.829108	0.688202
25.4998	32.0117	39.0837	23.0686	40.1717		140.839	137.189	151.333	127.381	145.904		0.161234	0.0347951	0	0.162294	0.00681938		0.427232	0.244528	0.0099719	0.28173	0.424609		0.850209	0.763398	0.766169	0.836203	0.583334
21.506	29.7403	35.6598	23.3967	38.7526		132.851	132.646	144.485	128.037	143.066		0.122588	0.0733752	0	0.116305	0.00712127		0.261016	0.163645	0.0068707	0.359459	0.397061		0.952756	0.96893	0.755334	0.80994	0.572752
24.5013	30.3535	35.5017	25.8671	38.9809		138.842	133.873	144.169	132.978	143.523		0.0900015	0.115258	0	0.106297	0.00776852		0.198378	0.0363011	0.0048059	0.420311	0.453043		0.948732	0.947418	0.790858	0.752284	0.488883
21.6168	29.1066	37.6155	23.4373	40.2928		133.073	131.379	148.397	128.118	146.147		0.0742466	0.100675	0	0.148541	0.0123225		0.211532	0.151302	0.00497693	0.404721	0.419488		0.888414	0.966919	0.851742	0.710781	0.539769
23.376	29.8585	35.6766	24.3408	39.4072		136.592	132.883	144.519	129.925	144.375		0.0716428	0.0807573	0	0.143181	0.00955151		0.229396	0.127587	0.00265683	0.288822	0.47614		0.902648	1.05191	0.831764	0.976153	0.518382
24.5254	30.7065	35.8387	25.0487	41.1426		138.89	134.579	144.843	131.341	147.846		0.107186	0.0525034	0	0.133044	0.0182163		0.319033	0.051494	0.0056426	0.456416	0.417767		0.772946	0.985303	0.750149	0.688474	0.636964
20.9736	30.2466	34.596	25.0955	41.0247		131.787	133.659	142.358	131.435	147.61		0.140893	0.0720864	0	0.144379	0.00136428		0.371823	0.213303	0.00123831	0.464556	0.355566		0.86705	0.980348	0.846201	0.675624	0.666034
24.8974	29.6134	34.7701	23.6147	39.8989		139.634	132.393	142.706	128.473	145.359		0.0990542	0.0737242	0	0.18148	0.00654593		0.225782	0.146551	0.00525872	0.417594	0.43786		1.0243	0.97895	0.825986	0.844477	0.551648
20.835	30.5688	35.7364	23.018	39.7529		131.51	134.303	144.639	127.28	145.067		0.153154	0.0975376	0	0.067569	0.00533846		0.370115	0.22357	0.0033403	0.306227	0.370396		0.847576	0.846005	0.756051	0.681186	0.620066
22.7953	29.1112	38.657	26.74	39.5874		135.43	131.388	150.48	134.723	144.736		0.134527	0.0611517	0	0.133291	0.00715454		0.276795	0.160353	0.0100159	0.180382	0.358258		0.847009	0.915774	0.775469	0.965869	0.611068
24.4843	31.1405	38.9549	22.5372	41.0456		138.808	135.447	151.076	126.318	147.652		0.10279	0.0600878	0	0.0891385	0.00666307		0.144999	0.25877	0.0111851	0.322494	0.415122		0.890199	0.922835	0.777955	0.772445	0.631362
24.4459	33.2442	34.61	23.3709	39.8992		138.731	139.654	142.386	127.985	145.359		0.120165	0.0142944	0	0.0716344	0.0182588		0.19094	0.214299	0.00158942	0.282289	0.42375		0.963943	0.722278	0.786741	0.717367	0.72085
22.9956	29.8135	36.8387	24.1654	41.2898		135.831	132.793	146.843	129.574	148.141		0.112059	0.043276	0	0.109996	0.00467829		0.319638	0.221212	0.00775837	0.443792	0.31736		0.856708	0.873258	0.811333	0.721281	0.646882
23.1778	31.21	35.7957	22.2915	39.8215		136.195	135.586	144.757	125.827	145.204		0.224284	0.0571913	0	0.108708	0.00833915		0.265523	0.226288	0.00373183	0.260543	0.423142		0.962825	0.885841	0.80707	0.825275	0.553674
22.9435	32.2233	39.6275	22.8194	39.7124		135.727	137.612	152.421	126.882	144.986		0.084827	0.0663718	0	0.0933723	0.00110793		0.311301	0.15121	0.0103152	0.297228	0.407669		0.809432	0.905147	0.745391	0.844916	0.504204
26.8751	29.1896	37.8526	24.1065	38.7565		143.59	131.545	148.871	129.457	143.074		0.0807393	0.0835802	0	0.0745297	0.00929432		0.192399	0.165183	0.00174923	0.381005	0.398109		0.82687	0.914876	0.854145	0.7062	0.57556
22.307	30.0824	37.6413	26.3499	39.9383		134.454	133.331	148.448	133.943	145.438		0.120441	0.0442743	0	0.128692	0.0250524		0.216989	0.24904	0.0102456	0.239902	0.402789		0.944379	0.786874	0.73167	0.963285	0.702434
22.7545	29.9881	35.3681	22.9698	39.7738		135.349	133.142	143.902	127.183	145.108		0.137271	0.0493022	0	0.106085	0.0171075		0.417587	0.289481	0.000825829	0.283006	0.370957		0.799096	0.793614	0.758071	0.73491	0.662493
20.5166	29.7527	35.9234	26.3125	40.7578		130.873	132.671	145.013	133.868	147.077		0.129253	0.049693	0	0.14983	0.00792466		0.30351	0.091274	0.00701562	0.31173	0.486707		0.865515	0.901596	0.743092	0.851956	0.591344
23.0985	29.6708	36.6437	24.5401	39.2513		136.036	132.507	146.453	130.324	144.064		0.169313	0.082154	0	0.133385	0.0142941		0.197384	0.197398	0.00570019	0.404147	0.541015		0.873738	0.789476	0.777457	0.727251	0.500251
24.1691	31.0605	36.822	23.8544	38.295		138.178	135.287	146.81	128.952	142.151		0.113071	0.0687392	0	0.125273	0.0123642		0.275848	0.209159	0.00161474	0.325147	0.442319		0.837436	0.816922	0.82189	0.821979	0.567239
26.6635	29.6679	36.5102	22.5904	38.5508		143.167	132.502	146.186	126.424	142.663		0.13943	0.0463002	0	0.148014	0.00977856		0.321457	0.246946	-0.00309052	0.504316	0.470398		0.990065	0.729506	0.838035	0.800182	0.533651
23.2418	31.497	42.29	24.8385	40.7585		136.323	136.16	157.746	130.92	147.078		0.117614	0.0360153	0	0.0915038	0.00293042		0.270119	0.200136	0.0043883	0.338312	0.352663		0.810075	0.820951	0.762935	0.668062	0.612979
22.5627	31.8686	35.7809	25.4007	39.9896		134.965	136.903	144.728	132.045	145.54		0.12851	0.0301924	0	0.105677	0.00458843		0.191868	0.0863887	0.00460727	0.260548	0.437153		0.976015	0.856632	0.782406	0.866556	0.591277
23.0308	36.9928	36.0785	23.525	39.7691		135.901	147.151	145.323	128.294	145.099		0.101302	0.0125291	0	0.133656	0.00683045		0.191951	0.143735	0.000506158	0.378874	0.417098		0.913349	0.726147	0.761425	0.818187	0.670411
21.564	28.2272	35.2042	26.9848	42.3567		132.968	129.62	143.574	135.213	150.274		0.157018	0.0729767	0	0.101496	0.00100778		0.302569	0.202573	0.0012876	0.442673	0.242705		0.842853	0.892709	0.840947	0.604183	0.719174
21.0199	29.961	39.9566	23.2836	41.0182		131.879	133.088	153.079	127.811	147.597		0.175821	0.0553262	0	0.160816	0.00681316		0.346811	0.246886	0.00457631	0.328437	0.467781		0.827892	0.835071	0.836816	0.902831	0.653296
24.3829	30.3246	38.6094	22.6133	39.9578		138.605	133.815	150.385	126.47	145.477		0.0830767	0.0644346	0	0.125633	0.00362179		0.107921	0.091927	0.00496549	0.430979	0.357427		0.952654	1.05984	0.850225	0.806642	0.643978
27.9943	31.3756	37.1613	23.662	38.8402		145.828	135.917	147.488	128.568	143.241		0.0858804	0.0902479	0	0.0851276	0.0120784		0.224685	0.172639	0.00299101	0.317802	0.431889		0.886435	0.821767	0.770259	0.738356	0.619617
26.5387	31.0744	39.899	25.8434	39.9719		142.917	135.315	152.964	132.93	145.505		0.0883528	0.0513323	0	0.0751729	0.0168072		0.168682	0.106559	0.0128123	0.426547	0.590317		0.840489	0.835281	0.730343	0.559976	0.467861
22.2486	29.1545	36.4915	26.1607	41.1053		134.337	131.475	146.149	133.565	147.772		0.119616	0.0735636	0	0.0535801	0.0156598		0.225189	0.131323	0.0225126	0.377408	0.530007		0.915281	0.991242	0.725125	0.620845	0.531392
21.4852	32.0315	36.6833	21.9247	39.5018		132.81	137.229	146.532	125.093	144.565		0.138789	0.0654566	0	0.133563	0.0134262		0.248372	0.16887	0.00424856	0.351642	0.529861		0.884459	0.824382	0.788198	0.825488	0.57034
25.2632	30.5196	37.3591	22.8836	39.9161		140.366	134.205	147.884	127.011	145.393		0.103249	0.107764	0	0.138243	0.00937762		0.24917	0.104537	0.00027389	0.315307	0.510334		0.834907	0.986501	0.858157	0.834151	0.514056
28.8391	31.875	36.8897	23.2588	41.1331		147.518	136.916	146.945	127.761	147.827		0.120164	0.0349809	0	0.113691	0.00363355		0.400866	0.18899	0.0126688	0.380689	0.399408		0.953311	0.875724	0.723335	0.748857	0.60889
27.6199	31.9252	37.963	23.0882	40.8619		145.079	137.016	149.092	127.42	147.285		0.120202	0.0856983	0	0.112238	0.0186466		0.240241	0.125831	0.00335554	0.319898	0.293888		1.01099	0.893543	0.80162	0.817357	0.699317
22.8283	30.2225	34.6376	25.7872	38.4419		135.496	133.611	142.441	132.818	142.445		0.178079	0.0446542	0	0.113869	0.0113305		0.331913	0.088957	0.00216676	0.280599	0.474777		0.96681	0.976407	0.847389	0.672175	0.568205
24.6717	29.1788	38.1674	22.2343	39.8342		139.183	131.523	149.501	125.712	145.229		0.120169	0.0727746	0	0.118819	0.00844125		0.159334	0.148613	0.00140802	0.403885	0.524903		1.0181	0.935318	0.824283	0.817145	0.495462
20.5351	32.5437	37.5475	28.4391	40.8355		130.91	138.253	148.261	138.122	147.232		0.185938	0.0577169	0	0.165815	0.0122975		0.265493	0.177342	-0.0108562	0.316739	0.451204		0.94619	0.793962	0.822944	0.891401	0.542106
20.3379	33.8759	35.5129	23.9494	40.4998		130.515	140.918	144.192	129.142	146.561		0.213036	0.0704067	0	0.119799	0.00921079		0.207186	0.0926159	0.0139294	0.34354	0.569756		0.944825	0.916905	0.780693	0.794551	0.453726
21.8843	33.0348	35.1309	24.7716	39.2368		133.608	139.236	143.428	130.787	144.035		0.213226	0.0501435	0	0.149136	0.0229332		0.515784	0.131352	0.0033932	0.512685	0.484838		0.683724	0.885581	0.767025	0.582392	0.646223
23.0888	30.3898	42.1291	24.2425	40.2483		136.017	133.945	157.424	129.728	146.058		0.131688	0.0498865	0	0.136643	0.0109726		0.291389	0.11271	0.0054563	0.440124	0.550315		0.77596	0.952741	0.727115	0.690198	0.528251
19.8389	30.809	36.1235	24.0488	40.7802		129.517	134.784	145.413	129.341	147.121		0.222164	0.0309396	0	0.162312	0.0117278		0.363457	0.0865882	0.00913837	0.405307	0.437133		0.849482	0.910806	0.766496	0.759451	0.636848
25.8176	34.0911	35.1372	23.0028	44.5483		141.475	141.348	143.44	127.249	154.658		0.173691	0.0192619	0	0.124045	0.0262658		0.19946	0.0630257	0.00320941	0.319173	0.624963		0.870304	0.907379	0.803321	0.766976	0.496848
23.279	30.8994	36.5658	23.3432	42.5936		136.397	134.965	146.297	127.93	150.748		0.0970168	0.0553413	0	0.146423	0.00989511		0.197529	0.224449	-0.000927812	0.284413	0.55569		0.885334	0.812921	0.785952	0.845283	0.513874
22.5241	33.7501	36.6035	25.9536	39.0934		134.888	140.666	146.373	133.151	143.748		0.124588	0.0233161	0	0.122366	0.0074286		0.337174	0.171514	0.00603628	0.268799	0.535117		0.785396	0.845189	0.800482	0.84972	0.543633
21.6232	32.3825	40.8993	24.1787	39.2016		133.086	137.931	154.964	129.601	143.964		0.137436	0.063855	0	0.0905006	0.0120957		0.317964	0.113552	0.00421161	0.333539	0.450817		0.813625	0.837867	0.772287	0.79576	0.571638
23.5494	29.2816	35.2009	22.6168	41.3597		136.938	131.729	143.568	126.477	148.28		0.132615	0.0397003	0	0.119756	0.00683832		0.292187	0.0754243	0.00857205	0.317777	0.498448		0.781167	0.874104	0.786684	0.776085	0.42335
23.751	32.4044	35.2701	22.8868	40.1859		137.342	137.975	143.706	127.017	145.933		0.130212	0.0781943	0	0.128253	0.0141276		0.291686	0.04558	0.00792905	0.391411	0.39686		0.747876	1.04636	0.771589	0.714923	0.660636
25.7434	36.1544	35.4856	23.7648	39.8302		141.326	145.475	144.137	128.773	145.221		0.136324	0.0417123	0	0.133869	0.0105225		0.37849	0.0850717	0.00188552	0.469206	0.429213		0.848025	0.858322	0.788319	0.643492	0.657443
24.183	29.5125	36.4277	25.7569	39.9002		138.205	132.191	146.021	132.757	145.361		0.261659	0.0688451	0	0.151992	0.0085943		0.307146	0.142849	0.00458683	0.320622	0.432496		0.870617	0.937092	0.80816	0.894661	0.524708
26.5281	32.9962	40.605	26.1654	41.0399		142.896	139.158	154.376	133.574	147.641		0.0551697	0.110674	0	0.0955016	0.00939626		0.146749	0.141916	0.0421575	0.21635	0.335729		0.869455	1.0141	0.676204	0.839943	0.648251
23.8078	30.4044	37.4469	26.2964	38.3628		137.455	133.975	148.06	133.836	142.287		0.161579	0.0732741	0	0.0900924	0.00838861		0.375334	0.19363	0.00440659	0.373951	0.416799		0.834003	0.989244	0.711921	0.715687	0.593984
23.2721	30.7691	36.64	22.6358	38.6308		136.384	134.704	146.446	126.515	142.823		0.145615	0.0641985	0	0.129947	0.00703599		0.347347	0.133912	0.00348864	0.317532	0.434236		0.861881	0.920186	0.760319	0.875429	0.58849
23.3798	32.3217	36.8586	25.4319	40.5681		136.599	137.809	146.883	132.107	146.697		0.166914	0.0688724	0	0.0490395	0.00875519		0.260427	0.10391	0.0235147	0.260436	0.518208		1.05892	0.869171	0.750921	0.804064	0.45653
22.8565	29.6552	36.7296	23.5865	38.9904		135.553	132.476	146.625	128.417	143.542		0.1951	0.0941781	0	0.104748	0.0105588		0.185078	0.214095	0.00618493	0.350012	0.434055		1.01382	0.967439	0.775649	0.810384	0.616724
23.8433	34.6695	36.8887	23.2985	39.6545		137.526	142.505	146.943	127.84	144.87		0.223065	0.0147921	0	0.198737	0.0102855		0.259107	0.108225	0.00295815	0.36358	0.446186		0.882352	0.741509	0.762855	0.822797	0.538667
21.8015	32.6653	36.9165	22.9186	40.8194		133.443	138.496	146.999	127.081	147.2		0.167437	0.0429205	0	0.151927	0.0121425		0.294962	0.167459	0.00398493	0.270172	0.376117		0.975493	0.811222	0.769971	0.785093	0.611349
25.0615	33.2696	36.8686	22.5505	39.8067		139.963	139.705	146.903	126.345	145.174		0.139	0.0629702	0	0.174789	0.0103784		0.119168	0.259339	0.0081598	0.4001	0.499231		0.934836	0.906632	0.801477	0.856236	0.519538
28.2794	31.1848	36.2946	23.5737	39.3175		146.398	135.536	145.755	128.391	144.196		0.152179	0.0634295	0	0.163344	0.00913255		0.079823	0.218697	0.00527932	0.348928	0.488232		0.989023	0.916203	0.755517	0.795015	0.539704
23.2033	29.4368	35.2233	22.4223	39.1526		136.246	132.039	143.612	126.088	143.866		0.18817	0.0495786	0	0.0628257	0.00565258		0.110795	0.127329	0.00194306	0.324064	0.453665		1.12315	0.906041	0.802521	0.72537	0.595708
23.176	31.0042	35.9443	21.4007	40.1528		136.191	135.174	145.055	124.045	145.867		0.160701	0.0336598	0	0.182621	0.00757708		0.306766	0.166291	0.0139976	0.435936	0.472745		0.949656	0.849458	0.791112	0.753321	0.558624
22.3656	30.2344	35.961	22.9725	40.9468		134.571	133.635	145.088	127.189	147.455		0.0813709	0.0361148	0	0.132865	0.00481554		0.27469	0.164496	0.00543948	0.391762	0.479131		0.819756	0.948157	0.803642	0.838934	0.52081
20.5558	34.4484	34.9148	21.9611	40.5578		130.951	142.063	142.995	125.166	146.677		0.342539	0.0219133	0	0.134944	0.0110366		0.289421	0.0511779	0.0125231	0.345712	0.556055		0.951107	0.904565	0.808742	0.862846	0.382
23.6042	32.9569	38.6221	23.3612	39.7574		137.048	139.08	150.41	127.966	145.076		0.137132	0.0636114	0	0.0852515	0.0103449		0.257438	0.0120425	0.0131042	0.324381	0.494938		0.910917	1.01712	0.757582	0.792206	0.535075
26.5456	30.4002	40.7262	25.7819	41.5332		142.931	133.966	154.618	132.807	148.627		0.111656	0.0587463	0	0.0737994	0.0105837		0.254953	0.162446	0.00479776	0.241872	0.353829		0.9449	0.935842	0.716747	0.825407	0.585569
27.6102	29.3459	39.4697	22.0506	38.9146		145.06	131.858	152.105	125.345	143.39		0.10432	0.0479477	0	0.151093	0.00743689		0.128417	0.127696	0.000628028	0.418572	0.492208		0.961585	0.915351	0.804536	0.802688	0.538861
25.9211	33.656	37.6993	22.1549	40.9835		141.682	140.478	148.564	125.553	147.528		0.09575	0.0247615	0	0.107535	0.0195392		0.211009	0.0291697	0.00822821	0.302433	0.523657		0.909267	0.95459	0.762966	0.871848	0.498977
24.1577	29.3032	35.1747	25.1099	40.5348		138.155	131.772	143.515	131.463	146.631		0.15571	0.0902928	0	0.0915909	0.0121581		0.158705	0.201214	0.0143284	0.518128	0.432842		0.88395	0.926495	0.762874	0.641584	0.549229
25.703	29.6122	37.5709	24.1861	40.1605		141.246	132.39	148.308	129.616	145.882		0.103042	0.0537255	0	0.201631	0.0120366		0.259104	0.201327	0.0075704	0.363629	0.357053		0.880005	0.839606	0.821089	0.772773	0.628834
28.1055	31.6464	38.6708	23.1898	39.5785		146.05	136.459	150.507	127.623	144.718		0.0637033	0.0434088	0	0.0875398	0.011951		0.131451	0.0730855	0.0057172	0.343133	0.522429		0.94092	0.863008	0.771178	0.798667	0.524681
26.1534	29.5761	35.5345	22.4633	38.371		142.146	132.318	144.235	126.17	142.303		0.10397	0.0647314	0	0.121429	0.00772388		0.326017	0.169201	0.00350729	0.432506	0.458152		0.825794	0.952151	0.793656	0.733972	0.575326
23.8954	33.1254	36.4234	22.799	39.2341		137.63	139.417	146.013	126.841	144.029		0.110989	0.0619905	0	0.116325	0.00576007		0.25234	0.122873	0.00602146	0.28294	0.400939		0.947477	0.944841	0.761074	0.86368	0.574014
23.9314	31.5789	37.0454	26.5769	39.8009		137.702	136.324	147.257	134.397	145.163		0.0886263	0.0347026	0	0.107557	0.00867823		0.270154	0.0457665	-0.0127748	0.330165	0.408445		0.851095	0.992008	0.796433	0.882833	0.615542
21.9794	32.2484	35.7179	22.6697	41.0877		133.798	137.663	144.602	126.583	147.736		0.136212	0.0529806	0	0.113448	0.00385185		0.174987	0.184298	0.00386762	0.458262	0.530114		0.982898	0.920491	0.751166	0.715902	0.406291
24.7859	32.9079	39.3583	21.8694	38.9037		139.411	138.982	151.882	124.982	143.368		0.127768	0.0341359	0	0.154009	0.00750524		0.219845	0.0758478	0.00802475	0.363961	0.450783		0.928288	0.85794	0.767437	0.869838	0.580887
25.9881	33.2445	36.5225	26.1391	38.7127		141.816	139.655	146.211	133.522	142.986		0.0891633	0.00657667	0	0.149697	0.0136321		0.125009	0.0131881	0.00482008	0.549712	0.542594		0.999225	0.890335	0.813368	0.582871	0.543177
23.5315	31.1222	34.6367	22.804	42.1412		136.903	135.41	142.439	126.852	149.843		0.133132	0.0621426	0	0.128727	0.00537421		0.142196	0.140803	0.0027501	0.360009	0.537067		0.899225	0.94866	0.810317	0.837063	0.497222
26.0938	30.6575	35.488	24.8813	40.5168		142.027	134.481	144.142	131.006	146.595		0.0682065	0.0466593	0	0.0889653	0.0089621		0.187864	0.124752	0.00367001	0.441801	0.580922		0.988987	0.919433	0.78898	0.650254	0.450828
25.1206	31.0859	40.8273	24.0532	40.5815		140.081	135.338	154.82	129.35	146.724		0.0743619	0.107756	0	0.127506	0.0118148		0.162164	0.23369	0.0115379	0.405109	0.446514		0.885591	0.92723	0.742217	0.645939	0.676754
25.3416	31.9114	37.3417	23.5271	40.3193		140.523	136.989	147.849	128.298	146.199		0.0974644	0.0473026	0	0.151473	0.0131495		0.109334	0.216268	0.00193641	0.346105	0.362887		1.10309	0.760799	0.744057	0.772762	0.648867
21.9907	30.74	39.0755	24.7292	38.7414		133.821	134.646	151.317	130.702	143.044		0.121229	0.0461714	0	0.122331	0.00757897		0.231527	0.202481	0.0015993	0.281178	0.447619		0.952246	0.854196	0.803763	0.847086	0.551472
24.1199	31.4959	38.5784	22.4273	40.0148		138.079	136.158	150.323	126.098	145.59		0.118303	0.0237029	0	0.192598	0.03176		0.110148	0.11437	0.00236549	0.402688	0.584786		1.0811	0.862216	0.717148	0.873863	0.416983
24.1272	31.5636	37.5967	24.5236	39.846		138.094	136.293	148.359	130.291	145.253		0.104134	0.0561466	0	0.159091	0.0107857		0.236494	0.135125	0.013227	0.400945	0.505421		0.890449	0.880581	0.707575	0.896796	0.453429
23.7154	30.9314	37.1069	21.0685	39.9296		137.27	135.029	147.38	123.381	145.42		0.119685	0.053372	0	0.165744	0.00998899		0.172112	0.130021	-0.00408643	0.311886	0.437686		0.938941	0.906777	0.864486	0.844566	0.579248
22.7887	28.5778	39.4241	22.3187	40.0881		135.417	130.321	152.014	125.881	145.737		0.131673	0.0824326	0	0.101423	0.00662934		0.228586	0.124413	0.0230872	0.275207	0.318334		0.936538	0.967015	0.785585	0.876927	0.685361
21.0791	38.4721	38.2054	23.2045	41.7919		131.998	150.11	149.577	127.653	149.145		0.140468	0.0394156	0	0.0990166	0.0094848		0.237111	0.188388	0.0187816	0.353621	0.508536		0.941203	0.676996	0.743946	0.785045	0.447952
28.0926	32.1028	36.3554	26.3297	41.0713		146.025	137.371	145.877	133.903	147.704		0.113784	0.111405	0	0.038811	0.00828407		0.169565	0.0894331	0.00597566	0.278276	0.432123		0.874336	0.994494	0.830889	0.797186	0.715386
25.4176	32.0656	36.4121	24.4593	43.2707		140.675	137.297	145.99	130.162	152.102		0.189303	0.0419826	0	0.11033	0.00874852		0.356818	0.198039	0.0128044	0.304789	0.545028		0.993513	0.697532	0.769669	0.676741	0.394669
26.2306	29.6922	37.0519	25.0554	39.2996		142.301	132.55	147.27	131.354	144.16		0.211263	0.040093	0	0.233376	0.00743022		0.35684	0.139871	0.00753754	0.382219	0.485118		1.00446	0.915862	0.809291	0.862072	0.45102
24.0238	37.3908	37.6972	24.0729	39.1184		137.887	147.947	148.56	129.389	143.798		0.204027	0.0108214	0	0.0662065	0.00893728		0.211488	0.111843	0.000995487	0.338259	0.517872		0.886382	0.749602	0.744009	0.675755	0.506946
23.6707	33.3397	39.4395	22.117	40.6548		137.181	139.845	152.045	125.477	146.871		0.125722	0.0706058	0	0.141723	0.0117116		0.369975	0.204899	0.0234999	0.301545	0.358174		0.783217	0.806195	0.82327	0.928982	0.678154
23.1928	31.5771	38.4642	22.5808	39.4204		136.225	136.32	150.094	126.405	144.402		0.109242	0.111649	0	0.188659	0.00875361		0.198332	0.0821942	0.00559893	0.330236	0.377737		0.9922	1.02532	0.756788	0.897739	0.711564
23.1789	29.6492	38.8593	24.5955	39.5022		136.197	132.464	150.884	130.434	144.565		0.108632	0.082138	0	0.0991217	0.00817367		0.205074	0.169649	0.0132579	0.437272	0.457835		0.949203	0.902972	0.698779	0.661064	0.516912
22.5804	30.2947	35.3865	25.9072	40.1833		135	133.755	143.939	133.058	145.928		0.104685	0.0681505	0	0.170749	0.01204		0.142411	0.100386	0.00519273	0.299067	0.45142		1.0175	0.877841	0.75216	0.748605	0.587585
22.8164	28.5327	39.8938	21.217	39.4701		135.472	130.231	152.953	123.677	144.501		0.10558	0.0849474	0	0.182671	0.00591974		0.132609	0.167693	0.000311213	0.381968	0.452386		1.04098	0.902521	0.707832	0.849913	0.617425
22.9176	33.3654	37.1739	25.1728	41.2433		135.675	139.897	147.514	131.589	148.048		0.159943	0.0373026	0	0.247086	0.0111275		0.219654	0.223088	0.00734572	0.363139	0.304371		0.956384	0.749365	0.775905	0.891557	0.696131
22.5736	30.7282	36.5631	23.2185	39.4996		134.987	134.622	146.292	127.681	144.56		0.16579	0.059245	0	0.125361	0.00649804		0.324879	0.13637	0.00270732	0.249871	0.426742		0.88223	0.986597	0.754446	0.899474	0.624851
23.3376	30.0911	35.2488	25.6011	42.4372		136.515	133.348	143.663	132.446	150.435		0.10696	0.082715	0	0.135031	0.0071229		0.213896	0.0838959	0.00538103	0.358894	0.453344		0.939476	0.992489	0.752752	0.722378	0.457244
25.0731	30.22	39.0741	25.9636	39.8171		139.986	133.606	151.314	133.171	145.195		0.102045	0.0512076	0	0.092926	0.0136903		0.220361	0.15736	0.0118454	0.381718	0.465696		0.911822	0.842519	0.771407	0.697628	0.542945
20.9286	32.4009	37.2614	23.1904	39.1245		131.697	137.968	147.689	127.624	143.81		0.133701	0.0468753	0	0.13644	0.0137793		0.194906	0.113681	0.00993216	0.412738	0.405454		1.01569	0.946598	0.740099	0.730725	0.583391
25.9426	34.0411	37.273	24.9165	39.4474		141.725	141.248	147.712	131.076	144.456		0.0808771	0.0515554	0	0.100266	0.016172		0.23455	0.111942	0.00652781	0.370457	0.507753		0.891371	0.945878	0.817428	0.684954	0.46244
24.1269	32.7134	39.2195	23.4858	40.8691		138.093	138.593	151.605	128.215	147.299		0.0919826	0.0395677	0	0.125692	0.00325058		0.216427	0.0882401	0.0133883	0.330394	0.469174		0.868933	0.948202	0.736049	0.797671	0.473225
22.1032	36.8915	35.5351	22.6992	41.6646		134.046	146.949	144.236	126.642	148.89		0.139538	0.0918303	0	0.112303	0.0033585		0.221487	0.0938071	0.00361266	0.354873	0.387249		0.981482	0.852828	0.754442	0.780758	0.520215
21.7127	30.999	35.8606	22.0699	39.54		133.265	135.164	144.887	125.383	144.641		0.0938971	0.0672355	0	0.100683	0.00929491		0.289595	0.182232	0.00441644	0.260114	0.374537		0.858272	0.84385	0.803613	0.790499	0.576169
23.9096	30.3396	36.2612	21.8269	40.0783		137.659	133.845	145.688	124.897	145.718		0.0729391	0.0422014	0	0.143046	0.0107644		0.256385	0.175734	0.00669223	0.25385	0.393998		0.87836	0.933142	0.818569	0.803373	0.600889
24.6817	29.9369	34.3877	23.8218	40.7565		139.203	133.04	141.941	128.887	147.074		0.101458	0.0921246	0	0.14345	0.00726853		0.096396	0.176544	0.00343349	0.229744	0.338114		1.02843	1.00695	0.811255	0.933053	0.651652
22.7792	30.6032	37.5811	23.3208	39.2978		135.398	134.372	148.328	127.885	144.157		0.082632	0.0734472	0	0.130475	0.00921567		0.229125	0.213614	7.95627e-05	0.362165	0.418812		0.950824	0.922333	0.757251	0.762349	0.588374
23.8595	29.9437	37.1237	21.6456	40.6239		137.558	133.053	147.413	124.535	146.809		0.0908833	0.0660142	0	0.121277	0.00658815		0.31392	0.0824789	-0.0147373	0.336319	0.500985		0.85173	0.958453	0.785681	0.839082	0.52549
21.8859	29.4203	35.6053	29.1146	41.8975		133.611	132.006	144.377	139.473	149.356		0.159976	0.0551014	0	0.084116	0.00899437		0.313594	0.0941498	0.0019389	0.421667	0.414801		0.906822	0.945895	0.824879	0.555207	0.60892
21.7755	29.8761	34.8367	24.5102	39.7435		133.391	132.918	142.839	130.264	145.048		0.155457	0.0555953	0	0.13593	0.00849754		0.274448	0.170404	-0.00286586	0.356818	0.351851		0.86623	0.956895	0.807462	0.771205	0.609404
23.2783	33.1064	35.4705	25.2512	40.373		136.396	139.379	144.107	131.746	146.307		0.0915811	0.0630284	0	0.0932672	0.00428292		0.261142	0.191224	0.0107013	0.343956	0.351395		0.956621	1.00104	0.772839	0.694129	0.620419
21.882	33.4159	36.818	24.7682	38.9543		133.604	139.998	146.802	130.78	143.47		0.134083	0.131323	0	0.0553291	0.0102187		0.310079	0.206837	0.00274488	0.321585	0.379992		0.937144	1.0275	0.780136	0.749381	0.654734
25.854	36.6145	38.4922	22.2219	38.5059		141.548	146.395	150.15	125.687	142.573		0.0791552	0.0234394	0	0.126365	0.0151206		0.14672	0.220184	0.00475557	0.319555	0.397607		0.942975	0.695254	0.691887	0.791758	0.669767
22.0044	31.3464	38.1811	22.5846	38.8081		133.848	135.859	149.528	126.413	143.177		0.119522	0.0796669	0	0.126443	0.0126126		0.2155	0.243349	0.00356408	0.398916	0.408974		0.875369	0.913285	0.786104	0.726173	0.626869
25.2431	29.6885	34.5397	24.1428	41.056		140.326	132.543	142.245	129.529	147.673		0.0832241	0.0542	0	0.0848898	0.00750108		0.0912544	0.202223	0.00616354	0.322786	0.348076		0.983281	0.817097	0.805306	0.736723	0.713452
20.948	32.6074	38.0004	23.4543	38.9712		131.736	138.381	149.167	128.152	143.503		0.13837	0.0754463	0	0.145056	0.010288		0.302717	0.111154	0.00661861	0.320847	0.419014		0.819038	1.10212	0.879367	0.782049	0.644732
21.1917	33.9155	35.3017	24.3824	39.6826		132.223	140.997	143.769	130.008	144.926		0.164939	0.0541436	0	0.100122	0.00632789		0.279031	0.332879	0.00569763	0.36615	0.434088		0.84732	0.837727	0.797842	0.834622	0.669451
22.5497	34.4784	34.4012	24.4039	39.6013		134.939	142.123	141.968	130.051	144.764		0.115221	0.0655683	0	0.100992	0.0137117		0.272429	0.0304598	0.00739814	0.256213	0.395017		0.857027	1.00217	0.811525	0.860365	0.704773
23.7062	31.7907	36.1771	23.9568	40.4355		137.252	136.747	145.52	129.157	146.432		0.184108	0.0527046	0	0.0939579	0.00878474		0.210649	0.227461	0.00774331	0.364011	0.360299		0.836107	0.883228	0.796022	0.718323	0.626829
21.0492	34.3226	35.268	21.2085	39.5256		131.938	141.811	143.702	123.661	144.612		0.201596	0.112199	0	0.173165	0.012145		0.2287	0.00587738	-0.000390053	0.408306	0.375536		1.00724	1.13773	0.79771	0.730952	0.678641
23.9585	29.6601	40.4951	24.8293	41.2799		137.757	132.486	154.156	130.902	148.121		0.189326	0.0677078	0	0.114826	0.015945		0.164979	0.141196	-0.0155541	0.272857	0.463392		0.82845	0.941598	0.715361	0.764018	0.508164
22.1809	33.3361	40.7798	22.8124	39.9339		134.201	139.838	154.725	126.868	145.429		0.120653	0.0423191	0	0.189758	0.0187005		0.271869	0.0355386	0.0470248	0.421403	0.497527		0.92558	1.01701	0.732747	0.708829	0.477167
20.034	30.8201	39.1921	22.9279	39.2629		129.908	134.806	151.55	127.099	144.087		0.172736	0.0242581	0	0.0744384	0.00733893		0.379876	0.0903042	0.0168945	0.332468	0.378887		0.795491	0.864319	0.711276	0.762464	0.68181
22.0137	32.0572	35.5571	22.1079	39.7144		133.867	137.28	144.28	125.459	144.99		0.183408	0.0896115	0	0.111482	0.00934987		0.364282	0.32006	0.00653408	0.263389	0.410824		0.769579	0.747471	0.798387	0.842357	0.653939
21.2612	31.743	36.2653	21.9853	40.0785		132.362	136.652	145.696	125.214	145.718		0.164486	0.0537103	0	0.177811	0.00829122		0.325838	0.125796	0.00107222	0.352927	0.382186		0.953025	0.977952	0.792481	0.807969	0.68422
20.6234	33.5272	37.3669	27.667	39.1176		131.086	140.22	147.9	136.577	143.796		0.174651	0.0589146	0	0.201821	0.00838341		0.268846	0.0801271	-0.000108187	0.369687	0.356115		0.959332	0.885966	0.78775	0.671112	0.650024
21.5168	34.8139	39.5286	27.7202	39.5573		132.873	142.794	152.223	136.684	144.676		0.206746	0.0573832	0	0.145359	0.00440679		0.277719	0.142353	0.035791	0.412025	0.32954		0.883343	0.825216	0.706195	0.791712	0.665426
20.9016	35.3681	35.6876	23.3418	40.1695		131.643	143.902	144.541	127.927	145.9		0.169165	0.0123774	0	0.0790129	0.0102674		0.25142	-0.051796	0.00443846	0.278091	0.424144		0.889794	0.814613	0.810837	0.771272	0.567203
21.2699	31.6406	35.5982	24.3871	39.2085		132.379	136.447	144.362	130.018	143.978		0.118698	0.0781888	0	0.135687	0.0205973		0.275418	0.139763	0.00685037	0.372121	0.521751		0.824933	0.964453	0.833162	0.757954	0.535447
20.4641	38.4541	38.4818	23.1066	40.2789		130.768	150.074	150.129	127.457	146.119		0.116833	0.0538967	0	0.108198	0.0147496		0.233325	0.00180799	0.00814311	0.377705	0.516523		0.87287	1.0523	0.747561	0.749014	0.538068
20.996	34.5911	35.4278	23.457	39.4505		131.832	142.348	144.022	128.157	144.462		0.135782	0.00927495	0	0.0912432	0.0097888		0.186636	0.017525	0.0104648	0.29714	0.408332		0.882476	0.795129	0.771384	0.902183	0.593658
21.2475	30.6033	42.0743	24.9524	39.5174		132.335	134.372	157.314	131.148	144.596		0.132833	0.0426647	0	0.119904	0.00504433		0.221005	0.129959	0.00788291	0.388197	0.327887		0.902965	0.848203	0.746094	0.605696	0.694373
24.4059	29.6148	35.6829	27.7295	38.7364		138.651	132.396	144.532	136.703	143.034		0.152722	0.0777963	0	0.155934	0.0163949		0.455647	0.095111	0.0093873	0.170054	0.490664		0.695461	0.916812	0.727294	0.867129	0.576137
22.632	30.0407	38.0728	22.8348	38.3587		135.104	133.247	149.311	126.913	142.278		0.0856305	0.0880473	0	0.0829024	0.0110444		0.25101	0.163579	0.0204592	0.295712	0.425225		0.956936	1.00223	0.785861	0.692195	0.664045
20.2726	33.4521	38.0586	30.0043	39.0835		130.385	140.07	149.283	141.252	143.728		0.175101	0.0495778	0	0.0657248	0.00677497		0.326449	0.16242	0.0247849	0.189295	0.361937		0.888583	0.859816	0.722181	0.904803	0.692656
25.9281	31.6048	36.3273	22.4954	41.4037		141.696	136.375	145.821	126.234	148.368		0.111329	0.0665677	0	0.099247	0.0185004		0.401044	0.0581368	0.00407787	0.274899	0.479764		0.705892	0.976969	0.772636	0.777985	0.545695
23.2958	34.81	36.327	24.169	40.7494		136.431	142.786	145.82	129.582	147.06		0.0714403	0.0550646	0	0.121666	0.0267678		0.155503	0.0512488	0.0017375	0.282443	0.531776		0.908376	0.91463	0.781749	0.794335	0.561655
22.184	33.2305	34.9987	25.392	41.1301		134.208	139.627	143.163	132.028	147.821		0.121875	0.0722831	0	0.18185	0.0216189		0.331484	0.0735422	0.00224752	0.338907	0.490932		0.809394	1.0025	0.791522	0.918315	0.489226
22.4524	33.1408	39.3653	27.1106	39.9003		134.744	139.447	151.896	135.465	145.362		0.166732	0.0430166	0	0.081957	0.014489		0.27565	-0.0190313	0.0145977	0.304081	0.495342		0.836719	0.99564	0.856521	0.771377	0.552994
20.2189	31.0985	40.0614	26.0283	41.5039		130.277	135.363	153.289	133.3	148.569		0.140825	0.0509141	0	0.0662313	0.0173669		0.284706	0.193226	0.0259473	0.388614	0.527639		0.844787	0.889857	0.714387	0.588736	0.503967
23.4889	29.6133	36.9608	26.7732	40.3238		136.817	132.392	147.087	134.79	146.209		0.0668066	0.0505041	0	0.0784248	0.0105745		0.170462	0.082726	0.0118161	0.330194	0.455245		0.914346	0.929162	0.737868	0.597909	0.552379
19.3795	33.6093	36.4155	23.5302	39.2696		128.599	140.384	145.997	128.304	144.1		0.169812	0.0596363	0	0.141202	0.0146879		0.306017	0.044166	0.0183955	0.249294	0.447156		0.852856	0.961412	0.754327	0.847592	0.677225
20.7384	33.9568	37.4947	23.4677	38.6938		131.316	141.079	148.155	128.179	142.949		0.14175	0.0991107	0	0.105105	0.0154495		0.333819	0.0230913	0.0154023	0.341424	0.478169		0.839923	1.14096	0.73678	0.731002	0.602078
22.2566	31.6427	34.7891	26.439	39.4133		134.353	136.451	142.744	134.122	144.388		0.115785	0.0703991	0	0.108779	0.0152126		0.345847	0.0282517	0.00464413	0.321904	0.424467		0.818985	0.998976	0.783466	0.711536	0.645692
27.9568	32.2037	36.2348	25.2957	39.4247		145.753	137.573	145.635	131.835	144.41		0.0461188	0.0665294	0	0.156822	0.0166317		0.0800871	0.153794	0.00829399	0.34145	0.508299		0.893234	0.914363	0.792206	0.705825	0.537265
22.9652	32.7561	36.4617	25.4407	39.4761		135.77	138.678	146.089	132.125	144.513		0.135204	0.0256325	0	0.0558821	0.00857912		0.177587	0.0282036	0.0184538	0.376729	0.405018		0.958124	0.899674	0.746696	0.663858	0.655359
26.1174	34.7559	36.5471	22.5233	42.0997		142.074	142.678	146.26	126.29	149.76		0.0722038	0.0489419	0	0.142497	0.0177303		0.12722	0.0262375	0.000825447	0.417329	0.474226		0.988814	0.904118	0.855509	0.685892	0.523133
21.3876	36.7272	40.5002	24.2485	39.1902		132.615	146.62	154.166	129.741	143.941		0.1337	0.0414062	0	0.25847	0.0103433		0.221517	0.0483692	0.00175958	0.388432	0.396529		0.893751	0.868553	0.755079	0.592356	0.669956
20.199	31.4416	44.0179	25.6388	38.4955		130.238	136.049	161.202	132.521	142.552		0.152549	0.0382394	0	0.168674	0.0158456		0.253924	-0.022995	0.0337409	0.324407	0.449733		0.938574	0.925342	0.714643	0.872081	0.611685
23.4768	35.6433	35.8654	22.1087	39.6343		136.793	144.452	144.897	125.461	144.83		0.0987102	0.0277025	0	0.136267	0.00966392		0.192029	0.0252269	0.00423118	0.409363	0.434733		0.913854	0.936768	0.767535	0.769231	0.614038
21.9708	33.451	34.4594	24.8634	41.1255		133.781	140.068	142.085	130.97	147.812		0.123687	0.0905707	0	0.100778	0.016034		0.279637	-0.000499114	0.00328181	0.333795	0.506399		0.89244	1.00732	0.774033	0.803832	0.463746
20.6664	28.9	36.7148	23.0612	40.4276		131.172	130.966	146.595	127.366	146.416		0.147399	0.0610937	0	0.122754	0.019766		0.339782	0.0980233	0.00694563	0.32207	0.539413		0.849876	0.974938	0.758961	0.708613	0.511758
23.1566	29.6136	42.4751	23.3772	43.5519		136.153	132.393	158.116	127.998	152.665		0.145747	0.0678307	0	0.194277	0.0149365		0.403516	0.0979409	0.0163411	0.369485	0.531904		0.760095	0.944194	0.65872	0.817397	0.424668
22.5772	32.9215	36.1536	24.7433	40.088		134.994	139.009	145.473	130.73	145.737		0.0961245	0.0747796	0	0.110056	0.0164743		0.29487	0.0403909	0.00602471	0.290092	0.482938		0.775558	1.00624	0.766119	0.864718	0.517455
19.9679	33.1104	38.5239	25.3022	39.158		129.775	139.387	150.214	131.848	143.877		0.251843	0.097203	0	0.0835078	0.0102891		0.331856	-0.000660961	0.00260839	0.284314	0.391554		0.855976	1.13416	0.768662	0.769265	0.710214
25.8357	33.8233	39.0707	21.5781	39.0819		141.511	140.812	151.307	124.4	143.725		0.0327656	0.0476223	0	0.153484	0.0151447		0.21418	0.0718883	-0.00637103	0.354649	0.468473		0.843126	0.983597	0.841583	0.834691	0.609133
20.0346	36.9361	36.8876	22.1306	40.8212		129.909	147.038	146.941	125.505	147.203		0.275889	0.00682701	0	0.118373	0.0131752		0.345496	-0.0137288	0.000484192	0.275565	0.460247		0.899197	0.734449	0.798543	0.833835	0.607161
19.9673	29.6181	38.8924	21.9301	40.3932		129.774	132.402	150.951	125.104	146.347		0.114157	0.0629975	0	0.207826	0.00974321		0.27159	0.230827	0.00423359	0.356535	0.389833		0.905892	0.87424	0.819704	0.910878	0.614188
20.6941	31.3731	36.6678	22.1277	38.7591		131.228	135.912	146.501	125.499	143.079		0.158748	0.0306217	0	0.10389	0.0131427		0.326159	0.185495	0.00756334	0.332559	0.446635		0.885668	0.816458	0.83808	0.847528	0.631273
22.0279	31.1454	36.5817	27.2644	39.9321		133.895	135.457	146.329	135.772	145.425		0.197658	0.0758716	0	0.0831346	0.0103615		0.294202	0.072368	0.00620249	0.391685	0.424645		0.852305	1.02986	0.790378	0.560796	0.624304
20.9416	28.739	39.01	22.256	41.4053		131.723	130.644	151.186	125.756	148.372		0.108924	0.0903939	0	0.127613	0.0102239		0.364987	0.185192	0.00576046	0.385346	0.454382		0.753618	0.964675	0.831288	0.71699	0.645784
26.1397	29.0248	35.8712	22.1375	39.4463		142.119	131.216	144.908	125.518	144.454		0.105378	0.0977488	0	0.0930503	0.0075217		0.255971	0.170509	0.00502014	0.266495	0.374994		0.88939	0.966431	0.816995	0.808692	0.72296
24.5753	29.3154	39.5896	22.539	39.7143		138.99	131.797	152.345	126.322	144.99		0.258599	0.107352	0	0.117064	0.00864194		0.325347	0.101316	0.00531239	0.332371	0.367719		1.01308	1.02964	0.792102	0.76261	0.673354
25.3283	29.9957	35.6952	24.2802	42.8803		140.496	133.157	144.556	129.804	151.322		0.100938	0.0591262	0	0.103548	0.0165258		0.313484	0.087829	0.00553484	0.307377	0.429537		0.851781	0.959707	0.8031	0.814201	0.47988
24.4743	28.9511	36.6158	20.8453	38.9464		138.788	131.068	146.398	122.934	143.454		0.0943569	0.0741011	0	0.141322	0.0186978		0.236102	0.114942	0.0154792	0.360982	0.497742		0.793867	0.998856	0.760491	0.910709	0.507122
23.326	30.4709	39.5501	24.7129	38.8754		136.492	134.108	152.266	130.669	143.312		0.0938499	0.0630159	0	0.135293	0.0131653		0.215724	0.137265	0.00891659	0.336904	0.457369		0.891053	0.923147	0.818719	0.858048	0.552895
26.0461	30.9897	36.2248	23.2201	38.6541		141.932	135.145	145.615	127.684	142.869		0.0902662	0.127013	0	0.168522	0.0106018		0.193723	0.136381	0.00596507	0.415097	0.418485		0.845267	1.06786	0.735658	0.784305	0.623876
24.6947	30.534	36.9753	21.8018	41.0954		139.229	134.234	147.117	124.847	147.752		0.125868	0.0741938	0	0.13324	0.0198505		0.229945	0.119686	0.0106755	0.334966	0.441675		0.931734	0.959961	0.762102	0.815621	0.586526
25.2567	30.6434	39.6339	22.5414	39.6544		140.353	134.453	152.434	126.326	144.87		0.140988	0.0479766	0	0.142073	0.0121458		0.30101	0.0808863	0.00372087	0.366357	0.374708		0.915439	0.983342	0.747873	0.821366	0.637063
23.746	29.1097	38.0505	25.0108	38.9766		137.332	131.385	149.267	131.265	143.514		0.10905	0.0561958	0	0.121301	0.0118666		0.274412	0.137737	0.00698591	0.42639	0.436637		0.879352	0.900861	0.81604	0.665478	0.636358
25.8368	29.8226	38.9865	25.7402	41.4772		141.513	132.811	151.139	132.724	148.515		0.0438782	0.0589899	0	0.0687094	0.00972181		0.167629	0.123664	0.00377255	0.433128	0.437565		0.788167	0.860436	0.768956	0.6723	0.684816
22.9956	31.9492	34.5662	22.3236	38.775		135.831	137.064	142.298	125.891	143.111		0.0983775	0.0708835	0	0.141141	0.0100264		0.213227	0.0318406	0.00186199	0.399603	0.387334		0.8838	1.01265	0.819554	0.706666	0.64774
24.0381	31.2451	35.8867	24.6962	38.871		137.916	135.656	144.939	130.636	143.303		0.0972847	0.0583636	0	0.143821	0.0188071		0.264619	0.295934	0.00539827	0.242061	0.507939		0.870506	0.817675	0.779126	0.918615	0.512307
21.2853	32.6237	37.3801	23.1658	39.6427		132.41	138.413	147.926	127.575	144.846		0.133207	0.0611624	0	0.128517	0.0165447		0.239407	0.0939586	0.00371682	0.440806	0.447454		0.956589	0.950678	0.698872	0.632843	0.4917
21.1304	31.5399	36.831	23.1413	41.2575		132.1	136.246	146.828	127.526	148.076		0.170031	0.0516947	0	0.116089	0.0134662		0.289993	0.20352	-7.98491e-05	0.298208	0.407593		0.913294	0.849265	0.806255	0.850264	0.552672
22.2255	32.8758	37.0511	25.7036	39.3168		134.291	138.917	147.268	132.651	144.194		0.132742	0.0627207	0	0.107047	0.0175686		0.252433	0.22469	0.00304275	0.251606	0.47705		0.820428	0.8265	0.789858	0.81639	0.542826
19.9135	31.9019	36.0139	23.4818	38.2303		129.666	136.97	145.194	128.207	142.022		0.153404	0.0588117	0	0.100706	0.0173781		0.340139	0.0977676	0.00557407	0.286091	0.464952		0.852375	1.01093	0.73717	0.76804	0.552521
21.8182	29.5458	36.1956	23.117	38.1201		133.476	132.257	145.557	127.477	141.801		0.139537	0.0737291	0	0.0823452	0.0150216		0.262308	0.192562	0.00560651	0.250651	0.447116		0.896838	0.949475	0.767476	0.774915	0.572078
21.0723	29.2523	38.7277	23.0129	39.4969		131.984	131.67	150.621	127.269	144.555		0.153245	0.0927536	0	0.140151	0.0174631		0.357771	0.150005	0.0265924	0.324706	0.467069		0.830922	0.750195	0.675472	0.862882	0.475629
22.4327	30.7644	35.7154	21.471	42.8425		134.705	134.695	144.597	124.185	151.246		0.203762	0.0525028	0	0.134628	0.0163608		0.416825	0.251488	0.00205284	0.368061	0.431244		0.871187	0.855761	0.813196	0.676775	0.500318
25.142	30.2451	36.8631	24.5155	40.45		140.124	133.656	146.892	130.275	146.461		0.143696	0.0845853	0	0.128268	0.0173711		0.260097	0.133745	0.00696355	0.237805	0.458661		0.978858	0.956336	0.687296	0.868584	0.589723
23.687	30.5489	35.0498	21.6213	39.0658		137.214	134.264	143.265	124.486	143.693		0.0965988	0.0677593	0	0.132102	0.0168682		0.311666	0.0631532	0.01146	0.383991	0.45578		0.767987	1.01908	0.738647	0.764337	0.600205
24.0884	31.6131	36.1112	26.189	39.4725		138.016	136.392	145.388	133.621	144.506		0.131455	0.0459281	0	0.0631469	0.0176029		0.318691	0.0981916	0.00409316	0.256642	0.424884		0.855522	0.946684	0.825917	0.728974	0.545419
24.2357	35.0457	36.1826	25.7561	40.4927		138.311	143.257	145.531	132.756	146.546		0.0614159	0.0552066	0	0.0768175	0.0190352		0.247748	0.0704943	0.00490261	0.273501	0.446996		0.80982	0.863362	0.826251	0.805081	0.543552
22.3555	30.2371	36.4292	23.3333	38.5882		134.551	133.64	146.024	127.91	142.737		0.110857	0.102972	0	0.122625	0.0145228		0.330868	0.131094	0.0201688	0.384576	0.400223		0.70949	0.997266	0.799242	0.742023	0.586321
25.41	30.2687	35.45	23.3736	39.2627		140.66	133.703	144.066	127.991	144.086		0.108544	0.0739006	0	0.197612	0.0150155		0.189207	0.150806	0.000408134	0.410677	0.477272		0.89156	0.938826	0.8226	0.627257	0.557414
23.7009	28.9598	35.4311	22.9391	39.3445		137.241	131.085	144.028	127.122	144.25		0.0852479	0.0776434	0	0.146703	0.0151753		0.194329	0.159831	0.00982637	0.462253	0.479358		0.829934	0.879324	0.832465	0.721007	0.519321
22.4842	30.4882	34.7184	22.2593	38.2512		134.808	134.142	142.603	125.762	142.063		0.116596	0.0588138	0	0.135773	0.0124907		0.168057	0.0996456	0.00242319	0.318181	0.426765		0.96007	0.959132	0.821216	0.856798	0.618611
22.2664	31.9645	36.3124	27.9663	38.5252		134.372	137.095	145.791	137.176	142.611		0.0942397	0.0917378	0	0.169608	0.0125412		0.357235	0.170586	0.00759879	0.270123	0.421526		0.793092	0.905953	0.806615	0.749002	0.598439
20.4163	28.5576	36.1938	21.6872	39.4428		130.672	130.281	145.553	124.618	144.447		0.173431	0.0848341	0	0.152319	0.0114761		0.398256	0.20485	0.00286457	0.336409	0.417794		0.772735	0.882443	0.826833	0.839563	0.539983
24.8391	30.1627	34.7213	23.8736	39.2981		139.518	133.491	142.608	128.991	144.157		0.129837	0.0532764	0	0.147268	0.00790886		0.398619	0.218656	0.00645547	0.559528	0.389039		0.73784	0.875104	0.803609	0.654643	0.673982
23.2334	29.3885	36.98	23.7042	40.8647		136.306	131.943	147.126	128.652	147.29		0.11132	0.0794008	0	0.0840862	0.0102103		0.332412	0.162387	0.00438176	0.456338	0.361553		0.818057	0.867376	0.826335	0.670387	0.562271
27.3425	30.2161	34.9949	24.8068	38.7076		144.525	133.598	143.156	130.857	142.976		0.139694	0.0911385	0	0.0543517	0.00825218		0.450336	0.199486	0.00290433	0.29972	0.39477		0.723695	0.878714	0.814231	0.813004	0.63486
27.4306	29.1424	35.5076	25.4352	39.232		144.701	131.451	144.181	132.114	144.025		0.0710181	0.0486162	0	0.0982653	0.0124292		0.179335	0.187091	0.00561213	0.317463	0.462184		0.847921	0.786031	0.782553	0.653676	0.614229
28.7434	29.0245	35.5403	24.2953	40.0737		147.326	131.215	144.246	129.834	145.708		0.132754	0.104327	0	0.1219	0.00939588		0.18172	0.170898	0.00180952	0.375193	0.406309		0.910972	0.905648	0.755277	0.79059	0.703773
24.2089	30.2732	35.4385	24.4418	38.983		138.257	133.712	144.043	130.127	143.527		0.145877	0.0355207	0	0.0840362	0.0129879		0.172699	0.0970439	0.011718	0.185532	0.441187		1.03419	0.865789	0.760048	0.847011	0.585321
25.0269	31.2083	35.9834	27.7805	41.3746		139.893	135.582	145.133	136.804	148.31		0.0759903	0.0711142	0	0.0881334	0.0171219		0.23212	0.120225	0.000890148	0.387964	0.53967		0.962403	1.00931	0.850515	0.626404	0.553406
27.9843	29.5217	37.5168	27.2649	39.7117		145.808	132.209	148.199	135.773	144.984		0.0829861	0.0503225	0	0.100631	0.0153383		0.401532	0.213638	0.000955119	0.531556	0.504467		0.678476	0.856035	0.781085	0.594631	0.462715
29.4781	29.3565	34.982	24.1144	40.5154		148.796	131.879	143.13	129.472	146.592		0.0521937	0.0942388	0	0.0901915	0.00973749		0.168842	0.132761	0.00287215	0.441517	0.438266		0.827328	1.03715	0.820024	0.691094	0.59636
26.222	29.0475	35.397	22.1326	38.176		142.284	131.261	143.96	125.509	141.913		0.0876154	0.0565335	0	0.115557	0.0102905		0.364031	0.116609	0.00643801	0.306159	0.410733		0.857745	0.898729	0.79973	0.831518	0.609735
23.9214	31.044	36.0515	24.2768	38.7627		137.682	135.254	145.269	129.797	143.086		0.106917	0.0259274	0	0.109755	0.00837547		0.236676	0.164237	0.00667773	0.312068	0.384757		0.84818	0.805074	0.787612	0.782594	0.664856
22.7949	34.9721	35.5004	25.7234	43.0178		135.429	143.11	144.167	132.69	151.597		0.118495	0.0140653	0	0.125623	0.0142668		0.264948	0.125196	0.00563633	0.460811	0.480593		0.885283	0.823095	0.806379	0.698615	0.680973
23.3754	29.9626	37.2059	23.0893	39.5939		136.59	133.091	147.578	127.422	144.749		0.14521	0.0427383	0	0.116795	0.00964919		0.415539	0.0996215	0.00282323	0.351364	0.364854		0.761481	0.885622	0.814725	0.742626	0.574849
31.0903	28.7033	36.4693	21.3812	39.4894		152.02	130.572	146.104	124.006	144.54		0.0246469	0.0940148	0	0.0985123	0.0153711		0.188715	0.190071	0.0042632	0.321115	0.409375		0.807647	0.874007	0.793223	0.835229	0.559194
24.0894	29.2458	35.9431	24.6309	38.6986		138.018	131.657	145.052	130.505	142.958		0.119468	0.109715	0	0.133106	0.00954763		0.262481	0.230245	0.00501552	0.420413	0.408074		0.979365	0.957423	0.842267	0.85671	0.557464
31.1654	29.3262	37.434	24.5318	40.9707		152.17	131.818	148.034	130.307	147.502		0.141017	0.0843029	0	0.0951996	0.0132388		0.381574	0.151761	0.00742977	0.225341	0.514528		1.00036	0.977689	0.777898	0.846504	0.429852
26.0292	30.7446	35.3352	23.6171	38.8952		141.898	134.655	143.836	128.478	143.351		0.184023	0.0410774	0	0.142582	0.0175171		0.272265	0.125459	0.00163784	0.266922	0.452799		1.01386	0.871761	0.78449	0.849399	0.536614
24.8133	28.4576	35.6113	23.918	40.5459		139.466	130.081	144.388	129.08	146.653		0.101151	0.0469369	0	0.0878655	0.0190129		0.202978	0.169762	0.00805157	0.316735	0.525472		0.881181	0.876051	0.824644	0.733911	0.482296
24.8612	31.1819	35.6999	23.4823	39.5951		139.562	135.53	144.566	128.208	144.751		0.143348	0.0806377	0	0.109923	0.018568		0.23938	0.202206	0.0211392	0.426239	0.475992		0.889232	0.98241	0.768289	0.71955	0.523992
22.6044	34.256	37.0456	24.252	39.8942		135.048	141.678	147.257	129.748	145.349		0.141317	0.0459316	0	0.19356	0.00857926		0.262843	0.158154	0.0220477	0.399568	0.441836		0.887117	0.82564	0.719544	0.789362	0.620918
25.9859	30.0159	35.5909	26.3132	40.0265		141.811	133.198	144.348	133.87	145.614		0.0690419	0.0834503	0	0.171726	0.0101389		0.137992	0.0732768	0.00190503	0.267264	0.430209		0.884405	1.06072	0.835376	0.931265	0.58255
28.6561	28.7175	35.8048	25.3983	43.7891		147.152	130.601	144.775	132.04	153.139		0.115767	0.0640113	0	0.107906	0.0180306		0.242951	0.189059	0.00688679	0.287049	0.559774		0.89941	0.855131	0.758973	0.877173	0.531873
24.6651	31.5392	35.9343	23.1207	42.4941		139.17	136.244	145.035	127.485	150.549		0.0848822	0.0308699	0	0.150537	0.00449314		0.216715	0.216094	0.00497979	0.302864	0.428028		0.858451	0.810232	0.788607	0.802456	0.561214
24.1633	33.5431	36.2193	22.9467	38.2735		138.166	140.252	145.604	127.137	142.108		0.0905271	0.0791613	0	0.076408	0.012157		0.150498	0.0393206	0.00774042	0.29416	0.413423		0.947593	1.07185	0.729319	0.825132	0.580428
22.9586	32.0001	37.4721	23.7536	41.2094		135.757	137.166	148.11	128.751	147.98		0.178102	0.105974	0	0.0660527	0.00531103		0.23526	0.0891952	0.0018413	0.208301	0.3593		0.919295	1.03862	0.774587	0.848004	0.691969
22.3975	30.2614	36.2375	22.6881	38.3607		134.635	133.689	145.641	126.62	142.282		0.123015	0.0410112	0	0.145306	0.0145288		0.3536	0.112274	0.00789257	0.348419	0.459094		0.740472	0.88056	0.804116	0.848916	0.528805
23.299	31.0301	38.5689	22.1698	38.8765		136.438	135.226	150.304	125.583	143.314		0.163792	0.081695	0	0.132005	0.0129572		0.408605	0.0781543	0.0148045	0.293184	0.440835		0.812895	0.942065	0.812866	0.777341	0.513182
25.3815	31.4896	38.7259	27.6916	39.4367		140.602	136.145	150.618	136.627	144.434		0.155447	0.0668646	0	0.124839	0.014481		0.317919	0.10638	0.038863	0.275048	0.482674		0.910304	1.07038	0.781658	0.893876	0.602913
25.8476	28.8962	36.9692	24.8933	39.3144		141.535	130.958	147.104	131.03	144.19		0.0270675	0.0441539	0	0.104474	0.0138833		0.18358	0.158054	0.00555451	0.288344	0.44479		0.775243	0.881743	0.821383	0.694645	0.543881
25.609	28.2966	35.8041	23.4709	41.0079		141.058	129.759	144.774	128.185	147.577		0.215345	0.0787548	0	0.152085	0.0168781		0.220397	0.197793	0.0029665	0.352427	0.457745		0.68781	0.868256	0.812944	0.894628	0.47465
25.0873	30.494	36.1044	30.8004	40.4417		140.014	134.154	145.375	142.844	146.444		0.09348	0.0561497	0	0.0235517	0.0170028		0.134651	0.132524	0.00279463	0.328434	0.445444		0.857392	0.832339	0.757217	0.61684	0.482638
22.5724	31.5867	37.2215	26.5574	40.0369		134.984	136.339	147.609	134.358	145.635		0.0885042	0.104433	0	0.0985816	0.00604799		0.166515	0.0876151	0.00312719	0.389033	0.303448		0.815472	1.05883	0.783013	0.680194	0.731268
24.4257	28.3362	46.5364	22.2956	40.5361		138.691	129.838	166.239	125.835	146.633		0.110483	0.0768618	0	0.120214	0.0152444		0.193757	0.145604	0.0154684	0.294168	0.445048		0.901657	0.883832	0.625517	0.889364	0.55262
28.5538	29.8097	36.7577	22.8359	38.8957		146.947	132.785	146.681	126.915	143.352		0.0621322	0.0431345	0	0.0760087	0.00888634		0.40066	0.181739	0.00294525	0.335062	0.37837		0.714821	0.907161	0.822139	0.740236	0.673124
22.9442	31.4289	38.2145	29.7575	39.2893		135.728	136.024	149.595	140.758	144.14		0.12896	0.127055	0	0.0970701	0.0147973		0.256887	0.177715	0.00420755	0.440417	0.430137		0.898902	0.911435	0.851884	0.667232	0.637286
22.2567	28.7573	36.8874	27.1955	38.5075		134.353	130.68	146.941	135.635	142.576		0.133288	0.101019	0	0.0602029	0.0191177		0.208356	0.138664	0.0100836	0.277164	0.472485		0.886278	0.966621	0.787858	0.665304	0.548609
23.7215	28.0855	37.2102	22.3206	42.0067		137.283	129.337	147.586	125.885	149.574		0.175797	0.0473622	0	0.118682	0.00389434		0.282863	0.194592	0.0203208	0.37016	0.27976		0.848772	0.858927	0.753346	0.68707	0.75269
26.2814	28.7475	37.81	23.6223	43.2936		142.402	130.661	148.786	128.488	152.148		0.128138	0.058216	0	0.0960638	0.00832815		0.274237	0.15528	0.0318982	0.430044	0.474477		0.890722	0.883596	0.763901	0.658812	0.557544
24.8167	31.9375	37.0775	26.6137	39.5192		139.473	137.041	147.321	134.471	144.599		0.0561746	0.0267137	0	0.0548926	0.0173764		0.300614	0.19686	0.00702097	0.305451	0.502206		0.680883	0.678282	0.799051	0.63305	0.479686
28.0299	29.1986	37.8009	22.8855	40.9257		145.899	131.563	148.768	127.014	147.412		0.0564304	0.0492548	0	0.124541	0.0195321		0.192522	0.17957	0.00811069	0.268616	0.490199		0.786039	0.860641	0.729654	0.836114	0.429164
24.3564	33.5076	37.75	24.7555	40.7171		138.552	140.181	148.666	130.754	146.995		0.0895882	0.0968766	0	0.152303	0.00889108		0.243957	-0.0324725	0.0135455	0.279382	0.430354		0.889891	0.937106	0.735276	0.808554	0.59841
27.2544	30.4469	35.3119	25.2238	41.7299		144.348	134.06	143.79	131.691	149.021		0.157452	0.0278101	0	0.0921502	0.0102843		0.333284	0.140483	0.00362355	0.256176	0.380908		0.985446	0.965612	0.747296	0.872907	0.612918
22.1211	30.8534	37.8342	22.7962	41.6536		134.082	134.873	148.834	126.836	148.868		0.12302	0.0410772	0	0.0935575	0.0131645		0.190958	0.145112	0.0078007	0.295183	0.366592		0.862515	0.825082	0.747277	0.768095	0.608228
26.6465	31.771	36.2617	24.7208	39.0806		143.133	136.708	145.689	130.685	143.722		0.122346	0.0222948	0	0.0875859	0.017142		0.272471	0.0295777	0.00282546	0.390746	0.474023		0.829828	0.941888	0.827197	0.617655	0.59465
25.5657	32.0326	37.2766	27.4523	39.1678		140.971	137.231	147.719	136.148	143.897		0.128382	0.135637	0	0.108358	0.0102995		0.162506	0.103067	0.0105561	0.266188	0.385761		0.909752	1.11361	0.766396	1.00932	0.576901
24.0969	29.9329	36.592	27.1082	41.8786		138.033	133.032	146.35	135.46	149.318		0.152802	0.0846028	0	0.0870935	0.00617698		0.332958	0.0898543	-0.0158698	0.300342	0.402313		0.900021	0.990641	0.762275	0.941585	0.548337
23.3115	30.135	36.682	28.545	41.8102		136.463	133.436	146.53	138.334	149.181		0.138514	0.0631625	0	0.121347	0.016357		0.279304	0.105127	0.00319784	0.344287	0.444806		0.949258	0.986273	0.730266	0.704318	0.592453
30.0042	30.2109	38.752	25.1234	39.7603		149.848	133.588	150.67	131.49	145.082		0.0520207	0.0925538	0	0.0731964	0.0168328		0.26353	0.147027	0.0274371	0.23658	0.483486		0.829977	0.996326	0.765831	0.888132	0.627758
23.3845	31.3816	36.1659	22.5344	41.6075		136.609	135.929	145.498	126.312	148.776		0.123924	0.035693	0	0.138011	0.015732		0.246199	0.0903561	0.00380698	0.464874	0.436634		0.875719	0.905802	0.806763	0.751043	0.631548
24.6302	30.5057	35.909	21.8331	39.1639		139.1	134.177	144.984	124.91	143.889		0.100247	0.0633283	0	0.106826	0.0171904		0.218528	0.172013	0.00773623	0.283439	0.492071		0.807806	0.946849	0.772994	0.881265	0.542994
22.365	31.836	41.1296	24.355	40.6218		134.57	136.838	155.425	129.954	146.805		0.0849918	0.0367839	0	0.145952	0.00781632		0.247224	0.10941	0.0346086	0.457636	0.361464		0.87016	0.858075	0.776191	0.74233	0.6251
22.6427	29.2631	39.2623	24.6308	39.4136		135.125	131.692	151.69	130.505	144.388		0.119384	0.128243	0	0.0533628	0.0300985		0.31996	0.157087	0.00912458	0.217494	0.524711		0.795222	0.986787	0.749619	0.832557	0.523296
23.4962	30.1442	37.9221	23.1374	39.7847		136.832	133.454	149.01	127.518	145.13		0.133725	0.0618588	0	0.156194	0.0152943		0.212682	0.0903916	0.0035591	0.430368	0.502786		0.950337	1.02979	0.732252	0.75566	0.539994
21.8234	31.0974	38.0179	22.5581	40.7222		133.486	135.361	149.202	126.36	147.005		0.212403	0.0517497	0	0.123491	0.00915796		0.266056	0.111285	0.00838525	0.341373	0.395776		0.903251	0.960442	0.730154	0.824243	0.529547
22.9018	29.3585	37.4634	25.4283	40.9487		135.643	131.883	148.093	132.1	147.458		0.133117	0.0554553	0	0.057202	0.0101298		0.327698	0.157815	-0.00374423	0.213176	0.450877		0.865731	0.843285	0.727081	0.923547	0.589128
24.2574	30.1456	37.5546	23.3721	39.8161		138.354	133.457	148.275	127.988	145.193		0.177747	0.0514579	0	0.116074	0.0133855		0.223292	0.113943	0.00264615	0.424235	0.493432		0.916358	0.922326	0.877916	0.702749	0.54762
21.3625	33.921	34.2934	23.7156	40.532		132.565	141.008	141.753	128.675	146.625		0.139441	0.0324848	0	0.135557	0.00824132		0.217599	0.031048	0.000237748	0.355302	0.379281		0.924279	0.996241	0.842497	0.821521	0.664996
22.4664	32.7204	35.6648	25.0457	38.8496		134.772	138.607	144.495	131.335	143.26		0.112696	0.0310003	0	0.0797914	0.0130019		0.370736	0.111397	0.00537267	0.337426	0.420126		0.750095	0.729504	0.781184	0.685473	0.637022
22.6634	29.8964	40.0043	25.3778	39.0666		135.166	132.959	153.175	131.999	143.694		0.102482	0.0374851	0	0.0971656	0.0200652		0.191011	0.106924	0.00989555	0.420547	0.452679		0.851107	0.892609	0.667566	0.764978	0.609895
22.168	32.1452	36.4663	25.0502	38.8956		134.175	137.456	146.098	131.344	143.352		0.0878911	0.0386026	0	0.130277	0.0131746		0.268035	0.122249	0.00581778	0.227878	0.426771		0.763164	0.973237	0.787216	0.885298	0.561852
26.8219	31.0393	37.1391	26.0254	40.2814		143.483	135.244	147.444	133.294	146.124		0.134205	0.0398349	0	0.0947651	0.0266063		0.316747	0.105736	0.00278418	0.249695	0.477274		0.786088	0.959126	0.753692	0.812511	0.600327
24.8266	34.1344	36.8147	24.2732	39.7194		139.493	141.435	146.795	129.79	145		0.115369	0.0483739	0	0.0951803	0.0262974		0.296346	0.0847959	0.00902797	0.281168	0.472791		0.886195	0.983781	0.812664	0.858049	0.667079
26.0635	29.7623	38.0959	24.4147	38.7612		141.967	132.69	149.358	130.073	143.083		0.0555806	0.0738007	0	0.0745063	0.0189699		0.307594	0.0734903	0.00212028	0.323504	0.467707		0.780761	0.962122	0.750424	0.711249	0.61577
25.745	33.2921	35.9603	24.3678	39.3113		141.33	139.75	145.086	129.979	144.184		0.114366	0.0274162	0	0.138868	0.0169369		0.406199	0.0396096	0.00596397	0.381109	0.468779		0.793932	0.972102	0.776944	0.807455	0.580981
23.1569	33.4526	35.1116	24.006	40.9963		136.153	140.071	143.389	129.255	147.554		0.0972009	0.0653525	0	0.0494669	0.021272		0.316735	0.0725072	0.00298564	0.258507	0.544173		0.774666	1.10731	0.776947	0.781987	0.548693
23.4489	29.5564	40.1639	23.9037	38.7518		136.737	132.279	153.494	129.051	143.064		0.0989687	0.0905489	0	0.0853863	0.0154578		0.217692	0.114171	0.00893203	0.433882	0.478498		0.84651	1.08151	0.781434	0.725514	0.562073
23.0589	32.4435	37.3703	23.3575	42.2534		135.957	138.053	147.906	127.959	150.068		0.102086	0.0652712	0	0.129236	0.0128959		0.220213	0.0300081	0.0171118	0.324731	0.444232		0.854755	0.994624	0.735563	0.853255	0.608534
24.0884	32.0424	38.15	23.4323	39.7181		138.016	137.251	149.466	128.108	144.997		0.121646	0.0280996	0	0.19776	0.0129314		0.205583	0.0294663	0.00323186	0.32942	0.402243		0.897566	0.876607	0.809283	0.87988	0.554599
26.432	31.1173	38.4969	22.8699	40.7749		142.704	135.4	150.16	126.983	147.111		0.127071	0.0343613	0	0.129306	0.0485977		0.196208	0.277151	0.0196146	0.328594	0.511424		0.981326	0.775916	0.719961	0.760339	0.629121
22.6356	32.0002	35.6324	24.0704	41.3981		135.111	137.166	144.431	129.384	148.357		0.0970751	0.0637491	0	0.112721	0.00475333		0.217356	0.0763097	0.00709256	0.378011	0.402727		0.761287	0.939884	0.810182	0.672445	0.614199
27.8091	31.8745	37.9272	24.5049	38.8747		145.458	136.915	149.02	130.253	143.31		0.0971925	0.029162	0	0.131578	0.0111086		0.112694	0.0640473	0.0230593	0.472817	0.396088		0.902913	0.917642	0.769166	0.586419	0.630048
26.7005	36.5374	36.973	25.6025	41.1882		143.241	146.241	147.112	132.449	147.937		0.109262	0.063107	0	0.060701	0.0041942		0.203553	0.075899	0.0064142	0.374551	0.472512		0.8622	1.21883	0.838271	0.639879	0.516153
24.6297	30.8371	36.3343	25.3615	39.4695		139.099	134.84	145.834	131.967	144.5		0.198991	0.0361877	0	0.118039	0.0119404		0.153776	0.0484906	0.00679639	0.445648	0.356018		0.941611	1.0262	0.74577	0.718866	0.649641
24.062	35.2029	35.638	24.0161	39.5807		137.964	143.572	144.442	129.276	144.722		0.0878909	0.0222069	0	0.0982504	0.0087744		0.340316	0.327625	0.0140243	0.250028	0.351276		0.718658	0.609637	0.788146	0.850012	0.68763
27.2899	29.1525	35.4277	22.9111	39.0359		144.419	131.471	144.021	127.066	143.633		0.0655825	0.093772	0	0.0740035	0.0189663		0.367907	0.191417	0.0122675	0.327137	0.432708		0.750969	1.01093	0.791231	0.763662	0.646562
23.983	29.59	36.7263	22.7611	39.3836		137.806	132.346	146.618	126.766	144.328		0.177472	0.0841177	0	0.109823	0.00594753		0.291894	0.135495	0.00573322	0.415428	0.368258		0.928026	1.08387	0.767332	0.676333	0.640728
24.0927	34.5366	37.4606	22.5811	39.804		138.025	142.239	148.087	126.406	145.169		0.0950211	0.0880242	0	0.104469	0.018719		0.221122	0.043929	0.00682252	0.300352	0.427674		0.886186	0.942106	0.725556	0.799795	0.65606
24.4715	31.8687	35.9844	26.2435	38.9599		138.783	136.903	145.135	133.73	143.481		0.11226	0.0312153	0	0.079915	0.0132713		0.20343	0.0510349	0.00726049	0.324043	0.382879		0.853916	1.08528	0.778823	0.851284	0.653887
27.6676	29.3405	36.0873	22.7856	41.1802		145.175	131.847	145.34	126.815	147.921		0.0834828	0.036799	0	0.151504	0.0112451		0.204518	0.0790837	0.0207996	0.436371	0.305855		0.820247	0.908627	0.770351	0.813875	0.769426
24.9701	31.1389	38.205	24.9629	42.7284		139.78	135.444	149.576	131.169	151.018		0.14283	0.0572074	0	0.132006	0.00579872		0.212961	0.189969	0.0329979	0.4729	0.493436		1.01238	0.931252	0.782042	0.670322	0.466587
23.4099	31.2601	41.0221	24.1014	39.884		136.659	135.686	155.21	129.446	145.329		0.0571554	0.0435934	0	0.126652	0.021638		0.271002	0.125876	0.00491996	0.289437	0.482524		0.742778	0.989968	0.700201	0.839111	0.546119
22.7798	30.4728	37.256	24.8355	40.4648		135.399	134.111	147.678	130.914	146.491		0.114869	0.0426071	0	0.123341	0.0265454		0.288734	0.0706795	0.0173511	0.502847	0.476353		0.866422	1.01764	0.712564	0.712572	0.573372
27.4056	31.4856	34.8903	23.0498	39.3562		144.651	136.137	142.946	127.343	144.273		0.169067	0.0464841	0	0.0653794	0.0149765		0.16709	0.194533	0.00790957	0.271013	0.446488		0.853543	0.878557	0.756056	0.750137	0.597267
26.5216	30.7736	37.1416	22.6445	40.0022		142.883	134.713	147.449	126.533	145.565		0.088098	0.0694015	0	0.0854037	0.0107916		0.257258	0.0993749	0.00407196	0.335705	0.363234		0.860298	0.96421	0.735626	0.760151	0.732259
26.3625	34.0667	39.1003	22.3803	40.2732		142.564	141.299	151.366	126.004	146.107		0.177468	0.0563094	0	0.132776	0.0114262		0.140515	0.0845259	0.0109499	0.372631	0.429443		0.930238	1.06552	0.759875	0.822212	0.602595
25.4969	36.2724	36.3425	24.3356	39.4203		140.833	145.711	145.851	129.915	144.402		0.0579015	0.031265	0	0.0866288	0.00899249		0.169639	0.111972	0.00417866	0.271022	0.396172		0.790441	0.875856	0.77516	0.784818	0.663783
25.627	31.4529	40.3	25.7364	41.9303		141.094	136.072	153.766	132.716	149.422		0.108941	0.0779325	0	0.0348719	0.0143832		0.199052	0.0920397	0.0142744	0.205019	0.428883		0.922642	0.951818	0.741299	0.74995	0.578975
26.877	29.7338	34.435	22.3126	39.6484		143.594	132.634	142.036	125.869	144.858		0.114955	0.0896445	0	0.263026	0.00914505		0.291774	0.0878735	0.00296934	0.36082	0.41641		0.862749	0.936605	0.792966	0.819761	0.667902
24.8853	29.4508	35.9497	27.0992	39.3909		139.61	132.067	145.065	135.442	144.343		0.0876996	0.0603988	0	0.142363	0.00840245		0.28913	0.148212	0.0059372	0.392574	0.435817		0.771629	0.978876	0.78511	0.864481	0.62438
24.2901	28.9094	37.4143	23.2892	39.3342		138.42	130.985	147.994	127.822	144.229		0.15006	0.0782676	0	0.118353	0.00840137		0.291729	0.136276	0.0127611	0.409918	0.437756		0.818187	0.924086	0.697715	0.697646	0.618759
24.3415	29.0519	37.7125	29.0668	39.9755		138.522	131.27	148.591	139.377	145.512		0.131788	0.0664936	0	0.0593637	0.0121415		0.230969	0.185597	0.00561695	0.250766	0.416345		0.804125	0.889899	0.736822	0.779515	0.629234
25.165	32.8408	38.1431	25.228	39.4622		140.17	138.847	149.452	131.7	144.485		0.0833463	0.0679454	0	0.134609	0.0120836		0.271397	0.0556273	0.01151	0.340588	0.382896		0.797989	0.949478	0.747821	0.813976	0.660434
24.3515	29.2136	36.5402	24.9119	41.7594		138.543	131.593	146.246	131.067	149.08		0.102963	0.039216	0	0.13026	0.0148032		0.176174	0.151007	0.0122872	0.360065	0.420957		0.997494	0.963644	0.739196	0.735632	0.516294
22.3631	31.1565	36.2981	24.8474	39.654		134.566	135.479	145.762	130.938	144.869		0.142768	0.0974656	0	0.0509622	0.0110956		0.381095	0.0723519	0.000359999	0.349235	0.399085		0.824126	1.08087	0.765569	0.686732	0.620909
23.3947	30.397	35.1575	22.7528	40.8102		136.629	133.96	143.481	126.749	147.181		0.155832	0.0362542	0	0.148	0.00715507		0.337264	0.104807	0.00378026	0.270347	0.448702		0.788926	0.94401	0.825016	0.84902	0.585794
23.961	34.7691	40.4995	22.7377	41.8797		137.762	142.704	154.165	126.719	149.32		0.172624	0.0934201	0	0.191157	0.00494502		0.309561	0.0879882	0.0207323	0.377335	0.440668		0.951721	1.07448	0.668646	0.805824	0.623899
25.4044	29.1743	38.6036	22.6862	41.2537		140.648	131.514	150.373	126.616	148.068		0.115045	0.0948579	0	0.168628	0.00549587		0.269397	0.160923	0.0138824	0.333515	0.408189		0.894815	0.986845	0.73443	0.778403	0.673283
22.3184	32.9755	35.3159	24.8811	42.7928		134.476	139.117	143.798	131.006	151.147		0.145464	0.0374428	0	0.18851	0.00522333		0.269332	0.0790952	0.0116727	0.392414	0.41543		0.878253	0.997433	0.781623	0.933077	0.673989
21.6687	33.6905	41.3285	26.6796	41.939		133.177	140.547	155.823	134.603	149.439		0.112984	0.072053	0	0.0982558	0.00724223		0.330897	0.140696	0.0167452	0.292235	0.361652		0.705003	1.01094	0.74366	0.753028	0.615692
22.5371	30.0883	38.545	22.6006	39.3046		134.914	133.342	150.256	126.445	144.17		0.0854693	0.0335521	0	0.14799	0.00909139		0.294674	0.134478	0.00623304	0.352655	0.429366		0.718278	0.950285	0.749544	0.679851	0.623926
29.6234	31.0949	37.8046	24.1957	39.714		149.086	135.356	148.775	129.635	144.989		0.0517277	0.0777256	0	0.1086	0.0170858		0.221184	0.137347	0.00357619	0.400534	0.456852		0.907846	0.956591	0.799732	0.732287	0.548943
26.4064	30.632	34.37	23.1948	39.5203		142.652	134.43	141.906	127.633	144.602		0.159249	0.0928728	0	0.0940907	0.0108238		0.140352	0.204873	0.00574217	0.325217	0.406654		1.00487	0.932096	0.79215	0.700623	0.555342
22.5048	31.0799	35.5373	22.9196	40.0183		134.849	135.326	144.241	127.083	145.597		0.0981142	0.079968	0	0.127408	0.00793609		0.319413	0.166417	0.00314121	0.413475	0.356177		0.824254	0.942134	0.750369	0.719653	0.616409
23.016	28.3894	36.4711	23.201	40.5186		135.872	129.945	146.108	127.646	146.598		0.0971968	0.0632214	0	0.129557	0.00701369		0.191007	0.158042	0.00547644	0.336321	0.35969		0.985005	0.940562	0.762775	0.8016	0.59116
22.0758	30.1896	36.1427	27.185	39.3392		133.991	133.545	145.451	135.613	144.239		0.0900867	0.0659788	0	0.171791	0.0143351		0.173869	0.132494	0.0068629	0.294162	0.467603		0.851999	1.00141	0.71604	0.959282	0.568093
21.9391	28.5806	37.2067	27.5295	41.0206		133.718	130.327	147.579	136.303	147.602		0.165383	0.0495471	0	0.105203	0.0218452		0.301564	0.194251	-4.06724e-05	0.464221	0.455788		0.835197	0.868416	0.771308	0.632135	0.543266
24.4336	32.1543	35.1811	22.5534	40.7681		138.707	137.474	143.528	126.35	147.097		0.0878002	0.086417	0	0.115749	0.00761618		0.195874	0.209179	0.00641782	0.394328	0.397528		0.899812	0.896492	0.800956	0.732872	0.619878
21.6965	31.6531	36.067	22.3757	40.2015		133.233	136.472	145.3	125.995	145.964		0.164151	0.0475866	0	0.310329	0.00388183		0.288744	0.187802	0.00520579	0.337494	0.439754		0.840539	0.862061	0.781713	0.816308	0.579321
23.5184	33.413	40.757	21.2991	39.2639		136.876	139.992	154.68	123.842	144.089		0.150264	0.0496158	0	0.121548	0.0140377		0.276842	0.112032	0.0294843	0.39859	0.417817		0.798633	0.831916	0.719542	0.759476	0.555044
20.6671	31.2493	43.1134	22.1564	39.1205		131.174	135.664	159.393	125.556	143.802		0.143191	0.0864758	0	0.166612	0.0106948		0.307847	0.294797	-0.00518419	0.448338	0.413411		0.801495	0.900846	0.687499	0.737253	0.605546
27.4681	32.4101	35.9966	23.8441	39.4119		144.776	137.986	145.159	128.932	144.385		0.116328	0.0740446	0	0.04549	0.0166409		0.298503	0.0665687	-0.000432282	0.286716	0.428757		0.62337	0.947227	0.794885	0.757618	0.569761
23.683	29.1321	40.5782	26.9847	41.8788		137.206	131.43	154.322	135.213	149.319		0.24736	0.0473206	0	0.126976	0.00999271		0.318164	0.167004	0.00271128	0.386847	0.533786		0.712148	0.870651	0.759746	0.862486	0.444822
21.086	30.6788	39.7399	23.6216	41.4169		132.012	134.523	152.646	128.487	148.395		0.114889	0.0532859	0	0.0955425	0.00574016		0.249001	0.0879989	0.0104735	0.47359	0.449843		0.843892	0.935425	0.742078	0.694358	0.514234
24.569	29.8425	38.0124	24.9994	39.8151		138.978	132.851	149.191	131.242	145.191		0.164702	0.0707409	0	0.116937	0.00800987		0.245653	0.0704629	0.00773183	0.339475	0.414119		0.816264	1.04504	0.796284	0.783257	0.605862
21.3511	32.0453	38.969	24.005	39.6215		132.542	137.256	151.104	129.254	144.804		0.112508	0.0603738	0	0.151369	0.0156964		0.312219	0.0673584	-0.00305722	0.324981	0.448277		0.874706	0.961858	0.845998	0.80381	0.612049
24.2728	31.1159	34.9458	25.344	42.1843		138.385	135.398	143.057	131.932	149.93		0.184051	0.0580927	0	0.123479	0.00639607		0.351697	0.104503	0.00364953	0.527372	0.456599		0.770951	0.876309	0.786534	0.602456	0.511129
24.2992	31.2399	36.8151	24.7159	41.6496		138.438	135.646	146.796	130.675	148.86		0.194123	0.0609136	0	0.15379	0.00609519		0.24036	0.129571	0.00191853	0.349216	0.536917		0.961157	0.902302	0.768706	0.910015	0.472709
24.922	33.026	39.31	30.9633	42.9512		139.684	139.218	151.786	143.17	151.463		0.127805	0.0487578	0	0.0865663	0.0190952		0.195146	0.175319	0.0132358	0.542381	0.539592		0.914779	0.888788	0.79506	0.452682	0.45695
24.0024	30.6953	35.6193	21.213	40.5049		137.844	134.556	144.404	123.67	146.571		0.126813	0.0297123	0	0.159747	0.0126649		0.239005	0.09565	0.00182815	0.375935	0.403161		0.928534	0.869513	0.786139	0.716201	0.598781
22.148	31.009	37.402	22.3784	42.4691		134.136	135.184	147.97	126	150.499		0.140825	0.0353573	0	0.168701	0.0161165		0.314397	0.0546617	-1.30401e-05	0.401636	0.519233		0.731785	0.94922	0.845244	0.774814	0.544161
22.8239	31.9283	36.4533	27.5958	40.5361		135.487	137.022	146.072	136.435	146.633		0.232021	0.0474715	0	0.0298405	0.00463756		0.279771	0.217528	0.00459128	0.220211	0.400705		0.747427	0.837649	0.749444	0.793183	0.546995
20.8383	28.7899	39.3145	22.4968	39.029		131.516	130.746	151.795	126.237	143.619		0.110251	0.0762217	0	0.100818	0.00639377		0.218204	0.123534	0.011229	0.414027	0.414723		0.85511	1.00531	0.857872	0.658474	0.575614
23.5922	29.9905	36.5804	24.8636	39.6632		137.024	133.147	146.327	130.971	144.887		0.0657001	0.0913004	0	0.118506	0.00464675		0.172723	0.0789526	-0.00298132	0.341135	0.420656		0.897805	1.03389	0.798301	0.666413	0.553487
24.3978	29.8529	38.2043	24.2247	39.5789		138.635	132.872	149.574	129.693	144.719		0.152151	0.0781854	0	0.135613	0.00576988		0.14415	0.141419	0.0132009	0.310859	0.410808		1.00063	0.951747	0.797876	0.807056	0.587504
21.5745	31.7971	37.4066	22.9436	40.5842		132.989	136.76	147.979	127.131	146.729		0.136304	0.0445091	0	0.21118	0.00658453		0.236242	0.213438	-0.00628776	0.305712	0.401875		0.881081	0.90479	0.802274	0.926863	0.573372
20.4256	32.6755	39.3316	22.1953	43.0781		130.691	138.517	151.829	125.634	151.717		0.132396	0.0599499	0	0.151105	0.0043656		0.198682	0.0512047	0.0100949	0.453597	0.422432		0.853216	0.908657	0.769751	0.768664	0.566257
21.4225	30.7513	38.2392	23.0971	40.7651		132.685	134.668	149.644	127.438	147.091		0.171362	0.108681	0	0.152611	0.00385423		0.210368	0.0955281	0.00287798	0.445927	0.374482		0.95969	1.08694	0.731153	0.832473	0.571774
22.2942	33.8164	36.5936	28.6451	39.5713		134.428	140.799	146.353	138.534	144.704		0.116314	0.0432351	0	0.0576874	0.0101174		0.324157	0.139386	0.00612466	0.245781	0.405628		0.800418	0.910481	0.737423	0.888872	0.603712
24.4448	34.1031	37.2089	23.2657	38.9114		138.729	141.372	147.584	127.775	143.384		0.148819	0.0457063	0	0.138662	0.0114129		0.162971	0.121131	0.0037963	0.443593	0.42943		1.05341	0.878501	0.785368	0.751626	0.590434
21.0681	30.6468	39.1006	22.8405	40.5605		131.976	134.459	151.367	126.924	146.682		0.113549	0.0575658	0	0.148622	0.01345		0.230565	0.0779976	0.0147295	0.345788	0.459941		0.863357	0.990218	0.782245	0.796715	0.597362
19.9193	31.0418	40.6356	26.1018	40.0258		129.678	135.249	154.437	133.447	145.613		0.161903	0.0466934	0	0.212738	0.0080656		0.351263	0.0368695	0.0046752	0.390674	0.435485		0.858017	1.01014	0.723999	0.582574	0.6004
23.6247	38.5817	37.4609	25.1569	43.247		137.089	150.329	148.088	131.557	152.055		0.12391	0.059115	0	0.291134	0.0193482		0.213776	0.139463	0.00249961	0.576282	0.559102		0.858091	1.05944	0.853659	0.60887	0.526335
31.427	34.612	35.9413	23.3488	40.2956		152.694	142.39	145.049	127.941	146.152		0.038259	0.0408763	0	0.215955	0.0172539		0.258532	0.0610424	0.0100395	0.332346	0.484961		0.852602	0.899125	0.835798	0.87315	0.555097
27.0018	33.6652	36.7667	28.5601	42.1436		143.843	140.496	146.699	138.364	149.848		0.0789753	0.0259096	0	0.10036	0.0152964		0.0789204	0.0537461	0.0171787	0.490476	0.484509		0.993943	0.954471	0.792487	0.57275	0.618752
21.3936	30.9799	43.9025	22.7331	42.5054		132.627	135.126	160.971	126.71	150.572		0.129778	0.0458756	0	0.0882744	0.00741027		0.203525	0.112638	0.0111378	0.35459	0.418803		0.878407	0.94879	0.689037	0.819925	0.543532
22.8098	35.125	35.9738	22.8118	39.7888		135.459	143.416	145.113	126.867	145.139		0.154452	0.028183	0	0.15648	0.0102126		0.266399	0.180939	0.00263541	0.479786	0.437459		0.895171	0.763111	0.749237	0.672183	0.563484
26.1301	30.8483	36.7168	22.7744	39.3304		142.1	134.862	146.6	126.792	144.222		0.104124	0.1081	0	0.171921	0.0074314		0.0660828	0.0954668	0.00787743	0.441821	0.368418		0.984832	1.01761	0.745749	0.726962	0.585127
25.7345	32.4046	43.0945	23.6353	39.4827		141.309	137.975	159.355	128.514	144.526		0.0700993	0.0239543	0	0.144959	0.0118501		0.155257	0.0776759	0.0220369	0.422294	0.458601		0.909712	0.876999	0.845867	0.792505	0.515032
25.9583	29.5628	39.478	24.2364	39.3422		141.756	132.291	152.122	129.716	144.245		0.0826137	0.0825128	0	0.140343	0.00850317		0.141419	0.111009	0.00530741	0.31867	0.44712		0.964883	0.989093	0.771928	0.712007	0.531911
22.9836	30.5452	36.661	25.5944	43.703		135.807	134.256	146.488	132.432	152.967		0.13257	0.0602339	0	0.185954	0.0126233		0.208375	0.0927462	0.00665887	0.397974	0.521046		0.951317	0.940955	0.799404	0.805934	0.552904
20.9291	30.5307	35.5783	21.7786	42.3305		131.698	134.227	144.322	124.801	150.222		0.213258	0.0253499	0	0.253822	0.0107842		0.392992	0.0975041	0.000747217	0.450501	0.401946		0.871042	0.852126	0.732137	0.775461	0.627763
20.0427	30.1587	37.0773	25.5994	40.1511		129.925	133.483	147.32	132.442	145.863		0.178537	0.063307	0	0.114693	0.00894451		0.409388	0.0886539	0.0196548	0.27788	0.457037		0.80281	0.953815	0.803698	0.807079	0.550151
21.1277	30.5732	37.2439	24.8023	40.8099		132.095	134.312	147.654	130.848	147.181		0.151369	0.0545881	0	0.172759	0.00886092		0.355424	0.249541	0.017578	0.225512	0.439036		0.897397	0.861523	0.763979	0.836165	0.491757
21.4344	27.8322	36.1113	24.0043	39.3296		132.708	128.83	145.388	129.252	144.22		0.133154	0.0675794	0	0.181844	0.00685199		0.367312	0.118217	0.000701934	0.256524	0.370736		0.760209	0.921701	0.75241	0.885829	0.590997
24.4461	29.3072	37.7928	22.7632	39.6435		138.732	131.78	148.751	126.77	144.848		0.152877	0.0943872	0	0.247692	0.00405492		0.181605	0.161927	0.0117232	0.389527	0.371152		1.01733	0.928661	0.75893	0.815683	0.629664
21.2841	29.9222	38.0991	22.4854	42.0273		132.408	133.01	149.364	126.214	149.615		0.109483	0.0618365	0	0.18067	0.0028724		0.251007	0.0995543	0.00386441	0.491617	0.416117		0.806958	0.905389	0.752131	0.740871	0.607027
21.7362	28.2771	36.7052	24.9036	41.614		133.312	129.72	146.576	131.051	148.789		0.159056	0.0695431	0	0.182338	0.0102709		0.314631	0.135371	0.00373733	0.404136	0.51797		0.874877	0.917456	0.787461	0.811101	0.420826
21.7757	32.596	35.6727	27.2442	40.3612		133.391	138.358	144.511	135.732	146.283		0.122792	0.0342705	0	0.181236	0.00593309		0.326612	0.0878976	0.0069385	0.279432	0.410331		0.710014	0.868275	0.749721	0.880383	0.538268
21.5806	29.6267	36.1694	22.5926	42.32		133.001	132.419	145.505	126.429	150.201		0.0954811	0.0493969	0	0.147296	0.0035593		0.214923	0.0561287	0.00506152	0.388846	0.451439		0.768807	0.983888	0.846383	0.789451	0.496267
21.9166	29.3766	36.5041	25.9662	40.2078		133.673	131.919	146.174	133.176	145.976		0.121103	0.0838741	0	0.145038	0.00897613		0.244195	0.239238	0.00760497	0.53477	0.469664		0.932761	0.945352	0.839294	0.654794	0.541835
22.8298	28.4645	36.3851	23.7323	38.7782		135.499	130.095	145.936	128.708	143.117		0.145915	0.0476819	0	0.165099	0.00905952		0.444208	0.15333	0.00971051	0.470423	0.436572		0.679308	0.871712	0.72683	0.731908	0.566257
24.4234	29.5432	37.7683	21.1171	39.4035		138.686	132.252	148.702	123.478	144.368		0.0745151	0.069463	0	0.246323	0.00870143		0.3566	0.200671	0.00714386	0.402746	0.481555		0.706944	0.885956	0.79917	0.885616	0.529718
21.9819	32.3236	41	23.1662	40.2327		133.803	137.813	155.166	127.576	146.026		0.138624	0.0733343	0	0.148223	0.00904189		0.366454	0.178603	0.00608489	0.388011	0.467872		0.742567	0.896104	0.801624	0.826972	0.502874
25.6933	32.0181	39.0797	22.3743	39.1303		141.226	137.202	151.325	125.992	143.822		0.0853423	0.0573484	0	0.144248	0.0127619		0.370546	0.140133	0.0207542	0.384721	0.436226		0.580497	0.880502	0.73172	0.700074	0.615339
23.7661	36.6058	36.8816	21.1859	39.1664		137.372	146.378	146.929	123.615	143.894		0.0862188	0.00726442	0	0.227227	0.015197		0.220815	0.0846558	0.00580449	0.3688	0.453422		0.876327	0.766846	0.749269	0.839067	0.577944
22.6248	36.2543	37.3023	21.6199	41.1331		135.089	145.674	147.771	124.483	147.827		0.128035	0.0970551	0	0.183624	0.00529407		0.339706	0.100222	0.00804832	0.405323	0.415674		0.82861	1.04506	0.789088	0.728175	0.594441
23.0462	31.2994	37.6719	24.1996	40.2401		135.932	135.765	148.51	129.643	146.041		0.181713	0.0506578	0	0.192184	0.00823028		0.433614	0.184829	0.00393308	0.334641	0.431795		0.726202	0.944348	0.841652	0.991585	0.611619
22.9451	33.5804	36.12	21.1804	39.3206		135.73	140.327	145.406	123.604	144.202		0.117201	0.0473808	0	0.20357	0.0104862		0.305668	0.109427	0.0149466	0.42658	0.43776		0.954086	0.919802	0.737505	0.795786	0.531373
21.3234	31.0049	36.6309	21.2683	41.4273		132.486	135.176	146.428	123.78	148.416		0.119936	0.0369118	0	0.211491	0.00479277		0.326415	0.172779	0.0109761	0.385719	0.432035		0.832269	0.948055	0.702462	0.775058	0.54105
21.2684	32.248	36.529	21.3505	41.1054		132.376	137.662	146.224	123.945	147.772		0.134074	0.0339632	0	0.201805	0.00998001		0.272464	0.216772	0.0239651	0.421422	0.400647		0.793755	0.783702	0.759657	0.748059	0.587674
22.4907	30.3738	35.8147	25.0992	39.9322		134.821	133.913	144.795	131.442	145.425		0.104255	0.0574325	0	0.18241	0.00739043		0.252591	0.0901494	0.00667808	0.374849	0.477903		0.896873	0.951847	0.754883	0.784994	0.577407
21.4602	33.1267	37.5044	24.6878	39.5073		132.76	139.419	148.175	130.619	144.575		0.149869	0.0222177	0	0.185406	0.00892802		0.336106	0.157872	0.0151032	0.364735	0.536448		0.809325	0.765044	0.75895	0.817403	0.496313
21.8776	31.7464	36.1073	23.5728	41.4488		133.595	136.659	145.38	128.389	148.459		0.100018	0.0481813	0	0.180784	0.0102841		0.233595	0.122023	0.00638056	0.421219	0.38802		0.839532	0.928521	0.792446	0.669971	0.549873
21.7676	35.4438	35.7377	26.154	39.2537		133.375	144.053	144.641	133.552	144.068		0.100305	0.0345606	0	0.183369	0.0109895		0.228886	0.0477382	0.00355516	0.420686	0.416302		0.867901	0.907518	0.781775	0.797842	0.633978
24.4619	34.6324	36.423	23.8342	44.4098		138.763	142.431	146.012	128.912	154.381		0.124354	0.0147342	0	0.195045	0.0045864		0.414442	0.20385	0.0172732	0.253944	0.365663		0.727139	0.743554	0.804085	0.982343	0.780701
23.2883	32.7386	38.2507	24.5316	41.7848		136.416	138.643	149.667	130.307	149.131		0.115097	0.0639023	0	0.185169	0.0164421		0.253139	0.0912088	0.0281843	0.395195	0.429282		0.918118	0.897698	0.741101	0.807699	0.572298
26.1171	34.6101	41.3071	21.9642	43.0478		142.074	142.386	155.78	125.172	151.657		0.0571813	0.0813381	0	0.205479	0.0169064		0.146645	0.0608404	0.00850874	0.371013	0.519359		0.791611	0.945342	0.800964	0.786673	0.530039
21.2793	32.6002	37.4362	22.2571	40.9807		132.398	138.366	148.038	125.758	147.522		0.108695	0.0247477	0	0.13133	0.0127568		0.291235	0.0295483	0.0112646	0.476751	0.38899		0.736205	1.05432	0.719717	0.652122	0.653888
20.3879	32.7093	36.1995	20.301	42.2994		130.615	138.584	145.565	121.846	150.16		0.132314	0.085364	0	0.204571	0.00571366		0.294764	0.124421	0.00158282	0.373049	0.356275		0.815852	0.990125	0.805352	0.850947	0.703337
19.6616	31.188	36.3364	20.2842	41.2658		129.163	135.542	145.839	121.812	148.092		0.132007	0.0609167	0	0.198875	0.0140479		0.368242	0.0611202	0.00236785	0.359415	0.485811		0.783869	1.01676	0.806507	0.77483	0.598002
21.5432	34.4614	36.5324	23.1945	41.9822		132.926	142.089	146.231	127.633	149.525		0.170893	0.00789665	0	0.106241	0.0129864		0.386206	0.299761	0.00771652	0.455502	0.450584		0.891842	0.59728	0.826206	0.783807	0.63691
23.1467	33.1533	37.6996	24.4885	45.6404		136.133	139.472	148.565	130.22	156.842		0.167957	0.026834	0	0.219987	0.0121582		0.436246	0.1712	0.013048	0.363692	0.482873		0.828819	0.778871	0.717052	0.962523	0.747331
20.8405	32.2607	37.4227	23.4543	40.6324		131.521	137.687	148.011	128.152	146.826		0.127923	0.0182379	0	0.173884	0.0131675		0.435593	0.182035	0.0111834	0.382805	0.443251		0.699525	0.78615	0.792671	0.732114	0.578949
20.7899	32.5745	38.0718	23.4416	39.7552		131.419	138.315	149.309	128.127	145.071		0.133556	0.0315812	0	0.0995908	0.00994489		0.308152	0.0760804	0.00247071	0.385537	0.486235		0.833511	1.05242	0.796271	0.752999	0.573725
[truncated: 2,873 more rows]

## Sheet: Fig5
	Fig3A - Fold CD8+ T cells (Model #1)				Fig3A - Fold CD8+ T cells (Model #3)				Fig3B- Fold NK cells (Model #1)				Fig3B- Fold NK cells (Model #3)
[truncated: 758 more rows]

[truncated: 10 more sheets: Fig6, Fig7, Fig8, FigS1, FigS2, FigS3, FigS4A-C, FigS4D-E, FigS5A-C, FigS5D-E]
