# Supplementary material for: Mathematical modeling of N-803 treatment in SIV-infected non-human primates
Source: PLoS Comput Biol. 2021 Jul 28;17(7):e1009204. doi: 10.1371/journal.pcbi.1009204 (PMC8351941; doi:10.1371/journal.pcbi.1009204)
Supplement: S2 Data — (XLSX) [file pcbi.1009204.s008.xlsx]

## Sheet: FigS7A,B,F
	FigS7A - REG_M (Model #1)				FigS7B - REG_M (Model #3)				FigS7F - TOL_N-1 + TOL_N (Model #3)
Days	Line	95% CI	95% CI		Line	95% CI	95% CI		Line	95% CI	95% CI
-28	0	0	0		0	0	0		0	0	0
-27.5	0	0	0		0	0	0		0	0	0
-27	0	0	0		0	0	0		0	0	0
-26.5	0	0	0		0	0	0		0	0	0
-26	0	0	0		0	0	0		0	0	0
-25.5	0	0	0		0	0	0		0	0	0
-25	0	0	0		0	0	0		0	0	0
-24.5	0	0	0		0	0	0		0	0	0
-24	0	0	0		0	0	0		0	0	0
-23.5	0	0	0		0	0	0		0	0	0
-23	0	0	0		0	0	0		0	0	0
-22.5	0	0	0		0	0	0		0	0	0
-22	0	0	0		0	0	0		0	0	0
-21.5	0	0	0		0	0	0		0	0	0
-21	0	0	0		0	0	0		0	0	0
-20.5	0	0	0		0	0	0		0	0	0
-20	0	0	0		0	0	0		0	0	0
-19.5	0	0	0		0	0	0		0	0	0
-19	0	0	0		0	0	0		0	0	0
-18.5	0	0	0		0	0	0		0	0	0
-18	0	0	0		0	0	0		0	0	0
-17.5	0	0	0		0	0	0		0	0	0
-17	0	0	0		0	0	0		0	0	0
-16.5	0	0	0		0	0	0		0	0	0
-16	0	0	0		0	0	0		0	0	0
-15.5	0	0	0		0	0	0		0	0	0
-15	0	0	0		0	0	0		0	0	0
-14.5	0	0	0		0	0	0		0	0	0
-14	0	0	0		0	0	0		0	0	0
-13.5	0	0	0		0	0	0		0	0	0
-13	0	0	0		0	0	0		0	0	0
-12.5	0	0	0		0	0	0		0	0	0
-12	0	0	0		0	0	0		0	0	0
-11.5	0	0	0		0	0	0		0	0	0
-11	0	0	0		0	0	0		0	0	0
-10.5	0	0	0		0	0	0		0	0	0
-10	0	0	0		0	0	0		0	0	0
-9.5	0	0	0		0	0	0		0	0	0
-9	0	0	0		0	0	0		0	0	0
-8.5	0	0	0		0	0	0		0	0	0
-8	0	0	0		0	0	0		0	0	0
-7.5	0	0	0		0	0	0		0	0	0
-7	0	0	0		0	0	0		0	0	0
-6.5	0	0	0		0	0	0		0	0	0
-6	0	0	0		0	0	0		0	0	0
-5.5	0	0	0		0	0	0		0	0	0
-5	0	0	0		0	0	0		0	0	0
-4.5	0	0	0		0	0	0		0	0	0
-4	0	0	0		0	0	0		0	0	0
-3.5	0	0	0		0	0	0		0	0	0
-3	0	0	0		0	0	0		0	0	0
-2.5	0	0	0		0	0	0		0	0	0
-2	0	0	0		0	0	0		0	0	0
-1.5	0	0	0		0	0	0		0	0	0
-1	0	0	0		0	0	0		0	0	0
-0.5	0	0	0		0	0	0		0	0	0
0	0	0	0		0	0	0		0	0	0
0.5	0.0117046	0.00419362	0.0228311		0.559956	0.00137723	0.597796		1.94228e-05	1.74784e-06	5.51817e-05
1	0.0430527	0.0163911	0.0802987		0.884155	0.00552452	0.90334		0.000500729	4.88493e-05	0.00133293
1.5	0.0877765	0.034966	0.156817		0.962435	0.012085	0.964844		0.00298072	0.000320821	0.00747005
2	0.140932	0.0585212	0.241445		0.973976	0.0207939	0.97624		0.00978681	0.00116479	0.0230521
2.5	0.198697	0.0859547	0.326884		0.96886	0.0313789	0.97719		0.0232364	0.00305741	0.0515477
3	0.258143	0.116256	0.408557		0.95681	0.0435803	0.972847		0.0449967	0.00653278	0.0941468
3.5	0.316994	0.148222	0.482775		0.938262	0.0571456	0.966072		0.0757759	0.0121151	0.149772
4	0.373473	0.180776	0.547793		0.91165	0.0718104	0.955638		0.115308	0.0202594	0.215766
4.5	0.426139	0.212457	0.60162		0.874634	0.0870557	0.941458		0.162496	0.031311	0.287984
5	0.473768	0.243772	0.648967		0.824822	0.102548	0.923103		0.215604	0.0454758	0.362477
5.5	0.515261	0.271609	0.685116		0.760511	0.118024	0.90184		0.272559	0.062818	0.436199
6	0.549622	0.297091	0.711422		0.681696	0.133401	0.870652		0.331122	0.0833589	0.504897
6.5	0.575987	0.318132	0.72581		0.590989	0.148036	0.838466		0.389066	0.106845	0.566774
7	0.593709	0.33743	0.729297		0.493808	0.161671	0.801301		0.444284	0.132947	0.619827
7.5	0.609324	0.353621	0.735741		0.752108	0.17564	0.808175		0.49487	0.16123	0.661283
8	0.629345	0.372062	0.749674		0.92801	0.190391	0.937098		0.539432	0.191191	0.693799
8.5	0.652093	0.393408	0.768893		0.970962	0.206402	0.973562		0.577624	0.219321	0.719639
9	0.676165	0.416366	0.789928		0.97559	0.22293	0.980711		0.610097	0.249041	0.73818
9.5	0.700449	0.439703	0.811368		0.969254	0.240003	0.979597		0.638074	0.28029	0.758325
10	0.724052	0.463625	0.832257		0.956982	0.257377	0.975859		0.662903	0.30979	0.776911
10.5	0.746224	0.486551	0.850909		0.938508	0.274511	0.969666		0.685758	0.336995	0.793728
11	0.766295	0.507778	0.866305		0.911955	0.291447	0.960291		0.70749	0.364275	0.811608
11.5	0.783607	0.528222	0.877614		0.87491	0.308126	0.949592		0.728562	0.390916	0.83085
12	0.797466	0.54359	0.885822		0.825246	0.324249	0.93544		0.749077	0.417551	0.848764
12.5	0.807122	0.553894	0.889134		0.761175	0.336684	0.919911		0.768837	0.443184	0.865484
13	0.811788	0.563378	0.888256		0.682573	0.348336	0.903574		0.787394	0.470979	0.879982
13.5	0.810715	0.566317	0.882201		0.59205	0.341125	0.885332		0.804116	0.495104	0.891447
14	0.80329	0.558511	0.871709		0.494924	0.303849	0.865656		0.818233	0.517987	0.901083
14.5	0.795971	0.55126	0.863536		0.752576	0.380724	0.855073		0.828911	0.539444	0.90707
15	0.795155	0.552387	0.862318		0.928121	0.394271	0.937184		0.835568	0.556963	0.909905
15.5	0.799062	0.560085	0.865628		0.970984	0.404836	0.973607		0.838416	0.571146	0.910931
16	0.806165	0.572317	0.871694		0.975596	0.417806	0.980732		0.838455	0.581647	0.910326
16.5	0.815223	0.589076	0.879826		0.969255	0.430378	0.979621		0.837076	0.592982	0.909281
17	0.825209	0.604097	0.888065		0.956984	0.443004	0.975874		0.835655	0.598962	0.908992
17.5	0.835238	0.619933	0.896927		0.938508	0.456075	0.969669		0.835289	0.604362	0.910055
18	0.844508	0.631662	0.904706		0.911957	0.468048	0.960293		0.836678	0.615377	0.913313
18.5	0.852236	0.640825	0.910705		0.874908	0.4794	0.949772		0.840082	0.626579	0.917887
19	0.857611	0.645346	0.914507		0.825246	0.489831	0.936079		0.84537	0.635564	0.922958
19.5	0.859769	0.645556	0.915075		0.761178	0.491399	0.923587		0.852102	0.64572	0.930365
20	0.857827	0.639884	0.912569		0.68258	0.463803	0.911945		0.859585	0.658621	0.937416
20.5	0.850944	0.627812	0.906409		0.592059	0.417501	0.899143		0.866948	0.666564	0.944009
21	0.838408	0.60652	0.89597		0.494933	0.342718	0.884418		0.8732	0.672593	0.949572
21.5	0.826597	0.591201	0.887739		0.752579	0.47613	0.874974		0.877303	0.678424	0.952796
22	0.821841	0.588302	0.884681		0.928121	0.520172	0.937185		0.878486	0.682008	0.954251
22.5	0.822294	0.592877	0.885059		0.970984	0.530355	0.973608		0.876799	0.683064	0.954267
23	0.826376	0.607021	0.888285		0.975596	0.540408	0.980732		0.873095	0.679449	0.952971
23.5	0.832792	0.618693	0.893156		0.969255	0.550175	0.979598		0.868638	0.675303	0.951519
24	0.840471	0.635872	0.898991		0.956984	0.558376	0.975874		0.864694	0.671275	0.951493
24.5	0.848486	0.647853	0.904931		0.938508	0.566858	0.969669		0.862266	0.670246	0.95139
25	0.856001	0.656299	0.910711		0.911957	0.575362	0.960293		0.861974	0.670066	0.952978
25.5	0.862201	0.662771	0.915317		0.874908	0.582722	0.949775		0.864011	0.674565	0.955681
26	0.866245	0.666984	0.918434		0.825246	0.586094	0.936082		0.868189	0.681112	0.959757
26.5	0.867247	0.667563	0.919236		0.761178	0.561995	0.924013		0.874021	0.687691	0.964858
27	0.8643	0.657736	0.91721		0.68258	0.512455	0.913767		0.880775	0.693796	0.971101
27.5	0.856543	0.642667	0.911427		0.592059	0.435959	0.903665		0.887548	0.699973	0.977711
28	0.843252	0.617236	0.902243		0.494928	0.35179	0.892539		0.893323	0.705538	0.982563
28.5	0.823967	0.593142	0.890899		0.398264	0.271587	0.878049		0.897029	0.709132	0.985809
29	0.798625	0.563276	0.876057		0.30893	0.203419	0.862		0.897603	0.709022	0.986207
29.5	0.767583	0.528272	0.857649		0.231785	0.146926	0.84557		0.894062	0.70281	0.984849
30	0.731588	0.488889	0.837541		0.169061	0.104051	0.825614		0.88558	0.692435	0.979041
30.5	0.691647	0.452909	0.813679		0.120542	0.0724837	0.804519		0.871567	0.675439	0.972922
31	0.648891	0.412483	0.786192		0.0844431	0.049882	0.78361		0.851726	0.655205	0.963026
31.5	0.604455	0.37111	0.757417		0.0583643	0.0340025	0.76144		0.826076	0.625284	0.95048
32	0.559384	0.335384	0.728003		0.0399413	0.0230655	0.738052		0.794951	0.588746	0.935646
32.5	0.514589	0.29475	0.697221		0.0271538	0.0155813	0.717272		0.75896	0.552491	0.918739
33	0.470819	0.260455	0.666265		0.0183768	0.0104972	0.69442		0.718925	0.507062	0.901547
33.5	0.428665	0.226406	0.633447		0.0123925	0.00705632	0.674447		0.675812	0.460593	0.883025
34	0.388559	0.196536	0.600879		0.0083377	0.00473873	0.652635		0.630652	0.416106	0.862501
34.5	0.350797	0.170825	0.568107		0.00560393	0.00318219	0.63145		0.584476	0.372419	0.838994
35	0.315557	0.14526	0.53516		0.00376312	0.00213588	0.61321		0.53825	0.333091	0.815369
35.5	0.294582	0.143374	0.50913		0.561015	0.0879174	0.631795		0.492858	0.295018	0.788048
36	0.295839	0.172017	0.493604		0.884618	0.166489	0.903709		0.449474	0.261965	0.760687
36.5	0.313037	0.212705	0.486753		0.963048	0.230019	0.965261		0.410221	0.236163	0.734122
37	0.341151	0.255127	0.486408		0.974432	0.280598	0.976572		0.377866	0.224081	0.705912
37.5	0.376251	0.294427	0.491209		0.969162	0.321025	0.977301		0.355026	0.224532	0.674501
38	0.415264	0.32804	0.508897		0.956865	0.356679	0.972726		0.343541	0.235416	0.649019
38.5	0.455771	0.363078	0.543401		0.938207	0.38477	0.966014		0.344182	0.249307	0.624929
39	0.495838	0.391512	0.594687		0.911665	0.410159	0.955534		0.356646	0.268174	0.60415
39.5	0.533852	0.416257	0.643178		0.87451	0.42862	0.941532		0.379722	0.294377	0.589914
40	0.568428	0.437171	0.682791		0.824353	0.44322	0.923142		0.411536	0.321396	0.58877
40.5	0.598322	0.453538	0.714438		0.759644	0.453107	0.901657		0.449822	0.346159	0.602207
41	0.622401	0.463708	0.734803		0.680502	0.448113	0.871619		0.492146	0.370612	0.641312
41.5	0.639692	0.469097	0.746884		0.589612	0.418064	0.839482		0.53606	0.391063	0.688643
42	0.649438	0.469325	0.749389		0.49226	0.347418	0.804679		0.579228	0.410779	0.728218
42.5	0.658036	0.468197	0.753874		0.751424	0.45599	0.809034		0.619516	0.429393	0.76812
43	0.67188	0.476156	0.765711		0.927848	0.479209	0.937052		0.655322	0.450056	0.800233
43.5	0.6892	0.489529	0.782489		0.97093	0.486641	0.973549		0.686101	0.467829	0.823877
44	0.708507	0.507476	0.801213		0.97558	0.496409	0.980704		0.712327	0.481966	0.84597
44.5	0.728614	0.525603	0.820454		0.969251	0.506907	0.979596		0.735058	0.49586	0.862505
45	0.74856	0.544651	0.839116		0.956978	0.517585	0.975865		0.755503	0.510792	0.878759
45.5	0.767533	0.563982	0.856207		0.938508	0.52694	0.969666		0.774709	0.526222	0.89499
46	0.78481	0.581071	0.870662		0.911953	0.535371	0.96029		0.793412	0.542807	0.913421
46.5	0.799683	0.593875	0.881746		0.874912	0.544828	0.94959		0.811981	0.556994	0.930734
47	0.811416	0.603987	0.889124		0.825247	0.550169	0.935609		0.830432	0.571424	0.94915
47.5	0.81922	0.610465	0.892698		0.76117	0.542005	0.920049		0.848492	0.588061	0.966044
48	0.822273	0.607368	0.892032		0.682563	0.510101	0.904052		0.865654	0.604525	0.981314
48.5	0.819797	0.599777	0.886044		0.592037	0.439678	0.886218		0.881229	0.619956	0.99497
49	0.811152	0.586713	0.875629		0.494911	0.353483	0.868397		0.894404	0.635127	1.00618
49.5	0.802774	0.573768	0.86744		0.752571	0.503843	0.857839		0.904307	0.648874	1.01446
50	0.801039	0.572506	0.866263		0.92812	0.550697	0.937184		0.910322	0.657228	1.01833
50.5	0.804148	0.581376	0.869287		0.970984	0.566729	0.973607		0.912637	0.667206	1.01913
51	0.81056	0.592523	0.874722		0.975596	0.57221	0.980732		0.912231	0.674329	1.01926
51.5	0.819019	0.605479	0.881816		0.969255	0.581111	0.979621		0.910476	0.678538	1.02131
52	0.828487	0.618904	0.889892		0.956984	0.588841	0.975874		0.908735	0.681713	1.02314
52.5	0.838067	0.63271	0.89804		0.938508	0.597733	0.969669		0.908093	0.683179	1.02479
53	0.846948	0.644857	0.90552		0.911957	0.606944	0.960293		0.90924	0.688481	1.02844
53.5	0.854341	0.653406	0.911539		0.874908	0.612747	0.949772		0.91243	0.693591	1.03319
54	0.859425	0.656301	0.915089		0.825246	0.608845	0.93608		0.917526	0.700306	1.04026
54.5	0.861333	0.655872	0.915746		0.761178	0.58659	0.923592		0.924082	0.707242	1.04621
55	0.859174	0.649855	0.913247		0.68258	0.527608	0.912483		0.931401	0.7159	1.05328
55.5	0.852104	0.637221	0.907522		0.592058	0.444508	0.899984		0.938612	0.723202	1.05991
56	0.839407	0.612974	0.897621		0.494933	0.356014	0.88701		0.944719	0.730027	1.06528
56.5	0.827457	0.595922	0.889345		0.752579	0.513835	0.878185		0.948683	0.734946	1.06891
57	0.82258	0.591423	0.886251		0.928121	0.58488	0.937185		0.949733	0.73691	1.07013
57.5	0.82293	0.595686	0.886621		0.970984	0.601977	0.973608		0.947916	0.735598	1.07076
58	0.826923	0.607779	0.88939		0.975596	0.617857	0.980732		0.944084	0.73066	1.06893
58.5	0.833262	0.622216	0.893745		0.969255	0.625453	0.979598		0.939501	0.724375	1.06851
59	0.840875	0.638293	0.899614		0.956984	0.633016	0.975874		0.935434	0.720819	1.06841
59.5	0.848834	0.651299	0.90553		0.938508	0.639427	0.969669		0.932883	0.718791	1.06864
60	0.8563	0.661938	0.910949		0.911957	0.645671	0.960293		0.93247	0.718464	1.06961
60.5	0.862458	0.66869	0.915612		0.874908	0.647973	0.949775		0.934387	0.722206	1.07162
61	0.866466	0.67182	0.918604		0.825246	0.637172	0.936082		0.938446	0.73189	1.07645
61.5	0.867436	0.669159	0.919405		0.761178	0.602247	0.924013		0.944158	0.737164	1.08096
62	0.864462	0.659153	0.91748		0.68258	0.53096	0.91404		0.950794	0.744221	1.08634
62.5	0.856683	0.643463	0.911677		0.592059	0.444508	0.904803		0.957448	0.748756	1.09147
63	0.843371	0.618146	0.90295		0.494928	0.356959	0.893588		0.963105	0.754086	1.09602
63.5	0.82407	0.594252	0.891754		0.398264	0.272922	0.879911		0.966693	0.75733	1.09919
64	0.798713	0.565448	0.877244		0.30893	0.203419	0.865147		0.96715	0.7576	1.10099
64.5	0.767659	0.528348	0.860174		0.231785	0.146926	0.850341		0.963492	0.752763	1.09985
65	0.731653	0.489598	0.839636		0.169061	0.104051	0.832836		0.954893	0.742786	1.09628
65.5	0.691702	0.452919	0.81614		0.120542	0.0724837	0.815315		0.940763	0.724416	1.08838
66	0.648939	0.412494	0.788131		0.0844431	0.049882	0.796213		0.920805	0.702241	1.07884
66.5	0.604495	0.371493	0.759807		0.0583643	0.0340025	0.776848		0.895039	0.671912	1.06504
67	0.559419	0.335406	0.73084		0.0399413	0.0230655	0.757967		0.863798	0.63764	1.0453
67.5	0.514619	0.294765	0.70039		0.0271538	0.0155813	0.737758		0.827691	0.600059	1.02635
68	0.470845	0.260456	0.668649		0.0183768	0.0104972	0.717579		0.78754	0.558829	1.00569
68.5	0.428687	0.226406	0.635971		0.0123925	0.00705632	0.699738		0.744312	0.51497	0.984119
69	0.388578	0.196539	0.602129		0.0083377	0.00473873	0.682874		0.699037	0.469726	0.960342
69.5	0.350813	0.170826	0.569462		0.00560393	0.00318219	0.665593		0.652745	0.426535	0.933774
70	0.315571	0.145261	0.537847		0.0037623	0.00213508	0.646998		0.606403	0.386913	0.904376
70.5	0.282937	0.122708	0.505188		0.00252326	0.00143095	0.630409		0.560877	0.350394	0.877402
71	0.252921	0.103495	0.477242		0.00169187	0.000959355	0.611854		0.5169	0.314411	0.848307
71.5	0.225476	0.0876316	0.447742		0.00113445	0.00064302	0.592563		0.475059	0.283607	0.815206
72	0.20051	0.0742612	0.420067		0.000760262	0.000430752	0.576003		0.435794	0.256139	0.784221
72.5	0.177903	0.0632426	0.393094		0.000509333	0.000288598	0.555692		0.399404	0.229902	0.751786
73	0.157517	0.0527919	0.367581		0.000341345	0.000193421	0.539366		0.36606	0.207902	0.720334
73.5	0.139199	0.0443157	0.342731		0.000228736	0.000129574	0.524202		0.335825	0.190049	0.690153
74	0.122794	0.0366459	0.319975		0.000153217	8.67866e-05	0.509291		0.308669	0.173139	0.657074
74.5	0.108145	0.0302789	0.298163		0.000102628	5.81509e-05	0.494649		0.284493	0.159518	0.626381
75	0.0950994	0.0249002	0.278527		6.87624e-05	3.89581e-05	0.479018		0.263143	0.147063	0.595658
75.5	0.0835096	0.0207391	0.259573		4.60614e-05	2.6092e-05	0.46229		0.244428	0.13606	0.566759
76	0.0732361	0.0170973	0.241234		3.08492e-05	1.74966e-05	0.447876		0.228134	0.127755	0.537449
76.5	0.0641477	0.0141323	0.225493		2.06645e-05	1.17607e-05	0.431578		0.214038	0.119535	0.509757
77	0.0561229	0.0116205	0.209084		1.38216e-05	7.8956e-06	0.419428		0.201913	0.114075	0.483762
77.5	0.0490494	0.00955667	0.193493		9.22517e-06	5.2561e-06	0.404747		0.191538	0.108032	0.46193
78	0.0428244	0.00782623	0.179679		6.15498e-06	3.47775e-06	0.392025		0.182703	0.102481	0.437989
78.5	0.0373541	0.00637246	0.166941		4.11417e-06	2.33221e-06	0.378174		0.175211	0.0973854	0.414842
79	0.0325536	0.00518863	0.154696		2.75588e-06	1.5729e-06	0.364111		0.168882	0.0927192	0.395955
79.5	0.0283461	0.00423706	0.143528		1.84621e-06	1.06815e-06	0.350487		0.163553	0.0901526	0.376863
80	0.0246629	0.00348378	0.133046		1.23412e-06	7.10515e-07	0.337188		0.159078	0.0867528	0.359474
80.5	0.0214421	0.00283846	0.123532		8.1941e-07	4.62617e-07	0.326372		0.155328	0.0838855	0.344324
81	0.0186287	0.00231529	0.114302		5.48477e-07	3.04642e-07	0.316105		0.152192	0.0818872	0.330374
81.5	0.0161736	0.00187032	0.105803		3.82273e-07	2.14818e-07	0.304528		0.14957	0.079957	0.318018
82	0.0140331	0.00151687	0.0977465		2.75991e-07	1.5334e-07	0.293431		0.147378	0.0785063	0.306708
82.5	0.0121685	0.00122948	0.0900238		1.93281e-07	1.11166e-07	0.28246		0.145544	0.0766598	0.296226
83	0.0105455	0.000997851	0.0829411		1.24507e-07	7.36594e-08	0.271104		0.144008	0.0753803	0.288754
83.5	0.00913398	0.000805156	0.0763344		7.24711e-08	4.31405e-08	0.261084		0.142716	0.0743105	0.281664
84	0.00790719	0.000649842	0.070223		4.54483e-08	2.47278e-08	0.250084		0.141626	0.0730791	0.275795
84.5	0.00684172	0.000524162	0.0645736		3.3834e-08	1.52772e-08	0.240394		0.140702	0.0717121	0.271595
85	0.00591698	0.000422438	0.0593014		2.78766e-08	1.10245e-08	0.232496		0.139912	0.0708416	0.2679
85.5	0.00511487	0.000340253	0.0545687		2.05644e-08	9.70892e-09	0.223554		0.139232	0.070222	0.264638
86	0.0044196	0.000273867	0.0502272		1.20124e-08	7.26097e-09	0.215656		0.138641	0.0696755	0.26126
86.5	0.00381722	0.000220271	0.0463444		6.1371e-09	3.981e-09	0.207089		0.138123	0.0689478	0.257498
87	0.00329567	0.000177125	0.0427254		3.13908e-09	1.61005e-09	0.199243		0.137663	0.068444	0.255846
87.5	0.00284424	0.000142018	0.0394125		3.13567e-09	8.19162e-10	0.191635		0.13725	0.0682257	0.251907
88	0.00245378	0.000114363	0.0362471		2.96596e-09	5.55279e-10	0.183861		0.136875	0.0674986	0.249713
88.5	0.00211612	9.21726e-05	0.0333061		2.47503e-09	5.02058e-10	0.176433		0.136531	0.0669261	0.246974
89	0.00182431	7.42744e-05	0.0305121		1.1155e-09	3.86711e-10	0.169417		0.13621	0.0663883	0.245876
89.5	0.00157219	5.92758e-05	0.028065		2.78627e-10	2.12318e-10	0.163119		0.13591	0.0660312	0.242678
90	0.00135449	4.74141e-05	0.02585		5.49542e-11	1.36989e-10	0.156223		0.135625	0.0655489	0.241514
90.5	0.00116657	3.79123e-05	0.0238032		2.09247e-10	8.31286e-11	0.149477		0.135352	0.0652776	0.24052
91	0.00100442	3.02887e-05	0.0219379		3.70947e-10	7.49427e-11	0.14312		0.135089	0.0650899	0.239491
91.5	0.000864565	2.42614e-05	0.0202762		3.53146e-10	6.52118e-11	0.137117		0.134834	0.0647261	0.238443
92	0.000743978	1.94421e-05	0.0186609		1.29479e-10	4.16161e-11	0.131719		0.134586	0.0642719	0.237573
92.5	0.000640062	1.56131e-05	0.0171387		4.95406e-11	2.68782e-11	0.126281		0.134342	0.0639873	0.23565
93	0.000550543	1.24825e-05	0.0157114		2.07221e-10	3.55567e-11	0.121298		0.134103	0.0638043	0.234526
93.5	0.000473419	1.00154e-05	0.0144051		1.07051e-10	2.6861e-11	0.116505		0.133867	0.0635669	0.233282
94	0.000407045	8.02456e-06	0.013235		4.01341e-11	2.76368e-11	0.111884		0.133633	0.0634426	0.232405
94.5	0.000349863	6.4369e-06	0.0121494		5.34933e-11	2.29961e-11	0.107431		0.133402	0.063352	0.231469
95	0.000300683	5.13315e-06	0.0111341		1.09136e-10	1.7489e-11	0.102729		0.133173	0.0632952	0.230712
95.5	0.000258337	4.08738e-06	0.0102017		6.37134e-11	1.13969e-11	0.0982158		0.132945	0.06324	0.22987
96	0.00022191	3.21339e-06	0.00936789		2.5625e-11	1.00371e-11	0.0938865		0.132718	0.0631711	0.229074
96.5	0.000190577	2.47927e-06	0.00860612		1.25685e-11	7.05662e-12	0.0897344		0.132492	0.0631042	0.228337
97	0.000163624	1.9093e-06	0.00790501		3.71761e-11	5.64781e-12	0.0857532		0.132267	0.0629682	0.227605
97.5	0.000140465	1.52806e-06	0.00724927		1.60946e-11	6.3102e-12	0.0819369		0.132043	0.0628176	0.226878
98	0.000120551	1.15576e-06	0.0066366		5.20074e-13	6.95978e-12	0.0782901		0.13182	0.0627631	0.226156
98.5	0.000103454	8.50284e-07	0.00607758		1.89299e-11	5.98271e-12	0.0748943		0.131597	0.0627123	0.225438
99	8.8759e-05	6.59555e-07	0.0055776		5.41696e-11	5.97864e-12	0.0716362		0.131375	0.0626553	0.224242
99.5	7.61482e-05	5.01614e-07	0.00511805		7.02615e-11	5.58359e-12	0.0685111		0.131153	0.0625756	0.223371
100	6.53172e-05	3.84214e-07	0.00470625		3.91384e-11	6.60432e-12	0.0654749		0.130932	0.0625013	0.222504
100.5	5.60283e-05	2.98911e-07	0.00432858		2.96729e-11	4.40962e-12	0.0624902		0.130711	0.062419	0.22164
101	4.80762e-05	2.44155e-07	0.00396002		2.05009e-11	4.86943e-12	0.0596058		0.130491	0.0623353	0.22078
101.5	4.12458e-05	2.1508e-07	0.00362369		4.94038e-12	3.94068e-12	0.0568476		0.130271	0.0622567	0.219974
102	3.53823e-05	1.76414e-07	0.00332292		1.19685e-11	3.71379e-12	0.0542104		0.130051	0.0621822	0.219258
102.5	3.0377e-05	1.55916e-07	0.00304673		2.25007e-11	3.20481e-12	0.0516896		0.129832	0.0621131	0.218544
103	2.60738e-05	1.38785e-07	0.00279311		2.34953e-11	2.30939e-12	0.0492802		0.129614	0.0620077	0.217796
103.5	2.23654e-05	1.20231e-07	0.00256029		1.16123e-11	2.20091e-12	0.0469779		0.129395	0.0619467	0.217067
104	1.92025e-05	1.05347e-07	0.00234773		6.20355e-12	2.07122e-12	0.0447782		0.129177	0.0618879	0.216341
104.5	1.64807e-05	8.18925e-08	0.00215311		1.70877e-14	1.5618e-12	0.0426769		0.12896	0.061831	0.215631
105	1.41295e-05	6.55874e-08	0.00197261		4.52303e-12	1.82241e-12	0.0407043		0.128743	0.0617758	0.21497
105.5	1.21207e-05	5.04344e-08	0.00180703		8.90134e-12	1.33376e-12	0.0388562		0.128526	0.0617219	0.214307
106	1.0393e-05	3.79934e-08	0.00165598		1.13469e-11	1.48702e-12	0.0370883		0.128309	0.061645	0.213609
106.5	8.90355e-06	3.09852e-08	0.00151588		9.12685e-12	1.3056e-12	0.0353976		0.128093	0.0615841	0.212769
107	7.63063e-06	3.76129e-08	0.00138818		3.56702e-12	1.41269e-12	0.0337759		0.127878	0.0615343	0.211915
107.5	6.53864e-06	3.4016e-08	0.00127159		1.45556e-13	1.21799e-12	0.0321688		0.127662	0.0614857	0.211186
108	5.59903e-06	3.20759e-08	0.00116366		2.58354e-12	1.43516e-12	0.0306431		0.127447	0.0614381	0.210494
108.5	4.79951e-06	2.80486e-08	0.00106484		3.94382e-12	1.19277e-12	0.02922		0.127233	0.0613913	0.209803
109	4.11531e-06	2.52902e-08	0.000974243		1.97007e-11	1.39503e-12	0.027908		0.127018	0.0613453	0.208955
109.5	3.52581e-06	2.54857e-08	0.000892226		3.64286e-11	1.48093e-12	0.0266537		0.126805	0.0612968	0.207978
110	3.02424e-06	3.69869e-08	0.000817266		5.25866e-11	1.27126e-12	0.0254537		0.126591	0.0612433	0.2071
110.5	2.59575e-06	3.64137e-08	0.000748317		6.63229e-11	1.33406e-12	0.0243057		0.126378	0.0611899	0.206363
111	2.22556e-06	2.87541e-08	0.00068485		7.54756e-11	1.03114e-12	0.0232074		0.126165	0.0611368	0.205687
111.5	1.89912e-06	3.51514e-08	0.000625783		7.75722e-11	1.02929e-12	0.0221569		0.125953	0.0610838	0.204964
112	1.61339e-06	5.33275e-08	0.000571775		6.98298e-11	1.00634e-12	0.0211523		0.125741	0.0610309	0.20421
112.5	1.36552e-06	4.77752e-08	0.000522325		4.91549e-11	8.84408e-13	0.0201918		0.125529	0.0609784	0.203537
113	1.154e-06	4.72412e-08	0.000477135		2.29574e-11	7.23534e-13	0.0192736		0.125318	0.0609356	0.20292
113.5	9.79734e-07	4.26323e-08	0.000435841		2.61327e-11	8.60919e-13	0.0183956		0.125107	0.0608896	0.202304
114	8.23024e-07	4.24719e-08	0.000398055		2.85907e-11	9.55388e-13	0.0175562		0.124896	0.0608434	0.20169
114.5	6.77361e-07	4.03888e-08	0.000363483		2.99425e-11	8.44392e-13	0.0167539		0.124686	0.0607973	0.201063
115	5.52687e-07	3.37572e-08	0.000331905		2.97522e-11	7.95123e-13	0.0159872		0.124476	0.0607512	0.200411
115.5	4.50903e-07	2.63985e-08	0.000303155		2.7537e-11	6.96221e-13	0.0152546		0.124266	0.0607051	0.199761
116	3.75444e-07	1.87495e-08	0.000277056		2.27667e-11	5.42541e-13	0.0145423		0.124057	0.0606591	0.199113
116.5	3.12268e-07	9.35548e-09	0.000253021		1.48645e-11	4.25086e-13	0.013852		0.123848	0.0606131	0.198453
117	2.4841e-07	2.43401e-09	0.000230943		3.20622e-12	5.15514e-13	0.0131937		0.123639	0.0605586	0.197724
117.5	1.96362e-07	4.59608e-09	0.000210746		7.79223e-12	4.26438e-13	0.0125658		0.123431	0.0605013	0.197074
118	1.56739e-07	7.09411e-09	0.000192302		1.21461e-11	4.03955e-13	0.011967		0.123223	0.0604442	0.19635
118.5	1.30761e-07	1.03846e-08	0.000175504		1.60655e-11	4.62743e-13	0.0113961		0.123015	0.060387	0.195722
119	1.13194e-07	1.36941e-08	0.000160217		1.93074e-11	4.40616e-13	0.0108519		0.122808	0.0603299	0.195013
119.5	9.38342e-08	1.35364e-08	0.000146235		2.1606e-11	4.24665e-13	0.0103329		0.122601	0.0602729	0.194152
120	7.90939e-08	1.22591e-08	0.000133431		2.2673e-11	4.77498e-13	0.00983806		0.122395	0.0602159	0.193444
120.5	6.8256e-08	1.05574e-08	0.000121874		2.21973e-11	4.81702e-13	0.00936638		0.122189	0.060159	0.192786
121	6.07536e-08	8.33598e-09	0.000111517		1.98452e-11	4.82079e-13	0.00891688		0.121983	0.0601052	0.192131
121.5	5.55941e-08	8.29553e-09	0.000102043		1.52605e-11	4.41217e-13	0.0084886		0.121778	0.0600578	0.191478
122	5.06957e-08	7.04215e-09	9.33261e-05		1.17337e-11	4.306e-13	0.00808043		0.121573	0.0600104	0.190827
122.5	4.64666e-08	4.05168e-09	8.51742e-05		1.03064e-11	4.0714e-13	0.0076913		0.121368	0.059963	0.190179
123	4.24347e-08	1.98259e-09	7.77272e-05		8.6467e-12	4.00238e-13	0.00732052		0.121163	0.0599157	0.189533
123.5	3.82255e-08	1.50891e-09	7.0938e-05		6.83265e-12	4.41322e-13	0.00696729		0.120959	0.0598684	0.188893
124	3.36827e-08	2.28305e-09	6.47468e-05		4.95396e-12	4.55425e-13	0.00663085		0.120756	0.0598211	0.188291
124.5	2.93817e-08	3.34292e-09	5.90819e-05		3.11199e-12	5.1778e-13	0.00631042		0.120552	0.0597739	0.187703
125	2.50134e-08	3.38922e-09	5.39056e-05		1.41974e-12	5.13442e-13	0.00600497		0.120349	0.0597268	0.187126
125.5	2.07721e-08	3.3069e-09	4.91828e-05		1.88522e-15	6.0334e-13	0.00571402		0.120147	0.0596796	0.186551
126	1.69686e-08	3.66465e-09	4.48805e-05		1.00528e-12	6.35724e-13	0.00543693		0.119944	0.0596325	0.18595
126.5	1.3164e-08	4.77977e-09	4.09667e-05		2.41459e-12	6.25962e-13	0.00517308		0.119742	0.0595855	0.185241
127	3.80963e-09	3.96307e-09	3.74016e-05		3.95982e-12	6.53566e-13	0.00492023		0.119541	0.0595384	0.184622
127.5	2.25341e-08	4.4482e-09	3.41392e-05		5.25927e-12	6.27425e-13	0.00467901		0.119339	0.0594914	0.184018
128	4.2644e-08	4.53935e-09	3.1158e-05		6.23389e-12	4.81367e-13	0.00444948		0.119138	0.0594445	0.183415
128.5	6.36749e-08	4.12204e-09	2.84038e-05		6.7997e-12	4.47977e-13	0.00423096		0.118938	0.0593975	0.182817
129	8.50636e-08	3.63039e-09	2.58937e-05		6.86776e-12	4.90805e-13	0.00402299		0.118737	0.0593506	0.182245
129.5	1.06148e-07	3.02995e-09	2.36072e-05		6.34424e-12	4.28856e-13	0.00382501		0.118537	0.0593059	0.181693
130	1.26167e-07	2.91528e-09	2.1523e-05		5.13033e-12	4.526e-13	0.00363659		0.118338	0.0592616	0.181143
130.5	1.44262e-07	2.66769e-09	1.96094e-05		3.1223e-12	4.9561e-13	0.00345732		0.118139	0.0592174	0.180497
131	1.59473e-07	2.25444e-09	1.78449e-05		2.24432e-12	4.68522e-13	0.00328678		0.11794	0.0591732	0.179841
131.5	1.70744e-07	1.75571e-09	1.62413e-05		1.51096e-12	4.88205e-13	0.00312736		0.117741	0.0591291	0.179252
132	1.76917e-07	1.80171e-09	1.47871e-05		7.44706e-13	4.6703e-13	0.00297747		0.117543	0.059085	0.178563
132.5	1.76738e-07	1.81736e-09	1.34532e-05		2.73731e-15	3.78212e-13	0.00283466		0.117345	0.0590409	0.177944
133	1.68853e-07	2.18216e-09	1.22359e-05		6.73409e-13	4.52224e-13	0.00269863		0.117147	0.0589968	0.177416
133.5	1.51808e-07	2.35959e-09	1.11284e-05		1.20308e-12	3.69697e-13	0.0025691		0.11695	0.0589528	0.176899
134	1.51266e-07	2.25911e-09	1.01242e-05		1.52125e-12	3.44111e-13	0.00244561		0.116753	0.0589088	0.176383
134.5	1.69227e-07	1.58858e-09	9.20557e-06		1.55116e-12	2.83034e-13	0.0023279		0.116556	0.0588648	0.175834
135	1.86584e-07	1.84997e-09	8.34274e-06		1.25859e-12	3.40692e-13	0.00221576		0.11636	0.0588209	0.175318
135.5	2.029e-07	2.22743e-09	7.57324e-06		1.78098e-12	3.04157e-13	0.00210896		0.116164	0.058777	0.174764
136	2.17698e-07	2.1179e-09	6.90764e-06		2.28362e-12	3.23308e-13	0.00200727		0.115969	0.0587331	0.174226
136.5	2.30459e-07	2.32404e-09	6.29912e-06		2.75729e-12	3.08862e-13	0.00191045		0.115773	0.0586893	0.173714
137	2.40629e-07	2.40491e-09	5.74493e-06		3.19274e-12	2.67504e-13	0.00181817		0.115578	0.0586455	0.173203
137.5	2.4761e-07	1.95939e-09	5.24614e-06		3.58073e-12	2.59802e-13	0.00173021		0.115384	0.0586017	0.17268
138	2.50767e-07	1.48308e-09	4.78971e-06		3.91202e-12	2.37915e-13	0.00164644		0.115189	0.058558	0.172158
138.5	2.49423e-07	1.14723e-09	4.37387e-06		4.17737e-12	1.85153e-13	0.00156669		0.114995	0.0585143	0.171637
139	2.42865e-07	8.96624e-10	3.994e-06		4.36753e-12	2.07103e-13	0.00149079		0.114802	0.0584706	0.171114
139.5	2.30337e-07	7.33699e-10	3.64505e-06		4.47326e-12	1.77615e-13	0.00141858		0.114608	0.058427	0.170605
140	2.11045e-07	6.63121e-10	3.31076e-06		4.48533e-12	1.70519e-13	0.00134977		0.114415	0.0583826	0.17011
140.5	1.84155e-07	8.58893e-10	3.00725e-06		4.39448e-12	1.511e-13	0.00128418		0.114223	0.0583319	0.169598
141	1.50821e-07	7.8214e-10	2.72104e-06		4.19149e-12	1.52098e-13	0.00122173		0.11403	0.0582777	0.169075
141.5	1.44659e-07	9.05206e-10	2.45672e-06		3.8671e-12	1.47893e-13	0.00116229		0.113838	0.0582237	0.168552
142	1.37708e-07	9.4066e-10	2.2162e-06		3.41207e-12	1.39782e-13	0.00110573		0.113647	0.0581696	0.16795
142.5	1.30005e-07	8.78786e-10	2.00677e-06		2.81718e-12	1.48826e-13	0.00105194		0.113455	0.0581156	0.167345
143	1.21588e-07	1.10864e-09	1.82239e-06		2.07316e-12	1.48382e-13	0.00100077		0.113264	0.0580617	0.166797
143.5	1.12503e-07	1.24288e-09	1.65155e-06		1.17078e-12	1.63966e-13	0.000951951		0.113073	0.0580078	0.166244
144	1.028e-07	1.64282e-09	1.48279e-06		7.74205e-13	1.70501e-13	0.000905484		0.112883	0.057954	0.165704
144.5	9.25312e-08	1.896e-09	1.328e-06		7.25889e-13	1.60836e-13	0.000861264		0.112693	0.0579002	0.165203
145	8.17559e-08	2.13793e-09	1.25375e-06		6.79328e-13	1.70077e-13	0.000819195		0.112503	0.0578464	0.164705
145.5	7.05367e-08	2.4046e-09	1.12315e-06		6.35145e-13	1.63995e-13	0.000779187		0.112314	0.0577928	0.164208
146	5.89406e-08	2.5321e-09	1.02778e-06		5.93959e-13	1.37916e-13	0.00074116		0.112125	0.0577391	0.163713
146.5	4.70394e-08	2.59105e-09	9.65752e-07		5.56392e-13	1.50788e-13	0.000704899		0.111936	0.0576935	0.16319
147	3.49094e-08	2.65133e-09	8.97731e-07		5.23064e-13	1.51538e-13	0.000670376		0.111747	0.0576519	0.16265
147.5	2.26312e-08	2.695e-09	8.3059e-07		4.94598e-13	1.46613e-13	0.000637526		0.111559	0.0576102	0.162043
148	1.02899e-08	2.69302e-09	7.72785e-07		4.71615e-13	1.34573e-13	0.000606276		0.111371	0.0575686	0.161426
148.5	1.467e-09	2.37591e-09	7.59829e-07		4.54734e-13	1.18625e-13	0.000576559		0.111184	0.057527	0.160877
149	1.24625e-08	1.16561e-09	7.32457e-07		4.44578e-13	1.12516e-13	0.000548311		0.110996	0.0574855	0.160329
149.5	2.29597e-08	1.63385e-09	6.97134e-07		4.41768e-13	1.06897e-13	0.000521421		0.110809	0.057444	0.159784
150	3.28264e-08	1.78539e-09	6.99535e-07		4.46925e-13	1.05031e-13	0.000495794		0.110623	0.0574025	0.159112
150.5	4.19246e-08	1.46226e-09	6.95617e-07		4.60669e-13	1.07125e-13	0.00047141		0.110437	0.0573595	0.158608
151	5.01108e-08	1.58111e-09	6.87268e-07		4.83622e-13	1.20926e-13	0.000448216		0.110251	0.0573155	0.158105
151.5	5.72355e-08	1.74051e-09	6.80981e-07		5.16406e-13	1.104e-13	0.000426159		0.110065	0.0572716	0.157572
152	6.31437e-08	1.66571e-09	6.60172e-07		5.59641e-13	1.07224e-13	0.000405195		0.10988	0.0572277	0.156987
152.5	6.76745e-08	1.36902e-09	6.63038e-07		5.96385e-13	1.05285e-13	0.00038528		0.109695	0.0571838	0.156403
153	7.06615e-08	1.75192e-09	6.46446e-07		5.79762e-13	1.15783e-13	0.000366284		0.10951	0.05714	0.155822
153.5	7.19325e-08	1.88653e-09	6.32684e-07		5.61953e-13	1.16631e-13	0.000348206		0.109325	0.0570962	0.155315
154	7.13096e-08	2.00207e-09	6.29069e-07		5.42856e-13	1.16403e-13	0.000331012		0.109141	0.0570524	0.154811
154.5	6.86091e-08	1.8763e-09	6.28897e-07		5.22369e-13	1.18294e-13	0.000314663		0.108958	0.0570087	0.154308
155	6.36416e-08	1.17732e-09	6.33561e-07		5.00387e-13	1.14997e-13	0.000299124		0.108774	0.056965	0.153807
155.5	5.66657e-08	1.31227e-09	6.2812e-07		4.76808e-13	1.15613e-13	0.000284364		0.108591	0.0569213	0.153298
156	5.5827e-08	1.39067e-09	6.1224e-07		4.51528e-13	1.0316e-13	0.000270327		0.108408	0.0568777	0.152791
156.5	5.44104e-08	1.55147e-09	6.03049e-07		4.24446e-13	1.07243e-13	0.000256937		0.108225	0.0568341	0.152254
157	5.24504e-08	1.63481e-09	5.85858e-07		3.95456e-13	1.10238e-13	0.000244202		0.108043	0.0567905	0.151769
157.5	4.99866e-08	1.63693e-09	5.79966e-07		3.64458e-13	1.01797e-13	0.000232092		0.107861	0.056746	0.15124
158	4.70633e-08	1.45694e-09	5.91121e-07		3.31346e-13	1.05406e-13	0.000220582		0.10768	0.0567032	0.150682
158.5	4.37299e-08	1.27069e-09	5.94686e-07		2.96019e-13	1.12213e-13	0.000209647		0.107498	0.0566608	0.150183
159	4.00404e-08	1.23512e-09	6.06315e-07		2.58374e-13	1.02039e-13	0.000199267		0.107317	0.0566184	0.149701
159.5	3.60539e-08	1.15551e-09	6.10599e-07		2.18306e-13	8.96601e-14	0.000189401		0.107137	0.056576	0.149181
160	3.18342e-08	1.02635e-09	6.1912e-07		1.75713e-13	8.31968e-14	0.000179985		0.106956	0.0565336	0.148699
160.5	2.74503e-08	8.78827e-10	6.23664e-07		1.30493e-13	8.22935e-14	0.000171032		0.106776	0.0564913	0.148229
161	2.29756e-08	7.46331e-10	6.35242e-07		8.25411e-14	7.43846e-14	0.000162521		0.106596	0.0564489	0.147741
161.5	1.84889e-08	6.45631e-10	6.39881e-07		5.09437e-14	6.91192e-14	0.000154434		0.106417	0.0564049	0.147286
162	1.40734e-08	5.8854e-10	6.28425e-07		2.3901e-14	7.44979e-14	0.000146754		0.106237	0.0563591	0.146714
162.5	9.81748e-09	5.25241e-10	6.35388e-07		2.07848e-15	6.6842e-14	0.000139467		0.106059	0.0563133	0.14627
163	5.17243e-09	4.50774e-10	6.30264e-07		2.68843e-14	5.60951e-14	0.000132544		0.10588	0.0562676	0.145837
163.5	1.312e-10	3.84733e-10	6.29567e-07		5.04062e-14	6.04365e-14	0.000125938		0.105702	0.0562219	0.145359
164	4.77962e-09	3.66197e-10	6.20554e-07		7.25341e-14	5.94522e-14	0.000119656		0.105524	0.0561762	0.144926
164.5	9.48599e-09	3.31446e-10	6.26342e-07		9.31575e-14	5.31727e-14	0.000113687		0.105346	0.0561306	0.144424
165	1.39104e-08	3.29015e-10	6.2087e-07		1.12166e-13	4.89485e-14	0.000108016		0.105169	0.056085	0.144002
165.5	1.79719e-08	3.11836e-10	6.10521e-07		1.2945e-13	3.87874e-14	0.000102631		0.104991	0.0560395	0.143617
166	2.15862e-08	3.18373e-10	6.02168e-07		1.44899e-13	4.98373e-14	9.75221e-05		0.104815	0.055994	0.143207
166.5	2.46652e-08	3.02979e-10	5.83358e-07		1.58402e-13	5.21738e-14	9.26639e-05		0.104638	0.0559485	0.1428
167	2.71178e-08	3.20311e-10	5.6196e-07		1.6985e-13	4.84426e-14	8.80394e-05		0.104462	0.0559031	0.142413
167.5	2.8849e-08	3.34131e-10	5.56364e-07		1.79131e-13	4.46592e-14	8.36388e-05		0.104286	0.0558574	0.141988
168	2.97606e-08	3.57616e-10	5.61723e-07		1.86136e-13	4.63435e-14	7.94572e-05		0.10411	0.0558085	0.141478
168.5	2.9751e-08	3.54924e-10	5.67816e-07		1.90755e-13	4.74034e-14	7.54851e-05		0.103935	0.0557596	0.141029
169	2.8715e-08	3.61867e-10	5.63946e-07		1.92877e-13	4.56138e-14	7.17141e-05		0.10376	0.0557107	0.140568
169.5	2.65438e-08	3.99365e-10	5.5302e-07		1.92393e-13	4.57164e-14	6.81313e-05		0.103585	0.0556619	0.140059
170	2.38193e-08	4.28591e-10	5.52817e-07		1.92244e-13	4.4025e-14	6.47182e-05		0.103411	0.0556131	0.139592
170.5	3.32665e-08	4.21817e-10	5.47731e-07		1.94274e-13	3.98576e-14	6.14724e-05		0.103237	0.0555643	0.139211
171	4.28231e-08	4.21701e-10	5.44662e-07		1.94657e-13	3.7969e-14	5.83806e-05		0.103063	0.0555156	0.138831
171.5	5.24453e-08	3.99608e-10	5.39863e-07		1.93351e-13	3.36882e-14	5.54417e-05		0.102889	0.055467	0.138411
172	6.20872e-08	3.95027e-10	5.41725e-07		1.90316e-13	3.57025e-14	5.26495e-05		0.102716	0.0554183	0.137987
172.5	7.1701e-08	4.04548e-10	5.33159e-07		1.85508e-13	3.69248e-14	4.99983e-05		0.102543	0.0553698	0.137539
173	8.1237e-08	4.20148e-10	5.25833e-07		1.78887e-13	4.04632e-14	4.74831e-05		0.10237	0.0553212	0.137016
173.5	9.06436e-08	4.58076e-10	5.10928e-07		1.70411e-13	3.37746e-14	4.50997e-05		0.102198	0.0552728	0.136509
174	9.98675e-08	4.39599e-10	5.10714e-07		1.60037e-13	3.12609e-14	4.28433e-05		0.102026	0.0552243	0.136053
174.5	1.08853e-07	4.42146e-10	4.99757e-07		1.47725e-13	2.82346e-14	4.06802e-05		0.101854	0.0551759	0.135664
175	1.17543e-07	4.12171e-10	4.97644e-07		1.33433e-13	2.84012e-14	3.86184e-05		0.101683	0.0551275	0.13527
175.5	1.25879e-07	4.07147e-10	4.93326e-07		1.17118e-13	2.79145e-14	3.6659e-05		0.101511	0.0550792	0.134876
176	1.33799e-07	4.32885e-10	5.03968e-07		9.87397e-14	2.84034e-14	3.4798e-05		0.10134	0.055031	0.134484
176.5	1.4124e-07	4.52144e-10	5.04914e-07		7.82559e-14	2.77901e-14	3.30317e-05		0.10117	0.0549827	0.134062
177	1.48138e-07	4.43511e-10	5.05669e-07		5.56249e-14	3.02501e-14	3.13573e-05		0.100999	0.0549357	0.13362
177.5	1.54425e-07	4.03904e-10	5.03408e-07		3.0805e-14	2.79465e-14	2.97648e-05		0.100829	0.0548918	0.133179
178	1.60034e-07	3.80825e-10	4.9703e-07		3.75454e-15	2.94331e-14	2.82226e-05		0.100659	0.0548479	0.13274
178.5	1.64893e-07	3.41449e-10	5.08931e-07		2.49662e-14	2.85059e-14	2.6756e-05		0.10049	0.0548041	0.132338
179	1.6893e-07	3.35758e-10	5e-07		2.58405e-14	2.62083e-14	2.53639e-05		0.100321	0.0547603	0.131937
179.5	1.72071e-07	3.1852e-10	4.9006e-07		2.68273e-14	2.68296e-14	2.40436e-05		0.100152	0.0547166	0.131568
180	1.74239e-07	3.39178e-10	4.79237e-07		2.79143e-14	2.36481e-14	2.27928e-05		0.0999831	0.0546508	0.131121
180.5	1.75357e-07	3.41885e-10	4.82358e-07		2.90893e-14	2.62371e-14	2.16094e-05		0.0998148	0.0546114	0.130707
181	1.75344e-07	3.53357e-10	4.89992e-07		3.03402e-14	2.44312e-14	2.04918e-05		0.0996467	0.0545737	0.130338
181.5	1.74118e-07	3.52914e-10	4.78513e-07		3.16548e-14	2.42887e-14	1.94344e-05		0.0994789	0.054536	0.12997
182	1.71596e-07	3.46099e-10	4.82844e-07		3.30208e-14	2.36146e-14	1.8426e-05		0.0993114	0.0544983	0.129581
182.5	1.67691e-07	3.8702e-10	4.84223e-07		3.44261e-14	2.3199e-14	1.74735e-05		0.0991441	0.0544548	0.129151
183	1.62316e-07	3.33449e-10	4.89767e-07		3.58585e-14	2.338e-14	1.65749e-05		0.0989772	0.0544113	0.128784
183.5	1.55382e-07	3.21091e-10	5.07371e-07		3.73057e-14	2.38316e-14	1.57056e-05		0.0988105	0.0543678	0.128416
184	1.46797e-07	3.33856e-10	5.10448e-07		3.87556e-14	2.1868e-14	1.4881e-05		0.0986441	0.0543244	0.128049
184.5	1.36468e-07	3.70685e-10	5.06924e-07		4.0196e-14	2.14048e-14	1.40993e-05		0.098478	0.054281	0.127627
185	1.24299e-07	4.21757e-10	5.1626e-07		4.16146e-14	2.12219e-14	1.33592e-05		0.0983122	0.0542345	0.127206
185.5	1.10193e-07	4.22687e-10	5.21204e-07		4.29994e-14	1.91373e-14	1.26597e-05		0.0981466	0.0541872	0.126786
186	9.4052e-08	4.44305e-10	5.2709e-07		4.4338e-14	1.88302e-14	1.19971e-05		0.0979814	0.0541399	0.126394
186.5	8.62259e-08	4.39763e-10	5.2576e-07		4.56183e-14	1.44975e-14	1.13671e-05		0.0978164	0.0540927	0.125998
187	8.57877e-08	4.23423e-10	5.28646e-07		4.68281e-14	1.55725e-14	1.07721e-05		0.0976517	0.0540455	0.125629
187.5	8.51837e-08	4.46464e-10	5.29636e-07		4.79552e-14	1.39309e-14	1.02115e-05		0.0974872	0.0539984	0.125284
188	8.44132e-08	4.30137e-10	5.26855e-07		4.89874e-14	1.42843e-14	9.68466e-06		0.0973231	0.0539513	0.124889
188.5	8.34755e-08	4.63128e-10	5.15644e-07		4.99125e-14	1.3527e-14	9.18663e-06		0.0971592	0.0539063	0.124472
189	8.23704e-08	4.13018e-10	5.17114e-07		5.07183e-14	1.10941e-14	8.70293e-06		0.0969956	0.0538658	0.124159
189.5	8.10976e-08	4.44872e-10	5.07772e-07		5.13926e-14	1.29838e-14	8.24493e-06		0.0968322	0.0538303	0.123856
190	7.96571e-08	4.12704e-10	5.12205e-07		5.19232e-14	1.11193e-14	7.81177e-06		0.0966692	0.0537948	0.123501
190.5	7.80491e-08	4.21545e-10	5.03902e-07		5.22979e-14	1.1047e-14	7.40092e-06		0.0965064	0.0537594	0.123099
191	7.62739e-08	4.28088e-10	5.04674e-07		5.25045e-14	1.19394e-14	7.01007e-06		0.0963439	0.0537021	0.122704
191.5	7.43322e-08	3.89939e-10	4.98027e-07		5.25309e-14	1.16307e-14	6.64034e-06		0.0961816	0.0536546	0.12234
192	7.22247e-08	3.99272e-10	4.87992e-07		5.23647e-14	1.27321e-14	6.29112e-06		0.0960197	0.0536129	0.121961
192.5	6.99522e-08	3.88463e-10	4.74642e-07		5.19939e-14	1.07373e-14	5.96189e-06		0.095858	0.0535713	0.121601
193	6.75159e-08	3.71607e-10	4.54046e-07		5.14062e-14	1.0346e-14	5.65225e-06		0.0956965	0.0535297	0.121229
193.5	6.49172e-08	3.51735e-10	4.42545e-07		5.05895e-14	8.53492e-15	5.36191e-06		0.0955354	0.0534881	0.120843
194	6.21574e-08	3.17354e-10	4.22482e-07		4.95315e-14	9.55719e-15	5.08626e-06		0.0953745	0.0534466	0.120499
194.5	5.92382e-08	3.10423e-10	4.11216e-07		4.822e-14	9.04981e-15	4.82133e-06		0.0952139	0.0533949	0.120181
195	5.61615e-08	3.20225e-10	4.10292e-07		4.66428e-14	1.0875e-14	4.56685e-06		0.0950536	0.0533311	0.11986
195.5	5.29294e-08	2.77237e-10	3.95928e-07		4.47878e-14	9.22217e-15	4.32104e-06		0.0948935	0.0532674	0.119532
196	4.9544e-08	3.04394e-10	3.81187e-07		4.26427e-14	7.98074e-15	4.08725e-06		0.0947337	0.0532039	0.119148
196.5	4.60079e-08	2.99401e-10	3.71847e-07		4.01954e-14	7.94486e-15	3.86505e-06		0.0945742	0.053157	0.118802
197	4.23234e-08	2.79866e-10	3.63031e-07		3.74336e-14	7.31445e-15	3.65404e-06		0.0944149	0.0531106	0.118446
197.5	3.84936e-08	2.74817e-10	3.51696e-07		3.43452e-14	6.32818e-15	3.45393e-06		0.0942559	0.0530643	0.118073
198	3.45212e-08	2.5018e-10	3.48383e-07		3.09179e-14	6.35297e-15	3.26448e-06		0.0940972	0.053018	0.117728
198.5	3.04096e-08	2.41884e-10	3.4329e-07		2.71396e-14	7.27262e-15	3.07408e-06		0.0939387	0.0529718	0.117393
199	2.6162e-08	2.31437e-10	3.35075e-07		2.52362e-14	6.3922e-15	2.88844e-06		0.0937805	0.0529256	0.117058
199.5	2.17819e-08	1.99598e-10	3.2974e-07		2.63233e-14	5.40935e-15	2.71304e-06		0.0936226	0.0528795	0.116743
200	1.7273e-08	2.11771e-10	3.28261e-07		2.74238e-14	5.53452e-15	2.54803e-06		0.0934649	0.0528333	0.116413
200.5	1.26394e-08	2.10729e-10	3.24259e-07		2.8535e-14	5.8969e-15	2.39366e-06		0.0933076	0.0527873	0.116058
201	7.88497e-09	2.11799e-10	3.12098e-07		2.96542e-14	5.7072e-15	2.25025e-06		0.0931504	0.0527412	0.115683
201.5	3.01408e-09	1.8168e-10	3.13441e-07		3.07787e-14	5.52045e-15	2.11819e-06		0.0929936	0.0526949	0.115406
202	1.96885e-09	1.67523e-10	3.06824e-07		3.1906e-14	5.32737e-15	1.99798e-06		0.092837	0.0526384	0.115119
202.5	6.96083e-09	1.4866e-10	3.0376e-07		3.30334e-14	4.88412e-15	1.88e-06		0.0926807	0.052582	0.11481
203	1.08763e-08	1.59243e-10	2.98043e-07		3.41582e-14	5.11853e-15	1.76454e-06		0.0925246	0.0525256	0.114502
203.5	1.47466e-08	1.45045e-10	2.89783e-07		3.52778e-14	5.18727e-15	1.65819e-06		0.0923688	0.0524693	0.114143
204	1.85597e-08	1.30294e-10	2.84366e-07		3.63894e-14	4.97139e-15	1.56128e-06		0.0922133	0.0524131	0.113814
204.5	2.23029e-08	1.22323e-10	2.78085e-07		3.74905e-14	4.68551e-15	1.45727e-06		0.092058	0.0523606	0.113444
205	2.59634e-08	1.0916e-10	2.72462e-07		3.85785e-14	5.08041e-15	1.35902e-06		0.091903	0.052315	0.113118
205.5	2.9528e-08	8.9967e-11	2.69333e-07		3.96505e-14	5.28849e-15	1.26661e-06		0.0917482	0.0522694	0.112816
206	3.29831e-08	8.43027e-11	2.67891e-07		4.0704e-14	4.51465e-15	1.18869e-06		0.0915937	0.052217	0.112491
206.5	3.63149e-08	6.26007e-11	2.64922e-07		4.17364e-14	4.52652e-15	1.157e-06		0.0914395	0.0521647	0.112165
207	3.95092e-08	6.34884e-11	2.52529e-07		4.2745e-14	4.33985e-15	1.12645e-06		0.0912855	0.0521125	0.111849
207.5	4.25514e-08	5.38439e-11	2.5155e-07		4.3727e-14	3.79117e-15	1.05788e-06		0.0911318	0.0520603	0.111509
208	4.54269e-08	5.37238e-11	2.46467e-07		4.468e-14	4.1487e-15	1.02098e-06		0.0909783	0.0520081	0.11121
208.5	4.81203e-08	4.80335e-11	2.50816e-07		4.56011e-14	4.01503e-15	1.0014e-06		0.0908251	0.051956	0.110941
209	5.06163e-08	5.07138e-11	2.38375e-07		4.64879e-14	4.12771e-15	1.00212e-06		0.0906722	0.051904	0.110651
209.5	5.28989e-08	4.94886e-11	2.28316e-07		4.73375e-14	4.03903e-15	9.71805e-07		0.0905195	0.051852	0.110392
210	5.49521e-08	5.03166e-11	2.22146e-07		4.81474e-14	3.76e-15	9.44156e-07		0.0903671	0.0518037	0.110133
210.5	5.67595e-08	4.90101e-11	2.22487e-07		4.89148e-14	3.37684e-15	9.25744e-07		0.0902149	0.0517459	0.109837
211	5.83041e-08	4.85187e-11	2.19794e-07		4.96372e-14	3.25373e-15	8.89169e-07		0.090063	0.0516715	0.109572
211.5	5.9569e-08	5.04257e-11	2.15753e-07		5.03119e-14	3.23748e-15	8.54089e-07		0.0899113	0.051627	0.109289
212	6.05366e-08	5.044e-11	2.09213e-07		5.09363e-14	3.11008e-15	8.1651e-07		0.0897599	0.0515825	0.109002
212.5	6.11893e-08	4.7243e-11	2.00647e-07		5.15076e-14	2.91832e-15	7.87834e-07		0.0896088	0.0515381	0.108748
213	6.15088e-08	5.14194e-11	1.95912e-07		5.20232e-14	2.74754e-15	7.5158e-07		0.0894579	0.0514937	0.10845
213.5	6.14769e-08	4.83334e-11	1.91748e-07		5.24805e-14	2.77411e-15	7.21359e-07		0.0893073	0.0514493	0.10818
214	6.10748e-08	4.94449e-11	1.81916e-07		5.28768e-14	2.50861e-15	6.99589e-07		0.0891569	0.051405	0.107915
214.5	6.02833e-08	4.49155e-11	1.7271e-07		5.32095e-14	2.66432e-15	6.60575e-07		0.0890067	0.0513607	0.107629
215	5.90832e-08	4.99664e-11	1.68239e-07		5.34759e-14	2.71601e-15	6.36557e-07		0.0888568	0.0513164	0.107376
215.5	5.74546e-08	4.76305e-11	1.61771e-07		5.36733e-14	2.67142e-15	6.05099e-07		0.0887072	0.051276	0.10711
216	5.53776e-08	4.88539e-11	1.58198e-07		5.37991e-14	2.42765e-15	5.77031e-07		0.0885578	0.0512385	0.106819
216.5	5.28318e-08	5.14395e-11	1.56824e-07		5.38507e-14	2.25634e-15	5.71153e-07		0.0884087	0.051201	0.10652
217	4.97965e-08	5.21505e-11	1.53481e-07		5.38253e-14	2.20716e-15	5.58369e-07		0.0882598	0.0511635	0.106257
217.5	4.62506e-08	5.13351e-11	1.51803e-07		5.37204e-14	2.20586e-15	5.46105e-07		0.0881112	0.0511261	0.105953
218	4.21729e-08	5.28593e-11	1.50114e-07		5.35333e-14	2.03244e-15	5.29139e-07		0.0879628	0.0510887	0.105692
218.5	3.75416e-08	4.97874e-11	1.47734e-07		5.32613e-14	2.06687e-15	5.30327e-07		0.0878147	0.0510513	0.105424
219	3.50769e-08	4.96441e-11	1.4739e-07		5.29017e-14	1.96449e-15	5.29681e-07		0.0876668	0.0510139	0.105119
219.5	3.42823e-08	4.77317e-11	1.4701e-07		5.28547e-14	1.88088e-15	5.25566e-07		0.0875191	0.0509766	0.104787
220	3.34099e-08	5.00417e-11	1.49556e-07		5.28358e-14	1.40576e-15	5.14104e-07		0.0873718	0.0509371	0.104495
220.5	3.24629e-08	5.40057e-11	1.51392e-07		5.27583e-14	1.8218e-15	5.26212e-07		0.0872247	0.0508941	0.104216
221	3.14451e-08	5.37125e-11	1.51933e-07		5.26202e-14	1.74905e-15	5.45205e-07		0.0870778	0.0508512	0.103923
221.5	3.036e-08	5.40337e-11	1.50625e-07		5.24198e-14	1.6659e-15	5.45266e-07		0.0869311	0.0508083	0.103658
222	2.92117e-08	5.03487e-11	1.48906e-07		5.21553e-14	1.84175e-15	5.48862e-07		0.0867848	0.0507655	0.103417
222.5	2.80044e-08	5.09445e-11	1.49088e-07		5.1825e-14	1.74022e-15	5.38939e-07		0.0866386	0.0507227	0.103179
223	2.67423e-08	5.41784e-11	1.46156e-07		5.14271e-14	1.62174e-15	5.26293e-07		0.0864927	0.0506799	0.102919
223.5	2.54301e-08	5.58267e-11	1.45122e-07		5.09596e-14	1.36897e-15	5.16398e-07		0.0863471	0.0506372	0.102632
224	2.40724e-08	5.57946e-11	1.44589e-07		5.0421e-14	1.5213e-15	5.1037e-07		0.0862017	0.0505945	0.102346
224.5	2.26742e-08	5.72145e-11	1.45671e-07		4.98094e-14	1.27719e-15	5.02659e-07		0.0860565	0.0505518	0.102044
225	2.12405e-08	5.79049e-11	1.44795e-07		4.91229e-14	1.38679e-15	4.96081e-07		0.0859116	0.0504757	0.101769
225.5	1.97768e-08	5.72726e-11	1.45095e-07		4.83599e-14	1.34669e-15	5.03216e-07		0.085767	0.0504364	0.101493
226	1.82885e-08	5.58669e-11	1.42595e-07		4.75185e-14	1.50939e-15	4.94057e-07		0.0856225	0.0503972	0.10126
226.5	1.67813e-08	5.45929e-11	1.39031e-07		4.65969e-14	1.40263e-15	4.96337e-07		0.0854784	0.0503579	0.101044
227	1.5261e-08	5.49073e-11	1.39663e-07		4.55934e-14	1.37776e-15	4.89562e-07		0.0853344	0.0503187	0.10079
227.5	1.37339e-08	5.62123e-11	1.37506e-07		4.45061e-14	1.33372e-15	4.75358e-07		0.0851907	0.0502795	0.100519
228	1.22061e-08	5.41149e-11	1.37638e-07		4.33333e-14	1.23227e-15	4.54718e-07		0.0850473	0.0502404	0.100273
228.5	1.0684e-08	5.3474e-11	1.37364e-07		4.20732e-14	1.19021e-15	4.45066e-07		0.0849041	0.0502013	0.10004
229	9.1745e-09	5.54319e-11	1.31794e-07		4.0724e-14	1.14704e-15	4.57114e-07		0.0847611	0.0501622	0.0997988
229.5	7.68427e-09	5.78661e-11	1.25807e-07		3.92839e-14	1.1148e-15	4.48771e-07		0.0846184	0.0501016	0.0995838
230	6.22042e-09	5.37621e-11	1.27572e-07		3.77512e-14	1.0541e-15	4.54614e-07		0.0844759	0.0500673	0.0993457
230.5	4.79017e-09	5.40838e-11	1.26358e-07		3.61239e-14	1.07492e-15	4.53724e-07		0.0843336	0.0500307	0.0990779
231	3.40097e-09	5.96627e-11	1.26911e-07		3.44004e-14	9.10149e-16	4.6749e-07		0.0841916	0.0499933	0.0988218
231.5	2.06043e-09	5.88775e-11	1.24395e-07		3.25789e-14	8.63183e-16	4.68007e-07		0.0840498	0.0499178	0.0986101
232	7.76367e-10	5.50375e-11	1.21118e-07		3.06576e-14	8.21351e-16	4.34878e-07		0.0839083	0.0498791	0.098363
232.5	4.43199e-10	5.64263e-11	1.18048e-07		2.86346e-14	8.43841e-16	4.09429e-07		0.083767	0.0498405	0.0981144
233	1.59007e-09	5.59572e-11	1.13737e-07		2.65082e-14	7.84132e-16	4.1011e-07		0.083626	0.0498019	0.0978444
233.5	2.65584e-09	5.49701e-11	1.14312e-07		2.42767e-14	8.69716e-16	4.10906e-07		0.0834851	0.0497633	0.0975866
234	3.63194e-09	5.46336e-11	1.10971e-07		2.19382e-14	7.73599e-16	4.15326e-07		0.0833445	0.0497247	0.0973622
234.5	4.50957e-09	5.00911e-11	1.10704e-07		1.94909e-14	7.62383e-16	4.12401e-07		0.0832042	0.0496862	0.0971255
235	5.37166e-09	5.02459e-11	1.09092e-07		1.6933e-14	6.9078e-16	4.10764e-07		0.0830641	0.0496477	0.0968767
235.5	6.89961e-09	4.9416e-11	1.079e-07		1.42628e-14	6.9076e-16	4.02757e-07		0.0829242	0.0496083	0.0966703
236	8.39903e-09	4.95138e-11	1.05801e-07		1.14785e-14	6.96812e-16	3.99351e-07		0.0827846	0.0495651	0.0964354
236.5	9.86516e-09	4.54024e-11	1.02538e-07		8.57829e-15	7.22032e-16	4.00329e-07		0.0826451	0.0495212	0.0961694
237	1.12931e-08	4.74931e-11	1.01478e-07		5.56036e-15	6.02617e-16	3.86496e-07		0.082506	0.0494758	0.0959354
237.5	1.2678e-08	4.40258e-11	1.00364e-07		2.42294e-15	5.64732e-16	3.84826e-07		0.082367	0.0494305	0.0957119
238	1.40148e-08	4.65688e-11	9.78004e-08		8.3575e-16	5.27016e-16	3.70036e-07		0.0822283	0.0493852	0.0955112
238.5	1.52982e-08	4.72768e-11	9.68479e-08		4.21751e-15	5.27177e-16	3.61899e-07		0.0820898	0.04934	0.0952942
239	1.65232e-08	4.29679e-11	9.69426e-08		7.72412e-15	5.01677e-16	3.49146e-07		0.0819516	0.0492948	0.0950746
239.5	1.76842e-08	4.30785e-11	9.57999e-08		1.08532e-14	4.45268e-16	3.40897e-07		0.0818136	0.0492496	0.0948558
240	1.8776e-08	3.97159e-11	9.51091e-08		1.22191e-14	4.62065e-16	3.29846e-07		0.0816758	0.0492045	0.0946343
240.5	1.97928e-08	4.05152e-11	9.35479e-08		1.35363e-14	4.86219e-16	3.28838e-07		0.0815383	0.0491594	0.0944123
241	2.07292e-08	4.04154e-11	9.26828e-08		1.48021e-14	4.74511e-16	3.31928e-07		0.081401	0.0491144	0.0941685
241.5	2.15794e-08	3.73067e-11	9.2409e-08		1.60139e-14	4.83645e-16	3.20564e-07		0.0812639	0.0490694	0.0939583
242	2.23375e-08	3.59462e-11	9.00845e-08		1.71689e-14	4.51027e-16	3.21007e-07		0.0811271	0.0490244	0.0937246
242.5	2.29977e-08	3.52415e-11	8.78264e-08		1.82646e-14	4.58553e-16	3.11217e-07		0.0809904	0.0489795	0.0934982
243	2.35539e-08	3.39574e-11	8.78659e-08		1.92984e-14	4.17801e-16	2.99478e-07		0.0808541	0.0489346	0.0932847
243.5	2.39999e-08	3.25347e-11	8.94259e-08		2.02676e-14	3.89877e-16	2.95258e-07		0.0807179	0.0488929	0.0930786
244	2.43296e-08	2.8202e-11	8.88808e-08		2.11695e-14	3.52389e-16	2.95602e-07		0.080582	0.0488557	0.0928695
244.5	2.45366e-08	2.76542e-11	8.68083e-08		2.20015e-14	3.51494e-16	2.90525e-07		0.0804463	0.0488185	0.0926464
245	2.46146e-08	2.75284e-11	8.50881e-08		2.27611e-14	3.70802e-16	2.81834e-07		0.0803108	0.0487813	0.0924354
245.5	2.45569e-08	2.35873e-11	8.48258e-08		2.34454e-14	3.39202e-16	2.82141e-07		0.0801756	0.0487441	0.0922331
246	2.43571e-08	2.26036e-11	8.20832e-08		2.4052e-14	3.96778e-16	2.79517e-07		0.0800406	0.0487069	0.092004
246.5	2.40083e-08	2.00743e-11	8.23138e-08		2.45782e-14	3.32197e-16	2.77439e-07		0.0799058	0.0486668	0.0917821
247	2.35039e-08	1.77569e-11	8.02403e-08		2.50213e-14	2.50707e-16	2.72361e-07		0.0797713	0.0486146	0.091566
247.5	2.28368e-08	1.52046e-11	7.7835e-08		2.53786e-14	2.50097e-16	2.69525e-07		0.0796369	0.0485727	0.0913533
248	2.20001e-08	1.24569e-11	7.50897e-08		2.56477e-14	2.26309e-16	2.65047e-07		0.0795028	0.0485365	0.0911422
248.5	2.09867e-08	1.18818e-11	7.5441e-08		2.58257e-14	2.72015e-16	2.62089e-07		0.0793689	0.0484976	0.0909138
249	1.97894e-08	1.0888e-11	7.28541e-08		2.59101e-14	2.55261e-16	2.59805e-07		0.0792353	0.0484554	0.090721
249.5	1.84009e-08	1.0167e-11	7.14163e-08		2.58983e-14	2.37971e-16	2.56361e-07		0.0791019	0.0484132	0.0905302
250	1.68137e-08	1.01789e-11	6.86173e-08		2.57875e-14	2.02796e-16	2.57711e-07		0.0789687	0.048371	0.0903405
250.5	1.50205e-08	8.87446e-12	6.7945e-08		2.55753e-14	2.04285e-16	2.53094e-07		0.0788357	0.0483289	0.0901552
251	1.30136e-08	8.36029e-12	6.71999e-08		2.52588e-14	2.19346e-16	2.44632e-07		0.0787029	0.0482488	0.0899468
251.5	1.1343e-08	7.5545e-12	6.43168e-08		2.48355e-14	2.39482e-16	2.40159e-07		0.0785704	0.0482116	0.0897635
252	9.94581e-09	5.84577e-12	6.37876e-08		2.43028e-14	2.50293e-16	2.30701e-07		0.0784381	0.0481745	0.0895778
252.5	8.54005e-09	4.64345e-12	6.19957e-08		2.3658e-14	2.32051e-16	2.22265e-07		0.078306	0.0481373	0.0893869
253	7.1399e-09	4.31731e-12	6.01535e-08		2.28985e-14	2.30016e-16	2.1241e-07		0.0781741	0.0481002	0.08919
253.5	5.76034e-09	4.35929e-12	5.77592e-08		2.20216e-14	2.15326e-16	2.02799e-07		0.0780425	0.0480631	0.0889902
254	4.4171e-09	3.8321e-12	5.6099e-08		2.10246e-14	2.21004e-16	1.93183e-07		0.0779111	0.0480261	0.0887974
254.5	3.1267e-09	3.35273e-12	5.31211e-08		1.99051e-14	2.11273e-16	1.84607e-07		0.0777799	0.0479891	0.0886166
255	1.9064e-09	3.00187e-12	5.05847e-08		1.86602e-14	1.96422e-16	1.76644e-07		0.0776489	0.0479541	0.088434
255.5	7.74248e-10	2.88339e-12	4.7837e-08		1.72875e-14	1.77059e-16	1.66141e-07		0.0775181	0.0479184	0.0882416
256	2.50932e-10	2.57829e-12	4.51905e-08		1.57841e-14	1.49095e-16	1.59329e-07		0.0773876	0.0478487	0.088043
256.5	1.14956e-09	2.02802e-12	4.35591e-08		1.41476e-14	1.4339e-16	1.56375e-07		0.0772573	0.0477502	0.0878428
257	1.90127e-09	1.55961e-12	4.18322e-08		1.23752e-14	1.37306e-16	1.48907e-07		0.0771271	0.0477087	0.0876629
257.5	2.48495e-09	1.39092e-12	3.9707e-08		1.04644e-14	1.10285e-16	1.41243e-07		0.0769973	0.0476672	0.087448
258	2.87871e-09	1.09045e-12	3.68849e-08		8.41246e-15	9.70015e-17	1.33332e-07		0.0768676	0.0476258	0.0872451
258.5	3.05986e-09	6.78424e-13	3.39346e-08		6.21676e-15	7.68956e-17	1.27781e-07		0.0767381	0.0475844	0.087058
259	3.005e-09	5.63662e-13	3.1178e-08		3.87466e-15	5.36263e-17	1.18375e-07		0.0766089	0.0475394	0.0868716
259.5	0.0117046	0.00419362	0.0228311		0.559956	0.00137724	0.597812		0.0764993	0.0474897	0.0866917
260	0.0430527	0.0163911	0.0802988		0.884153	0.00552453	0.903338		0.0768518	0.0477627	0.086958
260.5	0.0877765	0.034966	0.156815		0.962434	0.012085	0.964845		0.0792032	0.0490195	0.0892554
261	0.140932	0.0585209	0.24144		0.973981	0.0207939	0.976238		0.085881	0.0523216	0.0999154
261.5	0.198697	0.0859542	0.326879		0.968863	0.031379	0.977261		0.0992024	0.057747	0.125406
262	0.258143	0.116256	0.408557		0.956817	0.0435803	0.972842		0.120835	0.0643909	0.166847
262.5	0.316994	0.148222	0.482775		0.938273	0.0571457	0.966186		0.151485	0.073162	0.222285
263	0.373473	0.180777	0.547801		0.911655	0.0718093	0.955703		0.190889	0.0838434	0.289175
263.5	0.426139	0.212464	0.601612		0.874638	0.0870539	0.941462		0.23795	0.0965228	0.359899
264	0.473768	0.243778	0.648967		0.824833	0.102544	0.923103		0.290932	0.111015	0.434649
264.5	0.515261	0.271609	0.685111		0.760528	0.11802	0.901586		0.347762	0.130787	0.508034
265	0.549622	0.297136	0.711546		0.681721	0.133396	0.870648		0.406199	0.151087	0.576869
265.5	0.575987	0.318062	0.725841		0.591019	0.148028	0.83823		0.464017	0.176012	0.637565
266	0.593709	0.337418	0.729425		0.493841	0.161657	0.801366		0.519109	0.201947	0.69132
266.5	0.609324	0.35363	0.735769		0.752122	0.175627	0.808081		0.56957	0.229863	0.733874
267	0.629345	0.372092	0.749949		0.928014	0.190366	0.937098		0.614007	0.258307	0.76742
267.5	0.652093	0.393466	0.769168		0.970962	0.206375	0.97356		0.652074	0.287868	0.792506
268	0.676165	0.416405	0.790089		0.97559	0.222901	0.980711		0.684422	0.317893	0.81476
268.5	0.700449	0.439765	0.811592		0.969254	0.239976	0.979597		0.712275	0.346754	0.834422
269	0.724052	0.463625	0.832365		0.956982	0.257349	0.975859		0.73698	0.373407	0.852237
269.5	0.746224	0.486584	0.850907		0.938508	0.274483	0.969665		0.759711	0.401506	0.867953
270	0.766295	0.507784	0.866305		0.911955	0.291426	0.960291		0.781319	0.426272	0.8863
270.5	0.783607	0.528308	0.877722		0.87491	0.308105	0.949552		0.802267	0.455842	0.904294
271	0.797466	0.543631	0.885736		0.825246	0.324228	0.935381		0.822658	0.481702	0.922156
271.5	0.807122	0.553952	0.889176		0.761175	0.336691	0.919893		0.842294	0.506021	0.938458
272	0.811788	0.56353	0.888288		0.682574	0.348344	0.903565		0.860727	0.529661	0.953436
272.5	0.810715	0.566448	0.882229		0.59205	0.341106	0.885326		0.877325	0.552852	0.965752
273	0.80329	0.558552	0.871793		0.494925	0.303844	0.865654		0.891318	0.573886	0.975776
273.5	0.795971	0.551329	0.863514		0.752576	0.380749	0.855102		0.901873	0.593845	0.982299
274	0.795155	0.552478	0.862324		0.928121	0.394261	0.937184		0.908406	0.614488	0.986953
274.5	0.799062	0.560201	0.865638		0.970984	0.40483	0.973607		0.91113	0.62907	0.98793
275	0.806165	0.572429	0.871711		0.975596	0.417844	0.980732		0.911047	0.637376	0.987395
275.5	0.815223	0.58907	0.879858		0.969255	0.430372	0.979621		0.909544	0.645462	0.986737
276	0.825209	0.604197	0.888065		0.956984	0.442993	0.975874		0.908001	0.652327	0.986191
276.5	0.835238	0.620056	0.896932		0.938508	0.456055	0.969669		0.907513	0.661693	0.987707
277	0.844508	0.631742	0.904725		0.911957	0.468073	0.960293		0.90878	0.667308	0.990905
277.5	0.852236	0.640913	0.910712		0.874908	0.47944	0.949771		0.912062	0.678711	0.995041
278	0.857611	0.645414	0.914531		0.825246	0.489835	0.936079		0.917229	0.686948	1.00073
278.5	0.859769	0.645647	0.915079		0.761178	0.491376	0.923587		0.923839	0.698323	1.00712
279	0.857827	0.639937	0.912571		0.68258	0.463777	0.911947		0.931201	0.708656	1.01396
279.5	0.850944	0.627866	0.906425		0.592059	0.417501	0.899143		0.938443	0.716272	1.01995
280	0.838408	0.60652	0.895974		0.494933	0.342718	0.884402		0.944575	0.72515	1.02523
280.5	0.826597	0.591316	0.88774		0.752579	0.47613	0.87499		0.948557	0.729548	1.02886
281	0.821841	0.588357	0.884682		0.928121	0.520189	0.937185		0.94962	0.733162	1.03027
281.5	0.822294	0.592907	0.885067		0.970984	0.530375	0.973608		0.947814	0.732411	1.0299
282	0.826376	0.607062	0.888284		0.975596	0.540431	0.980732		0.94399	0.729596	1.02843
282.5	0.832792	0.618716	0.893165		0.969255	0.550192	0.979598		0.939413	0.725804	1.02718
283	0.840471	0.635871	0.898989		0.956984	0.558362	0.975874		0.93535	0.721301	1.0263
283.5	0.848486	0.647878	0.904979		0.938508	0.566854	0.969669		0.932803	0.719595	1.02634
284	0.856001	0.656348	0.91071		0.911957	0.575358	0.960293		0.932392	0.720053	1.02722
284.5	0.862201	0.662865	0.915322		0.874908	0.582722	0.949775		0.93431	0.724302	1.02977
285	0.866245	0.667026	0.918435		0.825246	0.586091	0.936082		0.93837	0.733054	1.03349
285.5	0.867247	0.667568	0.919236		0.761178	0.561997	0.924013		0.944084	0.739266	1.03802
286	0.8643	0.657801	0.917211		0.68258	0.512455	0.913767		0.95072	0.744645	1.04424
286.5	0.856543	0.642667	0.911426		0.592059	0.435959	0.903665		0.957375	0.750879	1.04958
287	0.843252	0.617232	0.902256		0.494928	0.35179	0.892539		0.963032	0.756708	1.05455
287.5	0.823967	0.593138	0.890921		0.398264	0.271587	0.87805		0.966621	0.759913	1.05769
288	0.798625	0.563296	0.876057		0.30893	0.203419	0.862007		0.967077	0.759702	1.05873
288.5	0.767583	0.528272	0.857652		0.231785	0.146926	0.845576		0.96342	0.752265	1.05656
289	0.731588	0.488889	0.837563		0.169061	0.104051	0.825618		0.954821	0.742211	1.05178
289.5	0.691647	0.452911	0.813687		0.120542	0.0724837	0.804532		0.940692	0.724734	1.04532
290	0.648891	0.412483	0.786196		0.0844431	0.049882	0.783606		0.920733	0.703206	1.03503
290.5	0.604455	0.37111	0.757421		0.0583643	0.0340025	0.761443		0.894967	0.674931	1.02286
291	0.559384	0.335387	0.728008		0.0399413	0.0230655	0.738055		0.863726	0.640819	1.00822
291.5	0.514589	0.294761	0.697227		0.0271538	0.0155813	0.717281		0.82762	0.604812	0.991477
292	0.470819	0.260455	0.666258		0.0183768	0.0104972	0.694419		0.787469	0.561628	0.973506
292.5	0.428665	0.226406	0.633439		0.0123925	0.00705632	0.674464		0.744241	0.514466	0.953806
293	0.388559	0.196537	0.600867		0.0083377	0.00473873	0.65264		0.698966	0.469202	0.932706
293.5	0.350797	0.170825	0.568111		0.00560393	0.00318219	0.631447		0.652674	0.426259	0.908941
294	0.315557	0.145261	0.535156		0.0037623	0.00213508	0.613217		0.606333	0.386375	0.884471
294.5	0.282925	0.122708	0.503828		0.00252326	0.00143095	0.59511		0.560807	0.350016	0.856055
295	0.252911	0.103495	0.475129		0.00169187	0.000959355	0.575194		0.51683	0.316202	0.826479
295.5	0.225467	0.0876314	0.446836		0.00113445	0.00064302	0.559038		0.474989	0.285893	0.797585
296	0.200503	0.0742611	0.418902		0.000760262	0.000430752	0.538963		0.435724	0.258771	0.768979
296.5	0.177897	0.0632425	0.391984		0.000509333	0.000288598	0.526259		0.399334	0.233989	0.73574
297	0.157511	0.0527919	0.366761		0.000341345	0.000193421	0.509848		0.36599	0.213819	0.704278
297.5	0.139194	0.0443156	0.342166		0.000228736	0.000129574	0.493373		0.335755	0.196616	0.674625
298	0.12279	0.0366459	0.318747		0.000153217	8.67866e-05	0.479447		0.3086	0.181507	0.643703
298.5	0.108142	0.0302788	0.297408		0.000102628	5.81509e-05	0.464709		0.284424	0.16699	0.615548
299	0.0950965	0.0249002	0.277686		6.87624e-05	3.89581e-05	0.449394		0.263074	0.154669	0.583238
299.5	0.0835072	0.0207391	0.258694		4.60614e-05	2.6092e-05	0.434374		0.244358	0.145472	0.55184
300	0.073234	0.0170972	0.240814		3.08492e-05	1.74966e-05	0.420273		0.228065	0.136428	0.522541
300.5	0.0641459	0.0141323	0.224537		2.06645e-05	1.17607e-05	0.409152		0.213969	0.129487	0.494891
301	0.0561214	0.0116205	0.208774		1.38216e-05	7.8956e-06	0.395596		0.201844	0.122929	0.467696
301.5	0.0490481	0.00955667	0.193084		9.22517e-06	5.2561e-06	0.381239		0.19147	0.117146	0.440978
302	0.0428233	0.00782623	0.17871		6.15498e-06	3.47775e-06	0.367675		0.182635	0.11344	0.416659
302.5	0.0373532	0.00637246	0.166596		4.11417e-06	2.33221e-06	0.355835		0.175143	0.108748	0.393596
303	0.0325528	0.00518863	0.154299		2.75588e-06	1.5729e-06	0.344579		0.168813	0.104967	0.371926
303.5	0.0283454	0.00423706	0.143115		1.84621e-06	1.06814e-06	0.332781		0.163484	0.102082	0.351154
304	0.0246623	0.00348375	0.132727		1.23412e-06	7.10515e-07	0.322019		0.15901	0.0991029	0.332858
304.5	0.0214416	0.00283846	0.123129		8.1941e-07	4.62617e-07	0.3107		0.15526	0.0971086	0.315665
305	0.0186283	0.00231529	0.114097		5.48477e-07	3.04642e-07	0.300136		0.152124	0.0946052	0.299956
305.5	0.0161732	0.0018703	0.105476		3.82273e-07	2.14818e-07	0.287534		0.149502	0.0932403	0.285473
306	0.0140327	0.00151687	0.0975352		2.75991e-07	1.5334e-07	0.277352		0.14731	0.0914207	0.272992
306.5	0.0121682	0.00122948	0.0898697		1.93281e-07	1.11166e-07	0.268923		0.145477	0.0903014	0.262103
307	0.0105453	0.000997851	0.0828008		1.24507e-07	7.36594e-08	0.259078		0.14394	0.0890141	0.252034
307.5	0.00913378	0.000805156	0.0762069		7.24711e-08	4.3143e-08	0.249867		0.142649	0.0875295	0.243407
308	0.00790702	0.000649842	0.0701071		4.54483e-08	2.47278e-08	0.240831		0.141559	0.0865502	0.234797
308.5	0.00684158	0.000524162	0.0644683		3.3834e-08	1.52593e-08	0.231		0.140634	0.0853491	0.227193
309	0.00591686	0.000422438	0.0592166		2.78766e-08	1.10245e-08	0.222142		0.139845	0.0843578	0.220732
309.5	0.00511476	0.000340253	0.0544689		2.05644e-08	9.70892e-09	0.212741		0.139165	0.0835325	0.215713
310	0.00441951	0.000273867	0.0501272		1.20124e-08	7.26096e-09	0.204332		0.138574	0.0828341	0.210096
310.5	0.00381714	0.000220271	0.0462353		6.13709e-09	3.981e-09	0.196416		0.138056	0.0823633	0.206821
311	0.00329561	0.000177125	0.0426422		3.13908e-09	1.61005e-09	0.189284		0.137596	0.0820878	0.203609
311.5	0.00284419	0.000142018	0.0393108		3.13567e-09	8.19165e-10	0.182374		0.137184	0.0813416	0.200659
312	0.00245373	0.000114363	0.0361812		2.96595e-09	5.55279e-10	0.175317		0.136809	0.0810292	0.198626
312.5	0.00211607	9.21726e-05	0.0332557		2.47504e-09	5.0206e-10	0.168796		0.136464	0.0804693	0.196452
313	0.00182427	7.42744e-05	0.0304691		1.1155e-09	3.86712e-10	0.162651		0.136144	0.079982	0.194706
313.5	0.00157216	5.92758e-05	0.0280033		2.78628e-10	2.12318e-10	0.156169		0.135844	0.0793931	0.192913
314	0.00135447	4.74141e-05	0.0257936		5.49564e-11	1.36989e-10	0.149826		0.135559	0.0788251	0.191829
314.5	0.00116654	3.79123e-05	0.0237518		2.09245e-10	8.31282e-11	0.143744		0.135286	0.078214	0.190517
315	0.0010044	3.02887e-05	0.0218667		3.70947e-10	7.34225e-11	0.13782		0.135023	0.0779842	0.189387
315.5	0.000864549	2.42614e-05	0.0202326		3.53148e-10	6.52119e-11	0.132422		0.134769	0.0776871	0.188452
316	0.000743964	1.94421e-05	0.0186212		1.2948e-10	4.1616e-11	0.126646		0.13452	0.0775649	0.187501
316.5	0.000640051	1.56131e-05	0.0171104		4.95398e-11	2.68782e-11	0.121288		0.134277	0.0772031	0.186424
317	0.000550533	1.24825e-05	0.0156856		2.07221e-10	3.55485e-11	0.116135		0.134038	0.0769505	0.185527
317.5	0.00047341	1.00154e-05	0.0143769		1.07052e-10	2.68611e-11	0.111515		0.133802	0.0765421	0.184801
318	0.000407038	8.02456e-06	0.0132092		4.01345e-11	2.76367e-11	0.106965		0.133568	0.0761564	0.183852
318.5	0.000349857	6.4369e-06	0.0121291		5.34929e-11	2.29963e-11	0.102642		0.133337	0.076036	0.183026
319	0.000300678	5.13315e-06	0.0111156		1.09136e-10	1.7547e-11	0.0985647		0.133108	0.0758377	0.182326
319.5	0.000258332	4.08738e-06	0.0101849		6.37136e-11	1.13968e-11	0.0946357		0.13288	0.0757132	0.181533
320	0.000221906	3.21339e-06	0.00934892		2.56252e-11	1.00369e-11	0.090833		0.132653	0.0755542	0.180731
320.5	0.000190574	2.47927e-06	0.0085888		1.25683e-11	7.05671e-12	0.086832		0.132428	0.0754709	0.179948
321	0.000163622	1.9093e-06	0.0078892		3.71762e-11	5.64765e-12	0.0829946		0.132203	0.075396	0.17935
321.5	0.000140462	1.52806e-06	0.00723757		1.60947e-11	6.31033e-12	0.079315		0.131979	0.0753229	0.178718
322	0.000120549	1.15576e-06	0.00662595		5.1998e-13	6.9598e-12	0.0757875		0.131756	0.0752513	0.178097
322.5	0.000103452	8.50283e-07	0.00606588		1.89296e-11	5.9827e-12	0.0724066		0.131533	0.0751632	0.17748
323	8.87576e-05	6.6308e-07	0.00556692		5.41695e-11	5.97863e-12	0.0691671		0.131311	0.0750788	0.17685
323.5	7.6147e-05	5.01614e-07	0.00510829		7.02617e-11	5.58357e-12	0.0661344		0.131089	0.0750044	0.175953
324	6.53161e-05	3.84214e-07	0.00469436		3.91391e-11	6.5553e-12	0.0632523		0.130868	0.0749468	0.17528
324.5	5.60274e-05	2.98912e-07	0.00432081		2.9673e-11	4.4096e-12	0.0604882		0.130647	0.0748894	0.174459
325	4.80755e-05	2.44154e-07	0.00395381		2.05011e-11	4.86935e-12	0.0578239		0.130427	0.0748322	0.173808
325.5	4.12451e-05	2.16629e-07	0.00361692		4.94056e-12	3.94069e-12	0.0552044		0.130207	0.0747735	0.173216
326	3.53818e-05	1.76415e-07	0.00331674		1.19684e-11	3.71379e-12	0.0526508		0.129988	0.0747072	0.172691
326.5	3.03766e-05	1.57295e-07	0.00304109		2.25007e-11	3.20481e-12	0.0502093		0.129769	0.0746412	0.172056
327	2.60734e-05	1.39753e-07	0.00278797		2.34954e-11	2.30939e-12	0.0478753		0.12955	0.0745754	0.171476
327.5	2.23651e-05	1.19237e-07	0.0025556		1.16123e-11	2.20094e-12	0.0456446		0.129332	0.0745099	0.170933
328	1.92022e-05	1.05347e-07	0.0023431		6.20362e-12	2.07132e-12	0.0435128		0.129114	0.0744444	0.170383
328.5	1.64804e-05	8.18924e-08	0.00214916		1.70303e-14	1.56154e-12	0.0414761		0.128897	0.0743792	0.169771
329	1.41293e-05	6.55877e-08	0.0019691		4.52302e-12	1.82242e-12	0.0395303		0.12868	0.074314	0.169187
329.5	1.21205e-05	5.04349e-08	0.00180383		8.90131e-12	1.33378e-12	0.0376719		0.128463	0.074249	0.168637
330	1.03928e-05	3.79934e-08	0.00165273		1.13469e-11	1.48695e-12	0.0359112		0.128247	0.0741841	0.16809
330.5	8.90341e-06	3.09842e-08	0.00151322		9.12693e-12	1.30561e-12	0.0342784		0.128031	0.0741164	0.167517
331	7.63051e-06	3.76129e-08	0.00138576		3.56706e-12	1.41268e-12	0.0327166		0.127815	0.0739771	0.167005
331.5	6.53854e-06	3.40171e-08	0.00126942		1.45593e-13	1.21799e-12	0.0312231		0.1276	0.0739127	0.16646
332	5.59894e-06	3.20768e-08	0.00116167		2.58352e-12	1.43517e-12	0.0297951		0.127385	0.0738546	0.16599
332.5	4.79943e-06	2.80486e-08	0.00106303		3.94361e-12	1.19277e-12	0.0283817		0.127171	0.073797	0.1655
333	4.11525e-06	2.5291e-08	0.000972593		1.97004e-11	1.395e-12	0.0270266		0.126957	0.0737454	0.165029
333.5	3.52575e-06	2.58137e-08	0.0008906		3.64284e-11	1.4732e-12	0.0257674		0.126743	0.0736941	0.164519
334	3.0242e-06	3.67843e-08	0.000815782		5.25864e-11	1.27126e-12	0.0246027		0.126529	0.073643	0.163993
334.5	2.59571e-06	3.64134e-08	0.000747019		6.63228e-11	1.33409e-12	0.0234959		0.126316	0.0735921	0.163406
335	2.22553e-06	2.87508e-08	0.000683757		7.54756e-11	1.03114e-12	0.0224368		0.126104	0.0735365	0.162927
335.5	1.89908e-06	3.51545e-08	0.000624817		7.75722e-11	1.02925e-12	0.0214237		0.125891	0.073475	0.162369
336	1.61335e-06	5.33276e-08	0.000570899		6.98299e-11	1.00636e-12	0.0204547		0.12568	0.0734135	0.161876
336.5	1.36548e-06	4.778e-08	0.000521526		4.91552e-11	8.84394e-13	0.019528		0.125468	0.0733521	0.16144
337	1.15397e-06	4.72416e-08	0.000476407		2.29574e-11	7.23551e-13	0.018642		0.125257	0.0732907	0.16089
337.5	9.7972e-07	4.30386e-08	0.000435176		2.61327e-11	8.44042e-13	0.0177947		0.125046	0.0732294	0.160337
338	8.22988e-07	4.30998e-08	0.000397455		2.85907e-11	9.55398e-13	0.0169845		0.124835	0.0731681	0.159847
338.5	6.77327e-07	4.07856e-08	0.000362936		2.99425e-11	8.44396e-13	0.01621		0.124625	0.073116	0.159354
339	5.52659e-07	3.48937e-08	0.000331406		2.97522e-11	7.95126e-13	0.0154698		0.124415	0.073065	0.158822
339.5	4.50887e-07	2.64459e-08	0.000302675		2.75369e-11	6.9623e-13	0.0147624		0.124206	0.0730141	0.158303
340	3.75445e-07	1.8745e-08	0.000276619		2.27667e-11	5.39204e-13	0.0140865		0.123996	0.0729612	0.157818
340.5	3.12251e-07	9.35872e-09	0.000252654		1.48645e-11	4.23661e-13	0.0134403		0.123787	0.0729056	0.157324
341	2.48396e-07	2.38236e-09	0.000230612		3.20632e-12	5.15523e-13	0.0128141		0.123579	0.07285	0.156836
341.5	1.96353e-07	4.59741e-09	0.000210444		7.79221e-12	4.26447e-13	0.0122052		0.123371	0.0727945	0.156363
342	1.56737e-07	7.36947e-09	0.000192027		1.21461e-11	4.0394e-13	0.0116245		0.123163	0.072739	0.155868
342.5	1.3077e-07	1.08444e-08	0.000175235		1.60655e-11	4.62785e-13	0.0110709		0.122956	0.0726835	0.155416
343	1.13195e-07	1.37445e-08	0.000159976		1.93074e-11	4.40615e-13	0.010543		0.122748	0.0726281	0.154901
343.5	9.3837e-08	1.36277e-08	0.00014603		2.1606e-11	4.24666e-13	0.0100396		0.122542	0.0725728	0.154369
344	7.90982e-08	1.22635e-08	0.000133227		2.2673e-11	4.73148e-13	0.00955947		0.122335	0.0725175	0.153827
344.5	6.82616e-08	1.06799e-08	0.000121677		2.21973e-11	4.7864e-13	0.00910182		0.122129	0.072406	0.15334
345	6.07606e-08	8.26531e-09	0.00011132		1.98452e-11	4.83312e-13	0.00866564		0.121924	0.0723114	0.152896
345.5	5.55998e-08	8.341e-09	0.000101863		1.52605e-11	4.33474e-13	0.00825001		0.121718	0.0722504	0.152485
346	5.07009e-08	6.90737e-09	9.31848e-05		1.16228e-11	3.95697e-13	0.00785386		0.121513	0.0721894	0.151962
346.5	4.64707e-08	3.77742e-09	8.50476e-05		1.00001e-11	3.67022e-13	0.00747615		0.121309	0.0721284	0.151538
347	4.24375e-08	1.63692e-09	7.76115e-05		8.16521e-12	4.29125e-13	0.00711623		0.121104	0.0720675	0.151077
347.5	3.82267e-08	1.25564e-09	7.08321e-05		6.21478e-12	3.95685e-13	0.00677331		0.120901	0.0720066	0.150631
348	3.36677e-08	2.02817e-09	6.46507e-05		4.25945e-12	3.35819e-13	0.00644666		0.120697	0.0719458	0.150212
348.5	2.93055e-08	2.72298e-09	5.8994e-05		2.42371e-12	3.96107e-13	0.00613555		0.120494	0.071885	0.149737
349	2.49601e-08	2.74022e-09	5.38248e-05		8.45934e-13	3.95877e-13	0.00583913		0.120291	0.0718278	0.149312
349.5	2.08875e-08	2.60065e-09	4.91013e-05		3.21646e-13	3.17301e-13	0.00555677		0.120088	0.0717739	0.148928
350	1.74711e-08	1.87577e-09	4.4794e-05		9.12909e-13	1.81795e-13	0.00528783		0.119886	0.0717201	0.148445

## Sheet: FigS7C-E
	Fold change in %CD25+CD39+ among CD4+ T cells						Fold change in %CD39+PD1+ among EM CD8+ T cells						Fold change in %PD1+ among CD16+ NK cells
days	r08016	r09089	r11021			days	r08016	r09089	r11021			days	r08016	r09089	r11021
-28	1.17264	0.718563	0.536013			-28	0.901408	1.37447	1.40056			-28	0.741433	0.336207	0.532778
-21	1.18323	0.558882	1.19263			-21	0.338895	0.531915	0.253501			-21	1.0405	0.610632	0.874089
-14	0.651466	1.29341	1.17923			-14	0.644854	1.27234	0.511204			-14	1.29595	2.12644	1.4693
-7	0.98932	1.42914	1.09213			-7	1.20477	0.897872	1.83473			-7	0.922118	0.926724	1.12383
0	0.912052	0.9501	1.07873			0	0.19935	0.421277	0.218487			0	1.95639	1.83908	1.75234
7	3.15309	1.13373	4.36181			7	2.97079	5.57447	2.88515			7	1.1028	0.739943	2.23101
14	3.54397	3.33732	2.68007			14	3.68933	2.93832	2.59104			14	1.42679	1.22126	4.78668
21	3.86971	5.7006	2.64657			21	2.65222	2.79149	2.8459			21	2.38629	2.88793	7.61707
28	3.66124	2.11577	2.67337			28	0.737595	1.46809				28	1.92523	2.95977
35	1.78502	1.36527	1.19933			35	1.63814	1.2766	3.37839			35	1.03427	2.16954	9.49011
42	7.72638	4.25549	2.82077			42	3.17226	3.81277	1.9888			42	2.6729	2.74425	6.28512
49	2.87948	1.66068	1.84925			49	3.91766	2.54894	2.92383			49	0.878505	1.35776	2.40166
56	7.70033	2.58683	2.30655			56	2.60888	2.45958	1.44258			56	1.70717	2.11925	9.03226
63	7.47883	2.56766	2.31826			63	3.50163	1.37447	0.729692			63	1.96885	1.95402	4.32882
70	2.14984	1.55689	0.81072			70	1.27411	1.66809	1.10364			70	1.88162	3.69253	2.35172
77	1.43322	1.42116	1.89615			77	0.542578	0.672341	0.740896			77	1.80062	3.26149	5.95213
84	2.01954	1.68463	1.66164			84	0.353629	0.646809	0.120028			84	1.4704	1.99713	3.58377
231	2.08469	0.822355	1.42714			231	0.480173	0.357021	0.516807
238	2.86645	1.69261	2.49916			238	0.286024	0.476596	0.236695			231	1.99377	1.30747	0.965661
245	2.81433	1.68463	2.21776			245	0.343229	0.634043	0.476191			238	1.21495	1.57328	1.59001
252	2.11075	1.39721	1.46064			252	0.453304	1.17021	0.504202			245	0.387539	0.847701	0.707596
259	3.7785	2.01198	3.18258			259	0.866739	0.284681	0.460784			252	2.10592	2.36351	3.63372
266	4.88599	3.46507	5.40034			266	9.36078	7.3617	5.68823			259	0.598131	0.869253	1.07388
273	3.38762	3.58483	1.84255			273	3.40628	2.68382	2.30893			266	7.16511	3.22558	3.79188
280	9.00326	0.0878243	1.19933			280	5.03575	3.53192	1.94678			273	1.81308	2.04741	4.37045
287	5.35505	1.58084	1.84255			287	1.69881	2.64255	1.23529			280	5.4081	5.20115	6.16025
294	4.76873	1.16567	2.35846			294	1.43012	1.25957	0.766106			287	2.09346	2.93822	7.03434
												294	1.33333	1.13506	1.29032

## Sheet: FigS7G-I
	Fold change in EM CD8+ T cell CD122 MFI					Fold change in CM CD8+ T cell CD122 MFI					Fold change in NK cell CD122 MFI
	r11021	r09089	r08016			r11021	r09089	r08016			r11021	r09089	r08016
-100	1.324	0.993	0.949		-100	1.067	1.085	0.969		-100	0.929	1.13	0.714
-21	0.654	1.07	1.006		-21	1.044	0.997	0.999		-21	0.945	0.99	1.112
-7	1.023	0.938	1.045		-7	0.889	0.917	1.032		-7	1.127	0.879	1.174
7	1.604	1.288	1.211		7	1.016	1.101	1.243		7	1.032	0.894	0.976
10	1.588	1.452	1.186		10	1.044	1.183	1.462		10	0.983	0.866	0.802
21	1.203	0.848	0.999		21	0.852	0.713	1.059		21	0.812	0.485	0.623
35	1.135	1.124			35	0.961	1.021			35	0.826	0.726
42	1.452	0.941	0.656		42	0.907	0.884	0.71		42	1.131	0.749	0.38
56	1.576	1.063	0.759		56	0.64	0.767	0.8		56	0.912	0.727	0.442
70	1.34	0.967	0.942		70	1.049	0.886	1.08		70	0.947	0.755	0.703
					77	1.026	0.915	1.071		77	1.037	0.687	0.794
100	1.279	1.005	0.907		100	1.039	0.935	1.05		100	0.952	0.784	0.838
231	0.963	0.964	0.847		231	1.057	0.891	1.053		231	1.173	0.918	1.07
266	1.476	1.227	1.267		266	1.049	1.016	1.071		266	0.938	0.786	0.852
280	1.32	1.047	1.066		280	1.039	0.907	0.858		280	1.025	0.677	0.643
287	1.368	0.97	0.999		287	1.111	1.059	1.044		287	1.124	0.763	0.846
294	1.199	0.957	0.949		294	1.057	0.855	1.035		294	0.906	0.714	0.897

## Sheet: FigS9
	FigS9A - Log fold virus				FigS9B - Fold CD8+ T cells				FigS9C - Fold NK cells
Days	Line	95% CI	95% CI		Line	95% CI	95% CI		Line	95% CI	95% CI
-28	0	0	0		1	1	1		1	1	1
-27.5	0	0	0		1	1	1		1	1	1
-27	0	0	0		1	1	1		1	1	1
-26.5	0	0	0		1	1	1		1	1	1
-26	0	0	0		1	1	1		1	1	1
-25.5	0	0	0		1	1	1		1	1	1
-25	0	0	0		1	1	1		1	1	1
-24.5	0	0	0		1	1	1		1	1	1
-24	0	0	0		1	1	1		1	1	1
-23.5	0	0	0		1	1	1		1	1	1
-23	0	0	0		1	1	1		1	1	1
-22.5	0	0	0		1	1	1		1	1	1
-22	0	0	0		1	1	1		1	1	1
-21.5	0	0	0		1	1	1		1	1	1
-21	0	0	0		1	1	1		1	1	1
-20.5	0	0	0		1	1	1		1	1	1
-20	0	0	0		1	1	1		1	1	1
-19.5	0	0	0		1	1	1		1	1	1
-19	0	0	0		1	1	1		1	1	1
-18.5	0	0	0		1	1	1		1	1	1
-18	0	0	0		1	1	1		1	1	1
-17.5	0	0	0		1	1	1		1	1	1
-17	0	0	0		1	1	1		1	1	1
-16.5	0	0	0		1	1	1		1	1	1
-16	0	0	0		1	1	1		1	1	1
-15.5	0	0	0		1	1	1		1	1	1
-15	0	0	0		1	1	1		1	1	1
-14.5	0	0	0		1	1	1		1	1	1
-14	0	0	0		1	1	1		1	1	1
-13.5	0	0	0		1	1	1		1	1	1
-13	0	0	0		1	1	1		1	1	1
-12.5	0	0	0		1	1	1		1	1	1
-12	0	0	0		1	1	1		1	1	1
-11.5	0	0	0		1	1	1		1	1	1
-11	0	0	0		1	1	1		1	1	1
-10.5	0	0	0		1	1	1		1	1	1
-10	0	0	0		1	1	1		1	1	1
-9.5	0	0	0		1	1	1		1	1	1
-9	0	0	0		1	1	1		1	1	1
-8.5	0	0	0		1	1	1		1	1	1
-8	0	0	0		1	1	1		1	1	1
-7.5	0	0	0		1	1	1		1	1	1
-7	0	0	0		1	1	1		1	1	1
-6.5	0	0	0		1	1	1		1	1	1
-6	0	0	0		1	1	1		1	1	1
-5.5	0	0	0		1	1	1		1	1	1
-5	0	0	0		1	1	1		1	1	1
-4.5	0	0	0		1	1	1		1	1	1
-4	0	0	0		1	1	1		1	1	1
-3.5	0	0	0		1	1	1		1	1	1
-3	0	0	0		1	1	1		1	1	1
-2.5	0	0	0		1	1	1		1	1	1
-2	0	0	0		1	1	1		1	1	1
-1.5	0	0	0		1	1	1		1	1	1
-1	0	0	0		1	1	1		1	1	1
-0.5	0	0	0		1	1	1		1	1	1
0	0	0	0		1	1	1		1	1	1
0.5	-0.102192	-0.423501	-0.0329568		1.18992	1.08727	1.99651		2.22364	1.66761	2.35005
1	-0.229275	-0.640831	-0.0884334		1.41255	1.18159	3.17563		4.47971	2.65062	4.74547
1.5	-0.371121	-0.792338	-0.163597		1.65544	1.27839	4.36881		7.61895	3.88172	7.98275
2	-0.519605	-0.906528	-0.253135		1.90689	1.37543	5.3658		11.0133	5.15748	11.4137
2.5	-0.664061	-1.00719	-0.343535		2.14759	1.4695	6.06424		13.8992	6.39872	14.3431
3	-0.793861	-1.08668	-0.431448		2.35612	1.55844	6.48208		15.7524	7.46466	16.2487
3.5	-0.902881	-1.15051	-0.521744		2.51804	1.63636	6.51476		16.4598	8.21997	17.1002
4	-0.989851	-1.20402	-0.598189		2.63031	1.69996	6.35466		16.2132	8.76841	17.0981
4.5	-1.05723	-1.24395	-0.667476		2.698	1.75277	6.03875		15.3246	8.94784	16.4295
5	-1.10862	-1.27376	-0.72027		2.72998	1.78574	5.63822		14.0966	8.86004	15.3804
5.5	-1.14739	-1.29698	-0.759599		2.73514	1.80511	5.23872		12.7463	8.60195	14.1474
6	-1.17664	-1.31306	-0.788234		2.72107	1.81628	4.81865		11.413	8.20855	12.8915
6.5	-1.19871	-1.32597	-0.809939		2.69376	1.82038	4.42281		10.172	7.71006	11.7656
7	-1.21553	-1.33279	-0.819956		2.65784	1.8204	4.07504		9.05885	7.15335	10.6744
7.5	-1.23681	-1.3498	-0.838649		2.64881	1.82468	3.90527		8.46488	6.91359	10.1211
8	-1.2557	-1.36331	-0.852258		2.63652	1.83561	3.74488		7.92906	6.63136	9.5612
8.5	-1.27171	-1.37475	-0.86104		2.62033	1.82487	3.60718		7.4326	6.32686	9.07843
9	-1.28494	-1.38383	-0.869401		2.60114	1.82145	3.45646		6.97668	5.99014	8.60308
9.5	-1.29559	-1.38923	-0.875936		2.57959	1.81735	3.33921		6.55977	5.67756	8.17762
10	-1.30388	-1.39421	-0.882435		2.55612	1.80799	3.21299		6.17847	5.38309	7.75381
10.5	-1.31006	-1.39941	-0.887364		2.531	1.78012	3.09737		5.82834	5.09637	7.35291
11	-1.31433	-1.39995	-0.891456		2.50433	1.74261	2.99733		5.50459	4.83744	6.96156
11.5	-1.31688	-1.39769	-0.894998		2.47616	1.70856	2.90897		5.2026	4.5861	6.59614
12	-1.3179	-1.39453	-0.896163		2.44647	1.67149	2.83026		4.91837	4.34428	6.23702
12.5	-1.31758	-1.39143	-0.896923		2.4153	1.6232	2.75806		4.64897	4.11778	5.91384
13	-1.3161	-1.38804	-0.896652		2.38278	1.57832	2.68731		4.3929	3.89098	5.60882
13.5	-1.3137	-1.3846	-0.896197		2.34913	1.53406	2.62715		4.14986	3.68001	5.30516
14	-1.3106	-1.38159	-0.896262		2.31469	1.48221	2.56373		3.92032	3.47186	5.02196
14.5	-1.30964	-1.38241	-0.896876		2.29241	1.46303	2.52402		3.8033	3.36419	4.85018
15	-1.30861	-1.38106	-0.897172		2.27121	1.44236	2.49041		3.70051	3.26854	4.70267
15.5	-1.30714	-1.37659	-0.898028		2.25034	1.42191	2.45728		3.60481	3.17445	4.55497
16	-1.30508	-1.37309	-0.898022		2.22974	1.40468	2.42757		3.51504	3.08405	4.42247
16.5	-1.30232	-1.36891	-0.897875		2.20936	1.3849	2.3954		3.43021	2.99934	4.29642
17	-1.29885	-1.36302	-0.897075		2.18912	1.36785	2.36523		3.3492	2.91455	4.18136
17.5	-1.29466	-1.35691	-0.895856		2.16889	1.35084	2.34138		3.27071	2.8377	4.07611
18	-1.28977	-1.35096	-0.895078		2.14851	1.33271	2.31587		3.19329	2.75721	3.96455
18.5	-1.28419	-1.34385	-0.892585		2.12777	1.31488	2.28822		3.11539	2.68128	3.8542
19	-1.27798	-1.33574	-0.887173		2.10647	1.29894	2.26742		3.0356	2.60847	3.74921
19.5	-1.27118	-1.32847	-0.885575		2.08446	1.27845	2.24002		2.95289	2.53637	3.63891
20	-1.26387	-1.32115	-0.88457		2.06166	1.25821	2.21586		2.86699	2.46081	3.53418
20.5	-1.25617	-1.31301	-0.883347		2.0381	1.24064	2.19043		2.77835	2.38201	3.42676
21	-1.24821	-1.30555	-0.881443		2.01392	1.22215	2.16254		2.68806	2.30548	3.31773
21.5	-1.24204	-1.30008	-0.880516		1.99927	1.21997	2.15109		2.66233	2.27303	3.27636
22	-1.23606	-1.29299	-0.878952		1.98558	1.22069	2.13946		2.64164	2.24661	3.23841
22.5	-1.22993	-1.28693	-0.877171		1.97222	1.21459	2.12646		2.62169	2.21882	3.19816
23	-1.22349	-1.28055	-0.875801		1.95908	1.21171	2.11249		2.60196	2.18748	3.16435
23.5	-1.21667	-1.27223	-0.872968		1.9461	1.20728	2.09889		2.58199	2.15953	3.13238
24	-1.2094	-1.26433	-0.869607		1.93318	1.2019	2.08374		2.5612	2.13504	3.10555
24.5	-1.20167	-1.25778	-0.867688		1.92018	1.19771	2.06941		2.53882	2.10723	3.0772
25	-1.19346	-1.25044	-0.864308		1.90695	1.19359	2.05515		2.5139	2.07979	3.04381
25.5	-1.1848	-1.24252	-0.861612		1.89328	1.18702	2.04001		2.48532	2.04699	2.9995
26	-1.17569	-1.23295	-0.858615		1.87899	1.18125	2.02621		2.45206	2.01668	2.95712
26.5	-1.16618	-1.22484	-0.855631		1.86391	1.17333	2.01115		2.41332	1.98377	2.90728
27	-1.15631	-1.21665	-0.852313		1.84796	1.16446	1.9927		2.3689	1.95092	2.85027
27.5	-1.14618	-1.20911	-0.849006		1.83115	1.15456	1.9762		2.31924	1.91451	2.79246
28	-1.1359	-1.20006	-0.845708		1.81359	1.14333	1.96323		2.26533	1.87304	2.72904
28.5	-1.12559	-1.19135	-0.84215		1.7955	1.13122	1.94562		2.20876	1.82827	2.66068
29	-1.1154	-1.18308	-0.837457		1.7771	1.11831	1.92512		2.15113	1.78244	2.59219
29.5	-1.10547	-1.17484	-0.832792		1.75864	1.10549	1.90477		2.09389	1.73941	2.52167
30	-1.09596	-1.16639	-0.829061		1.74031	1.09285	1.88362		2.0382	1.69366	2.45178
30.5	-1.087	-1.1597	-0.826331		1.72227	1.08181	1.86534		1.98483	1.65044	2.38827
31	-1.0787	-1.15234	-0.822532		1.70462	1.07156	1.8485		1.93421	1.61288	2.32895
31.5	-1.0712	-1.14899	-0.818717		1.68743	1.06176	1.83236		1.88656	1.57389	2.27137
32	-1.06457	-1.1458	-0.816146		1.67074	1.05256	1.81638		1.84191	1.53551	2.21746
32.5	-1.0589	-1.143	-0.813782		1.65455	1.04402	1.80201		1.80017	1.49724	2.1705
33	-1.05426	-1.13899	-0.811047		1.63888	1.03594	1.78492		1.76123	1.46245	2.12109
33.5	-1.05069	-1.13758	-0.809698		1.62372	1.0296	1.7684		1.72489	1.43141	2.08103
34	-1.04823	-1.13647	-0.808847		1.60905	1.0247	1.75423		1.69099	1.39986	2.04058
34.5	-1.04689	-1.13586	-0.80769		1.59486	1.02003	1.74158		1.65932	1.37173	2.00231
35	-1.04666	-1.1364	-0.805931		1.58112	1.01576	1.72794		1.62971	1.3477	1.96374
35.5	-1.05309	-1.14304	-0.810199		1.58335	1.04256	1.72981		1.68244	1.39603	2.00601
36	-1.06007	-1.14288	-0.81445		1.58716	1.06487	1.7304		1.74313	1.43269	2.06663
36.5	-1.06601	-1.13843	-0.814786		1.59185	1.08175	1.73353		1.80825	1.46758	2.14537
37	-1.07026	-1.13294	-0.814404		1.59734	1.096	1.7385		1.87759	1.4944	2.24078
37.5	-1.07265	-1.12728	-0.813267		1.6035	1.10752	1.74449		1.95052	1.51554	2.35307
38	-1.07327	-1.12297	-0.811709		1.61011	1.11718	1.75011		2.02565	1.5383	2.47062
38.5	-1.07227	-1.11727	-0.809882		1.61675	1.12592	1.75595		2.10038	1.55703	2.57818
39	-1.0698	-1.11218	-0.807434		1.62285	1.13214	1.76662		2.17085	1.57508	2.68804
39.5	-1.06597	-1.1061	-0.804836		1.62773	1.13833	1.77132		2.2322	1.58915	2.77643
40	-1.06089	-1.09989	-0.801888		1.63066	1.14267	1.7782		2.27938	1.59846	2.83858
40.5	-1.05464	-1.09408	-0.799184		1.63109	1.14638	1.78455		2.3083	1.6049	2.87853
41	-1.04736	-1.08628	-0.795749		1.62873	1.14702	1.77972		2.31711	1.60517	2.87755
41.5	-1.03921	-1.07898	-0.79276		1.6236	1.14516	1.77169		2.30634	1.60455	2.86068
42	-1.03038	-1.07178	-0.789018		1.616	1.13993	1.76056		2.27878	1.59471	2.82556
42.5	-1.02415	-1.06844	-0.787728		1.62097	1.15055	1.77074		2.33648	1.61645	2.88552
43	-1.01796	-1.06336	-0.785883		1.62569	1.15778	1.7794		2.39098	1.64155	2.95005
43.5	-1.01141	-1.06021	-0.782499		1.62933	1.1644	1.78453		2.43636	1.65924	3.00764
44	-1.00437	-1.0562	-0.778255		1.63187	1.17071	1.78635		2.47254	1.68008	3.04675
44.5	-0.996763	-1.04983	-0.774299		1.63333	1.17603	1.78771		2.49968	1.69621	3.06732
45	-0.988574	-1.04485	-0.770503		1.6337	1.17971	1.78454		2.51786	1.70903	3.09043
45.5	-0.979801	-1.03965	-0.766188		1.63294	1.18207	1.78331		2.52693	1.72129	3.09666
46	-0.97046	-1.03398	-0.75999		1.63096	1.1826	1.7797		2.52658	1.72664	3.08469
46.5	-0.960575	-1.02787	-0.754295		1.62766	1.18163	1.77531		2.51635	1.73038	3.05752
47	-0.950179	-1.02149	-0.746859		1.62292	1.1784	1.76874		2.49591	1.72861	3.03317
47.5	-0.939321	-1.01469	-0.741782		1.61669	1.17396	1.76067		2.46528	1.72201	2.99248
48	-0.928072	-1.00809	-0.734606		1.60898	1.1676	1.75077		2.42514	1.71135	2.93204
48.5	-0.916524	-1.00253	-0.72557		1.59989	1.15971	1.73675		2.37684	1.69544	2.85931
49	-0.904791	-0.995591	-0.716806		1.58963	1.1505	1.72573		2.32224	1.67619	2.77698
49.5	-0.894697	-0.990384	-0.710586		1.58748	1.15441	1.72365		2.3253	1.68018	2.78292
50	-0.884815	-0.985559	-0.704308		1.58567	1.15716	1.72174		2.33019	1.68665	2.79537
50.5	-0.874866	-0.980427	-0.697783		1.58367	1.15999	1.7206		2.33318	1.69267	2.80264
51	-0.86472	-0.975378	-0.69036		1.58144	1.16005	1.71839		2.33406	1.69482	2.80719
51.5	-0.854299	-0.969246	-0.681511		1.57894	1.16177	1.71633		2.33268	1.69168	2.80234
52	-0.843558	-0.963788	-0.673384		1.57611	1.16065	1.71325		2.32871	1.68663	2.79199
52.5	-0.832476	-0.959328	-0.666487		1.57286	1.15893	1.70986		2.32163	1.68215	2.78023
53	-0.821046	-0.954276	-0.659488		1.56907	1.15639	1.70539		2.31071	1.67755	2.76568
53.5	-0.809274	-0.949313	-0.648068		1.5646	1.15256	1.7		2.29508	1.66997	2.74636
54	-0.797175	-0.943602	-0.637278		1.55928	1.14818	1.6946		2.27391	1.65983	2.71693
54.5	-0.784777	-0.938464	-0.627029		1.553	1.14215	1.68902		2.24657	1.6485	2.68072
55	-0.772131	-0.933559	-0.616736		1.54569	1.13558	1.68189		2.21299	1.63258	2.63754
55.5	-0.759307	-0.928054	-0.605152		1.53739	1.12933	1.67391		2.17366	1.61519	2.58544
56	-0.746398	-0.923038	-0.592492		1.52818	1.12008	1.66492		2.1296	1.59362	2.52885
56.5	-0.734954	-0.918473	-0.582359		1.52607	1.12247	1.66323		2.13362	1.59458	2.536
57	-0.723759	-0.91427	-0.573234		1.52443	1.125	1.66142		2.1401	1.59429	2.54674
57.5	-0.71256	-0.909984	-0.564365		1.52275	1.12645	1.65997		2.14576	1.59503	2.55563
58	-0.701228	-0.904961	-0.554522		1.52097	1.12726	1.65829		2.15024	1.59467	2.56319
58.5	-0.689685	-0.900112	-0.543454		1.51903	1.12706	1.65687		2.15322	1.59483	2.56715
59	-0.677885	-0.895665	-0.532408		1.51688	1.12633	1.65515		2.15427	1.59398	2.5724
59.5	-0.665803	-0.891322	-0.520632		1.5144	1.12528	1.65225		2.15279	1.59023	2.57023
60	-0.653431	-0.886433	-0.508108		1.51147	1.12367	1.64894		2.148	1.58365	2.56477
60.5	-0.640767	-0.881481	-0.496318		1.50793	1.12103	1.64593		2.13898	1.57742	2.55249
61	-0.627825	-0.877313	-0.483969		1.50363	1.11837	1.64108		2.12485	1.56901	2.53416
61.5	-0.61463	-0.87336	-0.470589		1.49844	1.11532	1.63483		2.10492	1.55923	2.50896
62	-0.601226	-0.868708	-0.457768		1.49228	1.10991	1.62843		2.079	1.54659	2.47422
62.5	-0.587679	-0.865042	-0.445771		1.48517	1.10419	1.62204		2.04744	1.53083	2.43614
63	-0.574076	-0.861693	-0.432637		1.4772	1.09783	1.61518		2.0111	1.51235	2.38672
63.5	-0.560526	-0.856782	-0.42063		1.46853	1.08986	1.60415		1.97138	1.49204	2.33746
64	-0.547146	-0.852087	-0.409335		1.45937	1.08157	1.59442		1.9297	1.47087	2.27983
64.5	-0.534063	-0.847998	-0.397317		1.44991	1.0729	1.58596		1.88741	1.44704	2.22538
65	-0.521398	-0.844337	-0.3855		1.44033	1.06385	1.57432		1.8456	1.42574	2.16605
65.5	-0.50927	-0.8404	-0.374734		1.43077	1.05482	1.56507		1.80503	1.40527	2.10665
66	-0.497785	-0.837475	-0.364599		1.42131	1.0457	1.55663		1.76618	1.38412	2.05612
66.5	-0.487043	-0.834801	-0.354204		1.41204	1.03762	1.54671		1.72931	1.36075	2.00538
67	-0.477129	-0.831984	-0.346954		1.40298	1.03127	1.53685		1.69453	1.3391	1.95769
67.5	-0.468119	-0.828097	-0.339358		1.39415	1.02522	1.52753		1.66185	1.32008	1.91683
68	-0.460072	-0.825101	-0.33226		1.38558	1.02037	1.51804		1.6312	1.3022	1.87465
68.5	-0.453036	-0.821902	-0.326961		1.37727	1.01608	1.50874		1.60249	1.28514	1.83669
69	-0.447041	-0.819345	-0.322926		1.3692	1.01284	1.49911		1.57559	1.26748	1.80367
69.5	-0.442103	-0.816774	-0.31926		1.36138	1.00952	1.49146		1.55038	1.25176	1.77223
70	-0.43822	-0.815059	-0.318964		1.35379	1.00599	1.48309		1.52673	1.23858	1.7419
70.5	-0.435376	-0.813529	-0.315538		1.34643	1.00357	1.47614		1.50452	1.2262	1.71526
71	-0.43354	-0.812139	-0.316003		1.33928	1.00213	1.47008		1.48363	1.21374	1.68836
71.5	-0.43267	-0.810932	-0.31775		1.33234	0.999539	1.4626		1.46396	1.2023	1.66399
72	-0.432709	-0.809551	-0.320963		1.32559	0.998068	1.45398		1.44541	1.19242	1.64027
72.5	-0.433595	-0.808017	-0.324216		1.31903	0.996259	1.44813		1.42789	1.18244	1.61749
73	-0.435258	-0.807182	-0.327986		1.31265	0.995443	1.44243		1.41131	1.17185	1.59658
73.5	-0.437626	-0.806181	-0.327685		1.30643	0.994235	1.43702		1.39562	1.16126	1.57625
74	-0.440623	-0.804888	-0.330043		1.30038	0.993292	1.4316		1.38073	1.15385	1.55616
74.5	-0.444175	-0.80411	-0.333505		1.29449	0.992564	1.42636		1.3666	1.14475	1.53867
75	-0.448209	-0.803567	-0.335558		1.28874	0.992159	1.42062		1.35316	1.13602	1.5198
75.5	-0.452656	-0.803815	-0.336963		1.28313	0.991565	1.41526		1.34036	1.12837	1.50184
76	-0.457453	-0.803938	-0.338579		1.27767	0.99149	1.41013		1.32817	1.12078	1.48501
76.5	-0.462539	-0.804039	-0.34238		1.27233	0.99158	1.40447		1.31654	1.11413	1.4697
77	-0.46786	-0.803762	-0.345694		1.26711	0.991642	1.39979		1.30544	1.10743	1.45437
77.5	-0.473368	-0.803817	-0.348454		1.26202	0.991689	1.39399		1.29482	1.10034	1.4407
78	-0.47902	-0.804078	-0.350317		1.25705	0.99178	1.38874		1.28467	1.09413	1.42701
78.5	-0.484776	-0.803831	-0.35296		1.25219	0.991845	1.3842		1.27495	1.0881	1.41471
79	-0.490605	-0.803844	-0.353788		1.24744	0.992118	1.37931		1.26564	1.08282	1.40308
79.5	-0.496478	-0.803638	-0.357244		1.2428	0.992275	1.37465		1.25672	1.07876	1.39227
80	-0.502369	-0.803618	-0.362208		1.23825	0.99258	1.36973		1.24816	1.07412	1.38099
80.5	-0.508258	-0.803907	-0.365007		1.23381	0.992823	1.36524		1.23994	1.07005	1.37018
81	-0.514128	-0.804226	-0.370667		1.22947	0.992889	1.36055		1.23205	1.06619	1.36039
81.5	-0.519963	-0.80426	-0.376318		1.22522	0.993242	1.35616		1.22447	1.06283	1.35073
82	-0.52575	-0.804444	-0.379959		1.22106	0.993516	1.35188		1.21718	1.05945	1.34245
82.5	-0.531482	-0.804906	-0.383012		1.21698	0.99396	1.34721		1.21017	1.05593	1.33317
83	-0.537148	-0.8051	-0.386683		1.213	0.994188	1.34262		1.20342	1.05337	1.3249
83.5	-0.542742	-0.8051	-0.390508		1.2091	0.994517	1.3384		1.19693	1.05058	1.31616
84	-0.54826	-0.805186	-0.392387		1.20528	0.994754	1.33438		1.19067	1.04798	1.30819
84.5	-0.553698	-0.805382	-0.395996		1.20154	0.994945	1.33081		1.18465	1.04522	1.29994
85	-0.559051	-0.80553	-0.399286		1.19787	0.995179	1.32661		1.17884	1.04287	1.29283
85.5	-0.564318	-0.805775	-0.402267		1.19428	0.995406	1.32324		1.17324	1.04088	1.28488
86	-0.569498	-0.806255	-0.406072		1.19077	0.995607	1.3194		1.16784	1.0386	1.27809
86.5	-0.574589	-0.806436	-0.409163		1.18733	0.995829	1.31601		1.16263	1.03663	1.27136
87	-0.579591	-0.806414	-0.412439		1.18395	0.995948	1.31314		1.15761	1.03465	1.26404
87.5	-0.584504	-0.806551	-0.41515		1.18065	0.996107	1.31022		1.15276	1.03276	1.25818
88	-0.589328	-0.806685	-0.419041		1.17741	0.99635	1.30744		1.14807	1.03112	1.25204
88.5	-0.594064	-0.806712	-0.422041		1.17424	0.996537	1.30419		1.14355	1.02939	1.24629
89	-0.598713	-0.806613	-0.424792		1.17113	0.996756	1.30104		1.13918	1.02792	1.24013
89.5	-0.603275	-0.806627	-0.427247		1.16808	0.996839	1.29777		1.13496	1.02649	1.23435
90	-0.607751	-0.806522	-0.429265		1.16509	0.997071	1.29481		1.13088	1.02517	1.22881
90.5	-0.612144	-0.806376	-0.432567		1.16216	0.997162	1.29186		1.12693	1.02391	1.22363
91	-0.616454	-0.806626	-0.433581		1.15929	0.997361	1.28882		1.12312	1.02258	1.21866
91.5	-0.620682	-0.806717	-0.435712		1.15648	0.997475	1.28584		1.11944	1.0214	1.21378
92	-0.62483	-0.806842	-0.438435		1.15372	0.997573	1.28289		1.11587	1.02022	1.20892
92.5	-0.628899	-0.807173	-0.441633		1.15101	0.99767	1.27977		1.11242	1.0191	1.2038
93	-0.632891	-0.807037	-0.4443		1.14836	0.997765	1.27645		1.10908	1.01805	1.19915
93.5	-0.636807	-0.80715	-0.446406		1.14575	0.997929	1.27323		1.10585	1.01706	1.1944
94	-0.640648	-0.807369	-0.448481		1.1432	0.997988	1.27024		1.10273	1.01613	1.18991
94.5	-0.644417	-0.807845	-0.451179		1.1407	0.998152	1.2673		1.0997	1.01526	1.18529
95	-0.648115	-0.808305	-0.454259		1.13824	0.998273	1.26439		1.09677	1.01444	1.1808
95.5	-0.651742	-0.808698	-0.455792		1.13583	0.998334	1.26152		1.09394	1.0137	1.17654
96	-0.655301	-0.809363	-0.458156		1.13347	0.998445	1.2589		1.09119	1.013	1.1727
96.5	-0.658792	-0.809619	-0.459159		1.13115	0.998551	1.2562		1.08853	1.01229	1.16896
97	-0.662218	-0.809828	-0.46088		1.12888	0.998615	1.25317		1.08595	1.01162	1.16519
97.5	-0.665579	-0.810144	-0.463063		1.12665	0.998678	1.25012		1.08345	1.01102	1.16158
98	-0.668877	-0.810191	-0.465174		1.12446	0.998739	1.24731		1.08103	1.01047	1.15809
98.5	-0.672113	-0.810534	-0.467092		1.12231	0.998809	1.24473		1.07869	1.0099	1.15468
99	-0.675289	-0.810912	-0.468986		1.1202	0.998878	1.24218		1.07642	1.00939	1.15132
99.5	-0.678405	-0.811257	-0.470007		1.11814	0.998943	1.23965		1.07421	1.00889	1.1479
100	-0.681464	-0.811474	-0.470514		1.11611	0.999005	1.23716		1.07208	1.00847	1.14455
100.5	-0.684465	-0.811526	-0.47208		1.11411	0.999064	1.2347		1.07001	1.008	1.14114
101	-0.68741	-0.812478	-0.474145		1.11216	0.999121	1.23229		1.068	1.00756	1.13765
101.5	-0.690301	-0.813076	-0.475589		1.11024	0.999182	1.22988		1.06605	1.00711	1.13446
102	-0.693139	-0.813731	-0.477216		1.10836	0.99924	1.2275		1.06416	1.00671	1.13145
102.5	-0.695924	-0.813839	-0.478117		1.10651	0.999292	1.22519		1.06233	1.00633	1.12867
103	-0.698658	-0.814521	-0.47871		1.10469	0.999338	1.22296		1.06056	1.00596	1.12575
103.5	-0.701341	-0.814929	-0.479425		1.10291	0.999382	1.22038		1.05884	1.00561	1.12292
104	-0.703976	-0.815623	-0.480296		1.10116	0.999419	1.21806		1.05716	1.00531	1.12015
104.5	-0.706562	-0.815842	-0.48287		1.09944	0.999449	1.21608		1.05554	1.00502	1.11783
105	-0.709101	-0.816175	-0.483232		1.09775	0.999481	1.21401		1.05397	1.00475	1.11535
105.5	-0.711593	-0.816548	-0.483932		1.0961	0.999518	1.21179		1.05244	1.00448	1.11284
106	-0.71404	-0.816744	-0.484225		1.09447	0.999551	1.20949		1.05096	1.00423	1.11036
106.5	-0.716443	-0.817154	-0.48475		1.09288	0.999583	1.20733		1.04952	1.004	1.10802
107	-0.718802	-0.817635	-0.486194		1.09131	0.999611	1.20522		1.04813	1.00378	1.10578
107.5	-0.721118	-0.818172	-0.487847		1.08977	0.99963	1.20313		1.04677	1.00357	1.10367
108	-0.723393	-0.818607	-0.488754		1.08826	0.999642	1.20107		1.04546	1.00336	1.10173
108.5	-0.725626	-0.819216	-0.490117		1.08677	0.999664	1.19903		1.04418	1.00317	1.09965
109	-0.727819	-0.819537	-0.491566		1.08531	0.999687	1.19702		1.04294	1.00299	1.09735
109.5	-0.729973	-0.819777	-0.492483		1.08388	0.999709	1.19521		1.04174	1.00285	1.09524
110	-0.732088	-0.819812	-0.494237		1.08248	0.999722	1.19344		1.04057	1.0027	1.09314
110.5	-0.734165	-0.819954	-0.495341		1.08109	0.999735	1.19162		1.03943	1.00255	1.09125
111	-0.736205	-0.820176	-0.496015		1.07974	0.999751	1.18968		1.03833	1.00238	1.08945
111.5	-0.738209	-0.820469	-0.496918		1.0784	0.999766	1.18755		1.03726	1.00225	1.08763
112	-0.740177	-0.820753	-0.497736		1.07709	0.999779	1.18544		1.03622	1.00213	1.08581
112.5	-0.74211	-0.821285	-0.498365		1.07581	0.999793	1.18335		1.03521	1.00202	1.08405
113	-0.744008	-0.821388	-0.498957		1.07454	0.999807	1.1813		1.03423	1.00191	1.08225
113.5	-0.745873	-0.821981	-0.499163		1.0733	0.999821	1.17967		1.03328	1.00181	1.08057
114	-0.747705	-0.822002	-0.500433		1.07208	0.999834	1.17816		1.03236	1.00171	1.07893
114.5	-0.749505	-0.822022	-0.500724		1.07088	0.999847	1.17667		1.03146	1.00161	1.07726
115	-0.751272	-0.822103	-0.501065		1.0697	0.999858	1.17509		1.03058	1.00153	1.07563
115.5	-0.753009	-0.822673	-0.501124		1.06855	0.999868	1.17347		1.02974	1.00144	1.07409
116	-0.754715	-0.823586	-0.501372		1.06741	0.999873	1.17196		1.02891	1.00137	1.07255
116.5	-0.756391	-0.82418	-0.501289		1.06629	0.999882	1.17046		1.02811	1.0013	1.07106
117	-0.758037	-0.824191	-0.501535		1.0652	0.999891	1.16898		1.02734	1.00123	1.06961
117.5	-0.759655	-0.824511	-0.501911		1.06412	0.999898	1.16729		1.02658	1.00117	1.06812
118	-0.761244	-0.824619	-0.502254		1.06306	0.999905	1.16549		1.02585	1.00111	1.06665
118.5	-0.762805	-0.8247	-0.502493		1.06202	0.999911	1.1636		1.02513	1.00104	1.06522
119	-0.76434	-0.82476	-0.502724		1.06099	0.999917	1.16197		1.02444	1.00099	1.06385
119.5	-0.765847	-0.824814	-0.503241		1.05999	0.999923	1.16038		1.02376	1.00093	1.06253
120	-0.767328	-0.824867	-0.50348		1.059	0.999929	1.15881		1.02311	1.00088	1.0612
120.5	-0.768783	-0.824918	-0.503617		1.05803	0.999934	1.15725		1.02247	1.00082	1.05997
121	-0.770213	-0.825434	-0.503783		1.05707	0.999939	1.15568		1.02185	1.00078	1.05884
121.5	-0.771618	-0.825583	-0.503992		1.05613	0.999943	1.15407		1.02125	1.00074	1.05772
122	-0.772999	-0.825652	-0.504362		1.05521	0.999947	1.15257		1.02067	1.0007	1.05656
122.5	-0.774356	-0.825944	-0.505017		1.0543	0.999951	1.15123		1.0201	1.00066	1.05548
123	-0.77569	-0.826177	-0.505484		1.05341	0.999955	1.14992		1.01955	1.00063	1.05434
123.5	-0.777001	-0.826199	-0.505827		1.05254	0.999958	1.14861		1.01901	1.00059	1.05318
124	-0.778289	-0.826221	-0.505837		1.05167	0.999961	1.14731		1.01849	1.00056	1.05209
124.5	-0.779556	-0.826242	-0.505856		1.05083	0.999964	1.14603		1.01798	1.00053	1.05104
125	-0.7808	-0.826263	-0.505965		1.05	0.999966	1.14469		1.01748	1.0005	1.04996
125.5	-0.782023	-0.826374	-0.506318		1.04918	0.999968	1.14321		1.017	1.00047	1.04891
126	-0.783226	-0.826931	-0.506326		1.04837	0.99997	1.14172		1.01654	1.00045	1.04789
126.5	-0.784407	-0.827215	-0.506333		1.04758	0.999972	1.14025		1.01608	1.00042	1.04688
127	-0.785568	-0.827304	-0.506774		1.04681	0.999973	1.13879		1.01564	1.0004	1.0459
127.5	-0.786709	-0.82775	-0.506865		1.04604	0.999975	1.13735		1.01521	1.00038	1.045
128	-0.787829	-0.828189	-0.506954		1.04529	0.999977	1.13593		1.0148	1.00036	1.04413
128.5	-0.788933	-0.828688	-0.507448		1.04455	0.999978	1.13452		1.01439	1.00034	1.04328
129	-0.790018	-0.829482	-0.507827		1.04383	0.99998	1.13313		1.014	1.00032	1.04246
129.5	-0.791085	-0.830362	-0.50783		1.04311	0.999981	1.13188		1.01361	1.00031	1.04169
130	-0.792135	-0.83093	-0.507832		1.04241	0.999983	1.13067		1.01324	1.00029	1.04097
130.5	-0.793166	-0.831165	-0.507835		1.04172	0.999984	1.12948		1.01288	1.00027	1.04027
131	-0.79418	-0.831811	-0.507837		1.04104	0.999985	1.1283		1.01253	1.00026	1.03958
131.5	-0.795177	-0.832594	-0.507865		1.04037	0.999986	1.12707		1.01218	1.00024	1.03888
132	-0.796157	-0.833182	-0.507932		1.03972	0.999987	1.12589		1.01185	1.00023	1.03815
132.5	-0.797121	-0.833385	-0.507997		1.03907	0.999988	1.12479		1.01153	1.00022	1.03744
133	-0.798068	-0.833492	-0.50803		1.03844	0.999989	1.12369		1.01121	1.00021	1.03674
133.5	-0.798999	-0.833541	-0.508032		1.03782	0.999989	1.12261		1.01091	1.0002	1.03605
134	-0.799915	-0.833588	-0.508034		1.0372	0.99999	1.12146		1.01061	1.00019	1.03538
134.5	-0.800817	-0.833776	-0.508036		1.0366	0.999991	1.12035		1.01033	1.00018	1.03469
135	-0.801703	-0.834333	-0.508378		1.03601	0.999991	1.11924		1.01004	1.00017	1.034
135.5	-0.802575	-0.834812	-0.508477		1.03542	0.999992	1.11814		1.00977	1.00016	1.03331
136	-0.803431	-0.835416	-0.508985		1.03485	0.999992	1.11706		1.00951	1.00015	1.03264
136.5	-0.804274	-0.836095	-0.509034		1.03429	0.999993	1.11598		1.00925	1.00014	1.03199
137	-0.805102	-0.83632	-0.509386		1.03373	0.999993	1.11491		1.009	1.00013	1.03134
137.5	-0.805916	-0.83649	-0.509853		1.03319	0.999994	1.11386		1.00875	1.00012	1.03075
138	-0.806717	-0.836586	-0.510008		1.03265	0.999994	1.11282		1.00852	1.00012	1.03017
138.5	-0.807503	-0.83689	-0.510432		1.03212	0.999994	1.11178		1.00829	1.00011	1.0296
139	-0.808276	-0.836962	-0.510782		1.03161	0.999995	1.11076		1.00807	1.00011	1.02904
139.5	-0.809036	-0.83707	-0.510782		1.0311	0.999995	1.10974		1.00785	1.0001	1.0285
140	-0.809785	-0.83725	-0.510782		1.03059	0.999995	1.10875		1.00764	1.00009	1.02796
140.5	-0.810522	-0.837425	-0.510783		1.0301	0.999995	1.1078		1.00743	1.00009	1.02743
141	-0.811246	-0.837836	-0.510783		1.02962	0.999995	1.10686		1.00723	1.00008	1.02689
141.5	-0.811958	-0.838457	-0.51079		1.02914	0.999996	1.10593		1.00704	1.00008	1.02636
142	-0.812658	-0.838588	-0.510868		1.02867	0.999996	1.10498		1.00685	1.00008	1.02587
142.5	-0.813346	-0.838665	-0.510868		1.02821	0.999996	1.10403		1.00666	1.00007	1.02539
143	-0.814023	-0.838742	-0.510868		1.02775	0.999996	1.1031		1.00649	1.00007	1.0249
143.5	-0.814689	-0.83884	-0.510869		1.02731	0.999996	1.10217		1.00631	1.00006	1.02441
144	-0.815343	-0.838936	-0.510869		1.02687	0.999997	1.10126		1.00614	1.00006	1.02394
144.5	-0.815986	-0.83903	-0.510869		1.02644	0.999997	1.10035		1.00598	1.00006	1.02347
145	-0.816618	-0.839092	-0.510869		1.02601	0.999997	1.09949		1.00582	1.00005	1.02301
145.5	-0.817241	-0.839115	-0.51087		1.0256	0.999997	1.09865		1.00566	1.00005	1.02256
146	-0.817853	-0.839168	-0.51087		1.02518	0.999997	1.09781		1.00551	1.00005	1.02212
146.5	-0.818455	-0.839221	-0.51087		1.02478	0.999997	1.09706		1.00536	1.00005	1.02169
147	-0.819047	-0.839272	-0.510934		1.02438	0.999997	1.09629		1.00522	1.00004	1.02128
147.5	-0.819629	-0.839581	-0.510935		1.02399	0.999997	1.09548		1.00508	1.00004	1.02089
148	-0.820201	-0.840131	-0.510936		1.02361	0.999996	1.09468		1.00494	1.00004	1.02051
148.5	-0.820764	-0.840467	-0.510936		1.02323	0.999996	1.09388		1.00481	1.00004	1.02014
149	-0.821317	-0.840594	-0.510937		1.02286	0.999996	1.09309		1.00468	1.00004	1.01978
149.5	-0.82186	-0.840718	-0.510937		1.02249	0.999996	1.09231		1.00455	1.00003	1.01942
150	-0.822395	-0.84084	-0.510937		1.02213	0.999995	1.09154		1.00443	1.00003	1.01907
150.5	-0.82292	-0.841392	-0.510939		1.02178	0.999996	1.09078		1.00431	1.00003	1.01873
151	-0.823437	-0.841826	-0.510961		1.02143	0.999995	1.09002		1.00419	1.00003	1.01836
151.5	-0.823946	-0.841939	-0.510971		1.02108	0.999995	1.08926		1.00408	1.00003	1.018
152	-0.824447	-0.842209	-0.510972		1.02075	0.999995	1.08847		1.00397	1.00003	1.01765
152.5	-0.824939	-0.842476	-0.510972		1.02041	0.999995	1.08767		1.00386	1.00002	1.01731
153	-0.825423	-0.842677	-0.510973		1.02009	0.999995	1.0869		1.00376	1.00002	1.01698
153.5	-0.825898	-0.842761	-0.510974		1.01977	0.999995	1.08612		1.00365	1.00002	1.01665
154	-0.826366	-0.843228	-0.510974		1.01945	0.999995	1.08531		1.00355	1.00002	1.01632
154.5	-0.826827	-0.843579	-0.511039		1.01914	0.999995	1.08456		1.00346	1.00002	1.016
155	-0.827279	-0.843582	-0.511091		1.01883	0.999995	1.08383		1.00336	1.00002	1.01568
155.5	-0.827724	-0.843791	-0.511092		1.01853	0.999996	1.08312		1.00327	1.00002	1.01536
156	-0.828162	-0.844398	-0.511093		1.01824	0.999995	1.0824		1.00318	1.00002	1.01508
156.5	-0.828587	-0.844872	-0.511094		1.01795	0.999995	1.0817		1.0031	1.00002	1.0148
157	-0.829005	-0.845512	-0.511095		1.01766	0.999995	1.081		1.00302	1.00001	1.01453
157.5	-0.829415	-0.845818	-0.511095		1.01738	0.999995	1.08031		1.00294	1.00001	1.01426
158	-0.829818	-0.84657	-0.511156		1.01711	0.999995	1.07962		1.00286	1.00001	1.014
158.5	-0.830214	-0.846997	-0.511366		1.01684	0.999995	1.07894		1.00279	1.00001	1.01374
159	-0.830603	-0.847339	-0.511446		1.01657	0.999995	1.07827		1.00272	1.00001	1.01349
159.5	-0.830985	-0.847344	-0.511525		1.01631	0.999995	1.0776		1.00265	1.00001	1.01324
160	-0.831361	-0.847349	-0.511602		1.01605	0.999995	1.07694		1.00258	1.00001	1.01299
160.5	-0.831731	-0.847397	-0.511678		1.0158	0.999995	1.07628		1.00251	1.00001	1.01275
161	-0.832094	-0.847776	-0.51172		1.01555	0.999995	1.0756		1.00245	1.00001	1.01251
161.5	-0.832451	-0.848183	-0.511732		1.01531	0.999995	1.07492		1.00239	1.00001	1.01228
162	-0.832803	-0.848751	-0.511744		1.01507	0.999995	1.07425		1.00232	1.00001	1.01205
162.5	-0.833148	-0.848802	-0.511801		1.01483	0.999995	1.07358		1.00226	1.00001	1.01183
163	-0.833488	-0.848852	-0.511963		1.01459	0.999995	1.07292		1.00221	1.00001	1.0116
163.5	-0.833823	-0.848902	-0.512299		1.01436	0.999995	1.07226		1.00215	1.00001	1.01139
164	-0.834152	-0.848951	-0.512581		1.01414	0.999995	1.07162		1.00209	1.00001	1.01118
164.5	-0.834476	-0.849079	-0.512842		1.01391	0.999995	1.07104		1.00204	1	1.01097
165	-0.834795	-0.849232	-0.513224		1.01369	0.999995	1.07046		1.00199	1	1.01076
165.5	-0.83511	-0.849771	-0.513262		1.01348	0.999995	1.06989		1.00193	1	1.01056
166	-0.835419	-0.850136	-0.513267		1.01326	0.999995	1.06932		1.00188	1	1.01037
166.5	-0.835725	-0.850214	-0.513294		1.01305	0.999995	1.06876		1.00183	1	1.01017
167	-0.836026	-0.850391	-0.51335		1.01285	0.999995	1.0682		1.00178	1	1.00998
167.5	-0.836323	-0.850565	-0.513404		1.01264	0.999995	1.06765		1.00173	1	1.0098
168	-0.836614	-0.850819	-0.513458		1.01244	0.999995	1.0671		1.00168	1	1.00962
168.5	-0.836894	-0.851232	-0.513502		1.01225	0.999995	1.06655		1.00164	1	1.00944
169	-0.83717	-0.85206	-0.513506		1.01206	0.999995	1.06599		1.0016	0.999998	1.00926
169.5	-0.837441	-0.85293	-0.51351		1.01187	0.999995	1.06544		1.00156	0.999998	1.00909
170	-0.837708	-0.853341	-0.513514		1.01168	0.999995	1.06488		1.00152	0.999995	1.00892
170.5	-0.83797	-0.853965	-0.513518		1.0115	0.999995	1.06434		1.00149	0.999994	1.00876
171	-0.838228	-0.854811	-0.513522		1.01132	0.999995	1.06379		1.00145	0.999992	1.00859
171.5	-0.838482	-0.855264	-0.513526		1.01114	0.999995	1.06325		1.00142	0.999991	1.00844
172	-0.838732	-0.85553	-0.51353		1.01097	0.999995	1.06272		1.00138	0.999989	1.0083
172.5	-0.838978	-0.85574	-0.513533		1.0108	0.999995	1.06219		1.00135	0.999988	1.00816
173	-0.839221	-0.855996	-0.513537		1.01063	0.999995	1.06167		1.00131	0.999985	1.00802
173.5	-0.83946	-0.856458	-0.513541		1.01047	0.999995	1.06115		1.00128	0.999984	1.00786
174	-0.839695	-0.85647	-0.513544		1.0103	0.999995	1.06063		1.00125	0.999982	1.00771
174.5	-0.839928	-0.856482	-0.513548		1.01014	0.999995	1.06012		1.00122	0.999981	1.00756
175	-0.840157	-0.856494	-0.513551		1.00998	0.999995	1.05962		1.00119	0.999979	1.00742
175.5	-0.840383	-0.856553	-0.513554		1.00983	0.999995	1.05912		1.00116	0.999977	1.00728
176	-0.840606	-0.857115	-0.513558		1.00967	0.999995	1.05862		1.00113	0.999975	1.00715
176.5	-0.840826	-0.85764	-0.513561		1.00952	0.999995	1.05813		1.0011	0.999973	1.00702
177	-0.841044	-0.857835	-0.513564		1.00937	0.999995	1.05764		1.00107	0.999971	1.00689
177.5	-0.841259	-0.858028	-0.513658		1.00922	0.999995	1.05716		1.00104	0.999968	1.00677
178	-0.841472	-0.858219	-0.513863		1.00908	0.999995	1.05668		1.00102	0.999967	1.00664
178.5	-0.841682	-0.858397	-0.514066		1.00893	0.999995	1.0562		1.00099	0.999965	1.00652
179	-0.841891	-0.858397	-0.514266		1.00879	0.999995	1.05573		1.00096	0.999963	1.0064
179.5	-0.842097	-0.858397	-0.514385		1.00865	0.999995	1.05526		1.00093	0.999963	1.00628
180	-0.842296	-0.858762	-0.514393		1.00851	0.999995	1.0548		1.00091	0.999963	1.00616
180.5	-0.842487	-0.859558	-0.514401		1.00838	0.999995	1.05434		1.00088	0.999962	1.00604
181	-0.842675	-0.859925	-0.514408		1.00825	0.999995	1.05388		1.00086	0.999961	1.00593
181.5	-0.84286	-0.860243	-0.514416		1.00812	0.999995	1.05343		1.00084	0.999958	1.00582
182	-0.843043	-0.860404	-0.514423		1.00799	0.999995	1.05298		1.00082	0.999958	1.00572
182.5	-0.843222	-0.860474	-0.51443		1.00787	0.999995	1.05254		1.0008	0.999958	1.00561
183	-0.843399	-0.860592	-0.514437		1.00775	0.999995	1.0521		1.00078	0.999958	1.0055
183.5	-0.843573	-0.861072	-0.514444		1.00763	0.999995	1.05167		1.00076	0.999957	1.0054
184	-0.843745	-0.861546	-0.514451		1.00751	0.999995	1.05123		1.00074	0.999958	1.00529
184.5	-0.843915	-0.861768	-0.514458		1.00739	0.999995	1.0508		1.00073	0.999957	1.00519
185	-0.844082	-0.861854	-0.514464		1.00728	0.999995	1.05038		1.00071	0.999956	1.0051
185.5	-0.844246	-0.861937	-0.51447		1.00716	0.999995	1.04996		1.00069	0.999955	1.005
186	-0.844409	-0.862214	-0.514476		1.00705	0.999995	1.04954		1.00067	0.999953	1.00492
186.5	-0.844569	-0.862486	-0.514482		1.00694	0.999995	1.04913		1.00066	0.999951	1.00483
187	-0.844727	-0.862752	-0.514487		1.00683	0.999995	1.04872		1.00064	0.999949	1.00475
187.5	-0.844884	-0.86307	-0.514492		1.00672	0.999995	1.04831		1.00062	0.999948	1.00467
188	-0.845038	-0.863396	-0.514497		1.00662	0.999995	1.04791		1.00061	0.999945	1.00459
188.5	-0.845191	-0.863619	-0.514503		1.00651	0.999995	1.04751		1.00059	0.999943	1.00451
189	-0.845341	-0.863839	-0.514508		1.00641	0.999995	1.04712		1.00057	0.999943	1.00443
189.5	-0.845491	-0.864057	-0.514512		1.00631	0.999995	1.04672		1.00056	0.999942	1.00436
190	-0.845638	-0.86428	-0.514513		1.00621	0.999995	1.04633		1.00054	0.999942	1.00429
190.5	-0.845784	-0.864525	-0.514514		1.00611	0.999995	1.04595		1.00053	0.999941	1.00422
191	-0.845929	-0.864766	-0.514515		1.00601	0.999995	1.04557		1.00051	0.999941	1.00415
191.5	-0.846072	-0.865005	-0.514516		1.00592	0.999995	1.04519		1.00049	0.999938	1.00409
192	-0.846208	-0.865423	-0.514517		1.00582	0.999995	1.04481		1.00048	0.999936	1.00402
192.5	-0.846341	-0.865802	-0.514519		1.00573	0.999995	1.04444		1.00047	0.999935	1.00395
193	-0.846471	-0.866068	-0.51452		1.00564	0.999995	1.04407		1.00046	0.999933	1.00387
193.5	-0.8466	-0.86633	-0.514521		1.00555	0.999995	1.0437		1.00044	0.999932	1.00379
194	-0.846727	-0.86659	-0.514594		1.00547	0.999995	1.04334		1.00043	0.99993	1.00372
194.5	-0.846852	-0.866846	-0.514704		1.00538	0.999995	1.04298		1.00042	0.999928	1.00364
195	-0.846975	-0.867098	-0.514812		1.0053	0.999995	1.04262		1.00041	0.999928	1.00357
195.5	-0.847096	-0.867307	-0.514919		1.00521	0.999995	1.04227		1.0004	0.999927	1.0035
196	-0.847215	-0.867332	-0.515025		1.00513	0.999995	1.04192		1.00039	0.999926	1.00344
196.5	-0.847333	-0.867356	-0.515129		1.00505	0.999995	1.04157		1.00038	0.999924	1.00338
197	-0.847449	-0.867381	-0.515232		1.00497	0.999995	1.04122		1.00037	0.999921	1.00332
197.5	-0.847563	-0.867404	-0.515305		1.0049	0.999995	1.04088		1.00036	0.999919	1.00326
198	-0.847675	-0.86753	-0.515305		1.00482	0.999995	1.04054		1.00035	0.999916	1.0032
198.5	-0.847786	-0.867704	-0.515304		1.00474	0.999995	1.0402		1.00034	0.999915	1.00315
199	-0.847896	-0.867874	-0.515304		1.00467	0.999995	1.03987		1.00033	0.999914	1.00309
199.5	-0.848004	-0.86819	-0.515304		1.00459	0.999995	1.03954		1.00032	0.999911	1.00304
200	-0.848111	-0.868544	-0.515304		1.00452	0.999995	1.03921		1.00031	0.999909	1.00299
200.5	-0.848216	-0.868606	-0.51537		1.00445	0.999995	1.03889		1.0003	0.999906	1.00294
201	-0.84832	-0.868623	-0.515372		1.00438	0.999995	1.03856		1.0003	0.999904	1.00289
201.5	-0.848422	-0.868692	-0.515374		1.00431	0.999995	1.03824		1.00029	0.999903	1.00284
202	-0.848523	-0.869048	-0.515375		1.00424	0.999995	1.03793		1.00028	0.999901	1.00279
202.5	-0.848623	-0.869596	-0.515377		1.00417	0.999995	1.03761		1.00027	0.999898	1.00273
203	-0.848722	-0.869943	-0.515379		1.00411	0.999996	1.0373		1.00026	0.999899	1.00268
203.5	-0.848819	-0.869943	-0.515381		1.00404	0.999996	1.037		1.00025	0.9999	1.00263
204	-0.848913	-0.870275	-0.515382		1.00398	0.999995	1.03669		1.00025	0.999899	1.00258
204.5	-0.849004	-0.870846	-0.515396		1.00391	0.999995	1.03639		1.00024	0.999898	1.00253
205	-0.849094	-0.870896	-0.515535		1.00385	0.999995	1.03608		1.00023	0.999898	1.00249
205.5	-0.849183	-0.87101	-0.515537		1.00379	0.999995	1.03579		1.00023	0.999897	1.00245
206	-0.84927	-0.871212	-0.515539		1.00373	0.999995	1.03549		1.00022	0.999895	1.0024
206.5	-0.849356	-0.871424	-0.51554		1.00367	0.999995	1.0352		1.00021	0.999893	1.00236
207	-0.849441	-0.871613	-0.515541		1.00362	0.999995	1.03491		1.00021	0.999891	1.00232
207.5	-0.849524	-0.871743	-0.515543		1.00356	0.999995	1.03462		1.0002	0.999888	1.00228
208	-0.849606	-0.871826	-0.515544		1.0035	0.999995	1.03433		1.0002	0.999886	1.00224
208.5	-0.849687	-0.871907	-0.515546		1.00345	0.999995	1.03405		1.00019	0.999884	1.0022
209	-0.849767	-0.871987	-0.515547		1.00339	0.999995	1.03377		1.00019	0.999884	1.00216
209.5	-0.849845	-0.872107	-0.515549		1.00334	0.999995	1.03349		1.00018	0.999883	1.00212
210	-0.849922	-0.872333	-0.51555		1.00329	0.999995	1.03321		1.00018	0.999882	1.00208
210.5	-0.849998	-0.87264	-0.515552		1.00324	0.999994	1.03294		1.00017	0.999881	1.00205
211	-0.850073	-0.872945	-0.515553		1.00319	0.999994	1.03266		1.00017	0.999882	1.00201
211.5	-0.850146	-0.87317	-0.515555		1.00314	0.999994	1.03239		1.00016	0.999881	1.00197
212	-0.850219	-0.873351	-0.515556		1.00309	0.999994	1.03213		1.00016	0.999879	1.00194
212.5	-0.850291	-0.87353	-0.515558		1.00304	0.999994	1.03186		1.00015	0.999878	1.0019
213	-0.850361	-0.873708	-0.515559		1.00299	0.999994	1.0316		1.00015	0.999878	1.00186
213.5	-0.850431	-0.873885	-0.51556		1.00294	0.999994	1.03134		1.00014	0.999877	1.00182
214	-0.850499	-0.87406	-0.515562		1.00289	0.999994	1.03108		1.00014	0.999876	1.00179
214.5	-0.850567	-0.874234	-0.515563		1.00285	0.999994	1.03082		1.00014	0.999873	1.00175
215	-0.850634	-0.874558	-0.515564		1.0028	0.999994	1.03057		1.00013	0.999873	1.00172
215.5	-0.850698	-0.874803	-0.515565		1.00276	0.999994	1.03032		1.00013	0.999871	1.00169
216	-0.85076	-0.875033	-0.515566		1.00272	0.999993	1.03007		1.00012	0.999869	1.00166
216.5	-0.85082	-0.875176	-0.515567		1.00268	0.999993	1.02982		1.00012	0.999868	1.00163
217	-0.85088	-0.875393	-0.515568		1.00263	0.999993	1.02958		1.00012	0.999867	1.00161
217.5	-0.850938	-0.875957	-0.515569		1.00259	0.999993	1.02933		1.00012	0.999865	1.00158
218	-0.850996	-0.876358	-0.51557		1.00256	0.999993	1.02909		1.00011	0.999862	1.00155
218.5	-0.851052	-0.876514	-0.515571		1.00252	0.999993	1.02885		1.00011	0.999858	1.00152
219	-0.851108	-0.876593	-0.515572		1.00248	0.999993	1.02861		1.00011	0.999854	1.00149
219.5	-0.851163	-0.876611	-0.515573		1.00244	0.999993	1.02838		1.00011	0.999853	1.00146
220	-0.851216	-0.8767	-0.515574		1.0024	0.999993	1.02815		1.0001	0.999851	1.00143
220.5	-0.851269	-0.87682	-0.515575		1.00237	0.999993	1.02791		1.0001	0.99985	1.0014
221	-0.851321	-0.87684	-0.515575		1.00233	0.999993	1.02767		1.0001	0.99985	1.00138
221.5	-0.851372	-0.876859	-0.515576		1.0023	0.999993	1.02744		1.0001	0.999851	1.00135
222	-0.851422	-0.876878	-0.515576		1.00226	0.999993	1.0272		1.0001	0.999848	1.00133
222.5	-0.851472	-0.876896	-0.515577		1.00223	0.999993	1.02697		1.00009	0.999845	1.0013
223	-0.85152	-0.876914	-0.515578		1.0022	0.999993	1.02675		1.00009	0.999844	1.00128
223.5	-0.851568	-0.876931	-0.515578		1.00216	0.999992	1.02652		1.00009	0.999844	1.00126
224	-0.851615	-0.876948	-0.515579		1.00213	0.999992	1.0263		1.00009	0.999843	1.00124
224.5	-0.851661	-0.876965	-0.515579		1.0021	0.999992	1.02607		1.00009	0.999843	1.00121
225	-0.851707	-0.876982	-0.515579		1.00207	0.999992	1.02585		1.00008	0.999841	1.00119
225.5	-0.851752	-0.876998	-0.51558		1.00204	0.999992	1.02563		1.00008	0.999839	1.00118
226	-0.851796	-0.877038	-0.51558		1.00201	0.999992	1.02542		1.00008	0.999837	1.00115
226.5	-0.85184	-0.87722	-0.51558		1.00198	0.999992	1.0252		1.00008	0.999838	1.00113
227	-0.851883	-0.877628	-0.515581		1.00195	0.999992	1.02499		1.00008	0.999834	1.00111
227.5	-0.851925	-0.877965	-0.515581		1.00192	0.999992	1.02477		1.00008	0.999834	1.00109
228	-0.851967	-0.878346	-0.515581		1.00189	0.999992	1.02455		1.00008	0.999833	1.00107
228.5	-0.852009	-0.878793	-0.515581		1.00186	0.999992	1.02433		1.00007	0.999831	1.00105
229	-0.85205	-0.879237	-0.515581		1.00183	0.999992	1.02411		1.00007	0.999829	1.00103
229.5	-0.85209	-0.879456	-0.515582		1.00181	0.999992	1.0239		1.00007	0.999827	1.00101
230	-0.85213	-0.879635	-0.515582		1.00178	0.999992	1.02368		1.00007	0.999825	1.00099
230.5	-0.852169	-0.879796	-0.515583		1.00175	0.999992	1.02351		1.00007	0.999825	1.00098
231	-0.852208	-0.879825	-0.515583		1.00173	0.999992	1.02335		1.00007	0.999823	1.00096
231.5	-0.852246	-0.879854	-0.515584		1.0017	0.999992	1.02316		1.00006	0.999822	1.00094
232	-0.852284	-0.879882	-0.515584		1.00167	0.999992	1.02296		1.00006	0.99982	1.00093
232.5	-0.852322	-0.879948	-0.515585		1.00165	0.999992	1.02278		1.00006	0.999819	1.00091
233	-0.852359	-0.880157	-0.515585		1.00162	0.999992	1.0226		1.00006	0.999817	1.00089
233.5	-0.852396	-0.88024	-0.515585		1.0016	0.999992	1.02242		1.00006	0.999816	1.00088
234	-0.852433	-0.880406	-0.515586		1.00157	0.999992	1.02224		1.00006	0.999815	1.00086
234.5	-0.85247	-0.88057	-0.515586		1.00154	0.999992	1.02206		1.00006	0.999814	1.00085
235	-0.852506	-0.880733	-0.515587		1.00152	0.999992	1.02188		1.00005	0.999812	1.00083
235.5	-0.852542	-0.880893	-0.515587		1.0015	0.999992	1.02171		1.00005	0.999812	1.00082
236	-0.852573	-0.880914	-0.515587		1.00147	0.999991	1.02153		1.00005	0.999811	1.00081
236.5	-0.852604	-0.880947	-0.515587		1.00145	0.999991	1.02136		1.00005	0.99981	1.0008
237	-0.852634	-0.881059	-0.515588		1.00143	0.999992	1.02119		1.00005	0.999808	1.00078
237.5	-0.852664	-0.881169	-0.515588		1.00141	0.999991	1.02102		1.00005	0.999805	1.00077
238	-0.852693	-0.881279	-0.515588		1.00139	0.999991	1.02085		1.00005	0.999803	1.00076
238.5	-0.852722	-0.881389	-0.515588		1.00137	0.999991	1.02069		1.00005	0.999801	1.00074
239	-0.852751	-0.881497	-0.515589		1.00135	0.999991	1.02052		1.00005	0.9998	1.00073
239.5	-0.852779	-0.881694	-0.515589		1.00133	0.999991	1.02036		1.00005	0.9998	1.00072
240	-0.852806	-0.881948	-0.515589		1.00131	0.999991	1.02019		1.00005	0.999799	1.0007
240.5	-0.852833	-0.882199	-0.515589		1.00129	0.999991	1.02003		1.00005	0.999798	1.00069
241	-0.85286	-0.882449	-0.515589		1.00128	0.999991	1.01987		1.00005	0.999797	1.00068
241.5	-0.852886	-0.882696	-0.515589		1.00126	0.99999	1.01971		1.00005	0.999798	1.00067
242	-0.852912	-0.882941	-0.51559		1.00124	0.99999	1.01956		1.00004	0.999798	1.00066
242.5	-0.852937	-0.883184	-0.51559		1.00122	0.99999	1.0194		1.00004	0.999797	1.00065
243	-0.852963	-0.883323	-0.51559		1.00121	0.99999	1.01924		1.00004	0.999796	1.00063
243.5	-0.852988	-0.883419	-0.51559		1.00119	0.99999	1.01909		1.00004	0.999796	1.00062
244	-0.853012	-0.883642	-0.51559		1.00117	0.99999	1.01894		1.00004	0.999797	1.00061
244.5	-0.853036	-0.883873	-0.51559		1.00115	0.99999	1.01879		1.00004	0.999799	1.0006
245	-0.85306	-0.884102	-0.51559		1.00114	0.99999	1.01864		1.00004	0.999797	1.00059
245.5	-0.853084	-0.88433	-0.51559		1.00112	0.99999	1.01849		1.00004	0.999798	1.00058
246	-0.853108	-0.884555	-0.51559		1.00111	0.99999	1.01834		1.00004	0.999798	1.00057
246.5	-0.853131	-0.884777	-0.51559		1.00109	0.99999	1.0182		1.00004	0.999796	1.00056
247	-0.853154	-0.884998	-0.51559		1.00107	0.99999	1.01805		1.00004	0.999797	1.00055
247.5	-0.853177	-0.885216	-0.51559		1.00106	0.99999	1.01791		1.00004	0.999798	1.00054
248	-0.853199	-0.885405	-0.51559		1.00104	0.99999	1.01776		1.00004	0.999799	1.00053
248.5	-0.853222	-0.885542	-0.51559		1.00103	0.99999	1.01762		1.00004	0.999798	1.00052
249	-0.853244	-0.885678	-0.51559		1.00101	0.99999	1.01748		1.00004	0.999798	1.00051
249.5	-0.853266	-0.885812	-0.51559		1.001	0.99999	1.01733		1.00004	0.999798	1.0005
250	-0.853288	-0.885946	-0.51559		1.00098	0.99999	1.01719		1.00004	0.999798	1.0005
250.5	-0.85331	-0.886078	-0.51559		1.00097	0.99999	1.01705		1.00004	0.999797	1.00049
251	-0.853331	-0.88621	-0.51559		1.00095	0.99999	1.01691		1.00004	0.999796	1.00048
251.5	-0.853353	-0.88634	-0.51559		1.00094	0.999991	1.01678		1.00003	0.999796	1.00047
252	-0.853374	-0.886469	-0.51559		1.00092	0.999991	1.01664		1.00003	0.999796	1.00046
252.5	-0.853396	-0.886598	-0.51559		1.00091	0.999991	1.0165		1.00003	0.999797	1.00045
253	-0.853417	-0.886724	-0.51559		1.00089	0.999991	1.01637		1.00003	0.999798	1.00045
253.5	-0.853439	-0.886808	-0.51559		1.00088	0.999991	1.01624		1.00003	0.999799	1.00044
254	-0.85346	-0.886891	-0.51559		1.00087	0.999991	1.0161		1.00003	0.9998	1.00043
254.5	-0.853481	-0.886974	-0.51559		1.00085	0.999991	1.01597		1.00003	0.999802	1.00043
255	-0.853503	-0.887056	-0.51559		1.00084	0.999991	1.01584		1.00003	0.999804	1.00042
255.5	-0.853524	-0.887137	-0.51559		1.00082	0.999991	1.01571		1.00003	0.999806	1.00041
256	-0.853545	-0.887218	-0.51559		1.00081	0.999992	1.01559		1.00003	0.999808	1.0004
256.5	-0.853565	-0.887298	-0.51559		1.00079	0.999992	1.01546		1.00002	0.999811	1.00039
257	-0.853585	-0.887377	-0.51559		1.00078	0.999992	1.01533		1.00002	0.999814	1.00039
257.5	-0.853604	-0.887455	-0.51559		1.00077	0.999992	1.01521		1.00002	0.999817	1.00038
258	-0.853623	-0.887638	-0.51559		1.00076	0.999993	1.01508		1.00002	0.99982	1.00037
258.5	-0.853641	-0.887866	-0.51559		1.00074	0.999993	1.01496		1.00002	0.999824	1.00036
259	-0.853659	-0.888016	-0.51559		1.00073	0.999993	1.01484		1.00002	0.999828	1.00036
259.5	-0.892103	-0.970741	-0.568603		1.07498	1.03958	1.45302		1.39776	1.2078	1.5907
260	-0.933644	-1.03407	-0.603966		1.15573	1.07449	1.92746		1.93569	1.45222	2.37509
260.5	-0.973533	-1.07814	-0.63565		1.23882	1.10836	2.37356		2.59709	1.71984	3.30688
261	-1.01036	-1.11214	-0.664632		1.32239	1.14067	2.77234		3.35177	2.01095	4.29331
261.5	-1.04347	-1.13573	-0.689627		1.40358	1.17313	3.10618		4.13651	2.31558	5.25076
262	-1.07233	-1.1623	-0.71157		1.47875	1.20263	3.32962		4.86487	2.61612	6.0757
262.5	-1.09648	-1.18084	-0.732984		1.54432	1.23137	3.45987		5.45324	2.88963	6.73657
263	-1.11571	-1.19651	-0.748927		1.59776	1.25457	3.51424		5.84752	3.12439	7.18132
263.5	-1.13011	-1.20999	-0.762511		1.63806	1.27598	3.49297		6.03435	3.30233	7.33622
264	-1.14008	-1.2193	-0.77218		1.66565	1.29088	3.38755		6.03642	3.42491	7.32399
264.5	-1.14619	-1.22514	-0.780188		1.68201	1.30124	3.24721		5.89557	3.48223	7.13662
265	-1.14909	-1.22713	-0.784867		1.68904	1.30904	3.1026		5.6575	3.47212	6.85924
265.5	-1.14942	-1.22784	-0.788651		1.68879	1.31354	2.91432		5.36338	3.44928	6.53123
266	-1.14782	-1.22667	-0.789605		1.6832	1.31643	2.73482		5.04604	3.369	6.11029
266.5	-1.14934	-1.2336	-0.793175		1.6941	1.3234	2.68991		4.95989	3.38663	6.02357
267	-1.15022	-1.23883	-0.796431		1.70301	1.33158	2.64074		4.86254	3.38566	5.89356
267.5	-1.15002	-1.24227	-0.798166		1.70927	1.33664	2.58156		4.74827	3.36825	5.77505
268	-1.14864	-1.24443	-0.798286		1.71327	1.34141	2.52467		4.62334	3.34425	5.64151
268.5	-1.14609	-1.24488	-0.797416		1.71531	1.34524	2.46858		4.49222	3.30407	5.47805
269	-1.14241	-1.24216	-0.796516		1.7156	1.34697	2.40797		4.35765	3.25648	5.29842
269.5	-1.13768	-1.2381	-0.795002		1.71424	1.34857	2.33691		4.22101	3.19796	5.12937
270	-1.13197	-1.23393	-0.79202		1.71127	1.35014	2.27814		4.08268	3.14156	4.9623
270.5	-1.12535	-1.23162	-0.788317		1.70666	1.34386	2.22744		3.94252	3.07274	4.78185
271	-1.11791	-1.22874	-0.784668		1.70039	1.34167	2.1646		3.80028	3.00508	4.59151
271.5	-1.10974	-1.22197	-0.782451		1.69245	1.33873	2.10834		3.65599	2.93316	4.40757
272	-1.10095	-1.21815	-0.780178		1.6829	1.3352	2.05657		3.51041	2.86199	4.2146
272.5	-1.09168	-1.21188	-0.776328		1.67192	1.3277	2.0015		3.36498	2.77899	4.0194
273	-1.08206	-1.20658	-0.770776		1.65972	1.31126	1.95474		3.22156	2.6995	3.83457
273.5	-1.07405	-1.20302	-0.767082		1.65597	1.30889	1.93566		3.16153	2.64932	3.76842
274	-1.06614	-1.19901	-0.763463		1.65257	1.30263	1.92443		3.10867	2.60487	3.71695
274.5	-1.05805	-1.1951	-0.759043		1.64897	1.2984	1.90657		3.0578	2.55704	3.65325
275	-1.04965	-1.18999	-0.753986		1.64514	1.29041	1.89095		3.00845	2.51771	3.59479
275.5	-1.04084	-1.18618	-0.74868		1.64104	1.28205	1.8709		2.96018	2.47895	3.53703
276	-1.03161	-1.18066	-0.741976		1.63663	1.27337	1.85492		2.91241	2.43672	3.47967
276.5	-1.02193	-1.17556	-0.736357		1.63182	1.2645	1.83883		2.86434	2.39427	3.41484
277	-1.0118	-1.16988	-0.730706		1.62649	1.25567	1.82198		2.815	2.35392	3.35332
277.5	-1.00125	-1.16309	-0.724428		1.62049	1.24526	1.80312		2.76326	2.30934	3.28193
278	-0.990293	-1.15576	-0.718578		1.61367	1.2339	1.78829		2.7081	2.26013	3.21772
278.5	-0.978969	-1.14761	-0.712479		1.60591	1.22223	1.77261		2.64877	2.21281	3.13934
279	-0.967337	-1.14047	-0.706196		1.59715	1.20984	1.7558		2.58512	2.16677	3.05636
279.5	-0.955476	-1.13073	-0.699923		1.58742	1.19486	1.73564		2.51766	2.11696	2.96645
280	-0.943489	-1.12325	-0.693427		1.57683	1.18062	1.71586		2.44742	2.06619	2.88368
280.5	-0.932955	-1.11875	-0.688175		1.57344	1.17897	1.71015		2.43228	2.04402	2.86816
281	-0.92264	-1.11038	-0.682152		1.57055	1.17864	1.70721		2.42098	2.02277	2.85431
281.5	-0.912282	-1.10414	-0.676229		1.56764	1.17779	1.70117		2.40982	2.00168	2.845
282	-0.901749	-1.1003	-0.670003		1.56467	1.17478	1.69367		2.39837	1.98292	2.83777
282.5	-0.890963	-1.09471	-0.662887		1.56157	1.17203	1.68836		2.38623	1.96169	2.82606
283	-0.879877	-1.08905	-0.655322		1.55827	1.16942	1.68217		2.37293	1.94222	2.80864
283.5	-0.86847	-1.0856	-0.648728		1.55467	1.16667	1.67651		2.3578	1.92363	2.7913
284	-0.856735	-1.07996	-0.640594		1.55065	1.16288	1.66943		2.34001	1.90411	2.77455
284.5	-0.844676	-1.07496	-0.633017		1.54605	1.15786	1.66316		2.31859	1.88002	2.75393
285	-0.832307	-1.06946	-0.625686		1.54071	1.15255	1.6525		2.29264	1.85623	2.72187
285.5	-0.819657	-1.06283	-0.616401		1.53451	1.14624	1.64386		2.26144	1.8329	2.68603
286	-0.806776	-1.05972	-0.60859		1.52736	1.13934	1.63399		2.22481	1.80581	2.64226
286.5	-0.793732	-1.05424	-0.600254		1.5193	1.13191	1.62125		2.18314	1.77614	2.59083
287	-0.780615	-1.0472	-0.591689		1.51039	1.12189	1.60998		2.13732	1.74422	2.53287
287.5	-0.767538	-1.04068	-0.583502		1.50082	1.11122	1.59818		2.08874	1.71163	2.46709
288	-0.754624	-1.03395	-0.575262		1.49079	1.10063	1.58475		2.03887	1.67273	2.41093
288.5	-0.742	-1.02883	-0.566607		1.48049	1.0891	1.5725		1.98905	1.63392	2.35111
289	-0.729791	-1.02272	-0.557741		1.4701	1.07918	1.56171		1.94034	1.5981	2.2852
289.5	-0.718119	-1.01635	-0.550265		1.45976	1.06872	1.54762		1.89346	1.55997	2.22373
290	-0.707093	-1.01158	-0.543018		1.44955	1.05905	1.5368		1.84885	1.52788	2.16574
290.5	-0.696812	-1.0073	-0.537748		1.43954	1.05029	1.525		1.80673	1.4963	2.1119
291	-0.687365	-1.00374	-0.532712		1.42977	1.04293	1.51121		1.76715	1.46547	2.06237
291.5	-0.678827	-0.99896	-0.527185		1.42027	1.03561	1.50231		1.73007	1.43765	2.01081
292	-0.67126	-0.995152	-0.523358		1.41104	1.02852	1.49076		1.6954	1.41106	1.97128
292.5	-0.66471	-0.993985	-0.518887		1.40209	1.02293	1.48024		1.66299	1.38427	1.93363
293	-0.659209	-0.991957	-0.516833		1.39341	1.01874	1.47121		1.63268	1.3593	1.89587
293.5	-0.65477	-0.989325	-0.513883		1.38499	1.0152	1.462		1.60433	1.33476	1.85996
294	-0.651394	-0.990026	-0.511216		1.37683	1.01135	1.45406		1.57778	1.31368	1.82782
294.5	-0.649061	-0.991775	-0.506516		1.36891	1.00842	1.44412		1.55289	1.29339	1.79776
295	-0.647741	-0.991463	-0.506611		1.36122	1.00581	1.43545		1.52951	1.2745	1.76985
295.5	-0.647388	-0.990857	-0.505322		1.35376	1.00353	1.42885		1.50752	1.25714	1.74364
296	-0.647947	-0.989879	-0.502385		1.34651	1.00177	1.42131		1.48681	1.24222	1.71792
296.5	-0.649353	-0.990676	-0.502742		1.33946	1.00003	1.41327		1.46728	1.2275	1.69665
297	-0.651535	-0.990894	-0.501316		1.3326	0.998722	1.4063		1.44882	1.21388	1.67388
297.5	-0.654419	-0.989704	-0.501262		1.32592	0.997314	1.39772		1.43137	1.20143	1.65132
298	-0.657929	-0.990578	-0.499544		1.31942	0.996182	1.38989		1.41483	1.18901	1.62979
298.5	-0.661988	-0.991858	-0.499315		1.31309	0.995527	1.3822		1.39914	1.17857	1.60828
299	-0.666524	-0.991533	-0.498852		1.30692	0.994913	1.37556		1.38424	1.16778	1.5879
299.5	-0.671467	-0.993845	-0.498717		1.3009	0.994463	1.3698		1.37008	1.15871	1.57051
300	-0.676751	-0.994471	-0.499444		1.29504	0.994136	1.36475		1.35659	1.14966	1.55233
300.5	-0.682317	-0.995462	-0.50029		1.28931	0.993796	1.35982		1.34374	1.14167	1.53686
301	-0.688109	-0.997257	-0.499727		1.28372	0.993519	1.35518		1.33149	1.13265	1.52177
301.5	-0.694079	-0.999814	-0.500922		1.27826	0.993813	1.34866		1.31978	1.12507	1.50632
302	-0.700183	-1.00102	-0.50012		1.27293	0.993792	1.34372		1.3086	1.11821	1.49124
302.5	-0.706383	-1.00162	-0.500441		1.26772	0.99394	1.33814		1.29791	1.11128	1.47697
303	-0.712646	-1.00182	-0.501124		1.26263	0.994002	1.3328		1.28767	1.10509	1.46182
303.5	-0.718942	-1.0033	-0.502297		1.25766	0.994126	1.32713		1.27787	1.09916	1.45065
304	-0.725248	-1.00432	-0.501787		1.2528	0.994329	1.32207		1.26847	1.09409	1.43885
304.5	-0.731542	-1.00542	-0.501611		1.24804	0.994476	1.31818		1.25946	1.08885	1.42703
305	-0.737806	-1.00655	-0.502026		1.2434	0.99476	1.31453		1.25082	1.0842	1.41521
305.5	-0.744027	-1.00721	-0.504167		1.23885	0.994922	1.31015		1.24251	1.07977	1.40359
306	-0.750192	-1.00806	-0.505118		1.2344	0.99507	1.30522		1.23454	1.07533	1.39314
306.5	-0.75629	-1.00863	-0.505586		1.23005	0.995218	1.30168		1.22687	1.0704	1.38298
307	-0.762315	-1.00984	-0.506129		1.22579	0.995291	1.29699		1.2195	1.06608	1.3725
307.5	-0.76826	-1.0119	-0.507358		1.22162	0.995458	1.29294		1.21242	1.06245	1.36235
308	-0.77412	-1.01357	-0.507223		1.21754	0.995711	1.28852		1.20559	1.05881	1.35264
308.5	-0.77989	-1.01553	-0.509176		1.21354	0.99598	1.28473		1.19903	1.05535	1.34337
309	-0.785569	-1.01737	-0.509608		1.20963	0.996215	1.28112		1.1927	1.05264	1.33455
309.5	-0.791154	-1.01848	-0.510826		1.2058	0.996417	1.27778		1.18661	1.04992	1.32562
310	-0.796643	-1.01911	-0.51226		1.20205	0.996583	1.27375		1.18073	1.047	1.3171
310.5	-0.802037	-1.01983	-0.512283		1.19838	0.996724	1.2703		1.17507	1.04451	1.30895
311	-0.807334	-1.02116	-0.512513		1.19478	0.996913	1.26776		1.16961	1.042	1.30153
311.5	-0.812535	-1.02235	-0.512726		1.19126	0.997091	1.26397		1.16434	1.03977	1.29379
312	-0.817641	-1.02311	-0.51598		1.18781	0.997149	1.26088		1.15926	1.03758	1.28649
312.5	-0.822651	-1.02394	-0.517894		1.18442	0.99733	1.25778		1.15435	1.03559	1.27976
313	-0.827568	-1.02407	-0.51898		1.18111	0.997503	1.25451		1.14962	1.03378	1.27244
313.5	-0.832392	-1.025	-0.520727		1.17786	0.997683	1.25156		1.14504	1.03189	1.26595
314	-0.837125	-1.02724	-0.521762		1.17468	0.997845	1.2485		1.14062	1.03022	1.26072
314.5	-0.841768	-1.02885	-0.523125		1.17156	0.99798	1.24504		1.13635	1.02853	1.25469
315	-0.846322	-1.0305	-0.523946		1.16851	0.998079	1.24163		1.13223	1.02701	1.24844
315.5	-0.850788	-1.03196	-0.52429		1.16551	0.998136	1.2385		1.12824	1.02558	1.24313
316	-0.855169	-1.03358	-0.524626		1.16257	0.998232	1.23549		1.12438	1.02423	1.23797
316.5	-0.859466	-1.03506	-0.525489		1.15969	0.998348	1.23262		1.12066	1.02295	1.23236
317	-0.863681	-1.03685	-0.525372		1.15687	0.998443	1.22953		1.11705	1.02178	1.22677
317.5	-0.867815	-1.03766	-0.524566		1.1541	0.99856	1.22681		1.11356	1.02068	1.22133
318	-0.871869	-1.0387	-0.524595		1.15139	0.998658	1.22381		1.11019	1.01958	1.21605
318.5	-0.875846	-1.0393	-0.524647		1.14873	0.998749	1.22074		1.10692	1.01849	1.21108
319	-0.879747	-1.04096	-0.524697		1.14612	0.998835	1.21782		1.10376	1.01748	1.20639
319.5	-0.883574	-1.04311	-0.524943		1.14356	0.998909	1.21538		1.10071	1.01646	1.20196
320	-0.887327	-1.0445	-0.525591		1.14105	0.998963	1.21266		1.09774	1.01564	1.19757
320.5	-0.891009	-1.04609	-0.52559		1.13859	0.999003	1.21069		1.09488	1.01479	1.19301
321	-0.894621	-1.04734	-0.526281		1.13617	0.999057	1.20811		1.0921	1.014	1.18908
321.5	-0.898164	-1.04866	-0.526245		1.1338	0.999123	1.20538		1.08941	1.01323	1.18519
322	-0.90164	-1.05024	-0.526609		1.13148	0.999188	1.20307		1.0868	1.01214	1.18103
322.5	-0.905051	-1.05252	-0.527728		1.1292	0.999248	1.2008		1.08428	1.01135	1.17708
323	-0.908397	-1.05329	-0.528403		1.12696	0.999304	1.19841		1.08184	1.01071	1.17371
323.5	-0.91168	-1.0547	-0.529188		1.12477	0.99935	1.19654		1.07947	1.01013	1.17005
324	-0.914902	-1.05629	-0.529439		1.12261	0.999396	1.19435		1.07717	1.0096	1.16618
324.5	-0.918063	-1.05842	-0.529298		1.1205	0.999431	1.19252		1.07494	1.00909	1.16232
325	-0.921165	-1.0608	-0.529752		1.11843	0.999464	1.19068		1.07279	1.0086	1.15856
325.5	-0.92421	-1.06233	-0.529764		1.11639	0.999486	1.18854		1.07069	1.00815	1.15506
326	-0.927197	-1.06405	-0.529776		1.11439	0.999514	1.18643		1.06867	1.00772	1.15163
326.5	-0.930129	-1.06601	-0.529226		1.11243	0.999538	1.18481		1.0667	1.00732	1.14828
327	-0.933007	-1.06747	-0.529242		1.11051	0.999564	1.18274		1.06479	1.00694	1.14525
327.5	-0.935831	-1.06779	-0.529344		1.10862	0.999601	1.18069		1.06294	1.00657	1.14196
328	-0.938604	-1.06796	-0.529817		1.10677	0.999634	1.17881		1.06115	1.00621	1.13869
328.5	-0.941325	-1.06895	-0.529826		1.10495	0.999665	1.1772		1.05941	1.00588	1.13583
329	-0.943996	-1.07124	-0.529835		1.10316	0.999681	1.17521		1.05772	1.00556	1.13312
329.5	-0.946618	-1.07237	-0.529843		1.1014	0.99969	1.17323		1.05608	1.00526	1.1304
330	-0.949192	-1.07333	-0.529852		1.09968	0.999712	1.17164		1.05449	1.00498	1.12769
330.5	-0.951719	-1.07428	-0.529961		1.09799	0.999728	1.16981		1.05295	1.00476	1.12497
331	-0.9542	-1.07632	-0.530765		1.09633	0.999743	1.16829		1.05145	1.00452	1.12235
331.5	-0.956636	-1.07849	-0.530853		1.0947	0.999755	1.16675		1.05	1.00426	1.11983
332	-0.959027	-1.07967	-0.530851		1.0931	0.999765	1.16523		1.04859	1.00402	1.1173
332.5	-0.961375	-1.08131	-0.530849		1.09153	0.999778	1.16333		1.04722	1.00376	1.11481
333	-0.963681	-1.08219	-0.530908		1.08999	0.99979	1.16158		1.04589	1.00355	1.11237
333.5	-0.965945	-1.08283	-0.531101		1.08847	0.999802	1.16012		1.0446	1.00336	1.10999
334	-0.968168	-1.08486	-0.531294		1.08698	0.999817	1.1585		1.04335	1.00317	1.10774
334.5	-0.970351	-1.08689	-0.531485		1.08552	0.999833	1.15672		1.04214	1.003	1.10559
335	-0.972494	-1.08848	-0.531676		1.08408	0.999847	1.15497		1.04096	1.00284	1.10349
335.5	-0.9746	-1.08963	-0.531832		1.08267	0.999857	1.15324		1.03981	1.00269	1.1015
336	-0.976668	-1.09137	-0.531844		1.08129	0.999867	1.15188		1.0387	1.00252	1.09949
336.5	-0.978698	-1.09311	-0.531856		1.07993	0.999876	1.15033		1.03762	1.00239	1.09753
337	-0.980693	-1.0944	-0.532262		1.07859	0.999883	1.14867		1.03657	1.00225	1.09551
337.5	-0.982651	-1.09564	-0.53244		1.07728	0.999889	1.14706		1.03555	1.00213	1.09348
338	-0.984575	-1.09686	-0.532274		1.07599	0.999897	1.14557		1.03456	1.00202	1.09163
338.5	-0.986465	-1.09886	-0.532067		1.07472	0.999904	1.14411		1.0336	1.00192	1.08986
339	-0.988321	-1.10054	-0.531911		1.07347	0.999912	1.14257		1.03266	1.00182	1.0881
339.5	-0.990145	-1.10176	-0.531921		1.07225	0.999918	1.14092		1.03176	1.00172	1.08631
340	-0.991936	-1.10313	-0.531931		1.07105	0.999924	1.13963		1.03088	1.00163	1.08465
340.5	-0.993695	-1.10447	-0.531941		1.06987	0.999929	1.13839		1.03002	1.00154	1.08302
341	-0.995424	-1.1058	-0.531951		1.06871	0.999934	1.13706		1.02919	1.00145	1.08128
341.5	-0.997122	-1.10711	-0.531965		1.06757	0.999938	1.13556		1.02838	1.00137	1.07957
342	-0.99879	-1.10839	-0.532443		1.06645	0.999942	1.13417		1.02759	1.00129	1.07791
342.5	-1.00043	-1.10966	-0.532618		1.06535	0.999946	1.13277		1.02683	1.00122	1.07632
343	-1.00204	-1.11091	-0.532577		1.06427	0.99995	1.13155		1.02609	1.00116	1.0748
343.5	-1.00362	-1.11168	-0.532539		1.06321	0.999954	1.13024		1.02537	1.0011	1.07331
344	-1.00517	-1.11185	-0.532505		1.06216	0.999957	1.12895		1.02467	1.00104	1.07185
344.5	-1.0067	-1.11248	-0.532602		1.06114	0.99996	1.12767		1.02399	1.00098	1.07042
345	-1.0082	-1.11341	-0.532698		1.06013	0.999963	1.1264		1.02333	1.00093	1.06903
345.5	-1.00968	-1.11416	-0.532736		1.05914	0.999966	1.12514		1.02268	1.00088	1.06766
346	-1.01112	-1.11515	-0.53283		1.05816	0.999968	1.12379		1.02206	1.00084	1.06632
346.5	-1.01255	-1.11613	-0.533106		1.0572	0.99997	1.12245		1.02145	1.00079	1.06491
347	-1.01395	-1.11709	-0.533114		1.05626	0.999972	1.12113		1.02086	1.00075	1.06362
347.5	-1.01532	-1.11771	-0.533123		1.05534	0.999974	1.11978		1.02029	1.00071	1.06231
348	-1.01667	-1.11836	-0.533131		1.05443	0.999976	1.11836		1.01973	1.00067	1.06102
348.5	-1.018	-1.11911	-0.533139		1.05354	0.999978	1.11702		1.01919	1.00063	1.0598
349	-1.0193	-1.11955	-0.533147		1.05266	0.99998	1.11592		1.01866	1.0006	1.05864
349.5	-1.02058	-1.11998	-0.533154		1.0518	0.999982	1.11475		1.01815	1.00056	1.05742
350	-1.02184	-1.1204	-0.533161		1.05095	0.999983	1.11353		1.01765	1.00053	1.05625

## Sheet: FigS10
	FigS10A - Log fold virus				FigS10B - Fold CD8+ T cells				FigS10C - Fold NK cells
Days	Line	95% CI	95% CI		Line	95% CI	95% CI		Line	95% CI	95% CI
-28	0	0	0		1	1	1		1	1	1
-27.5	0	0	0		1	1	1		1	1	1
-27	0	0	0		1	1	1		1	1	1
-26.5	0	0	0		1	1	1		1	1	1
-26	0	0	0		1	1	1		1	1	1
-25.5	0	0	0		1	1	1		1	1	1
-25	0	0	0		1	1	1		1	1	1
-24.5	0	0	0		1	1	1		1	1	1
-24	0	0	0		1	1	1		1	1	1
-23.5	0	0	0		1	1	1		1	1	1
-23	0	0	0		1	1	1		1	1	1
-22.5	0	0	0		1	1	1		1	1	1
-22	0	0	0		1	1	1		1	1	1
-21.5	0	0	0		1	1	1		1	1	1
-21	0	0	0		1	1	1		1	1	1
-20.5	0	0	0		1	1	1		1	1	1
-20	0	0	0		1	1	1		1	1	1
-19.5	0	0	0		1	1	1		1	1	1
-19	0	0	0		1	1	1		1	1	1
-18.5	0	0	0		1	1	1		1	1	1
-18	0	0	0		1	1	1		1	1	1
-17.5	0	0	0		1	1	1		1	1	1
-17	0	0	0		1	1	1		1	1	1
-16.5	0	0	0		1	1	1		1	1	1
-16	0	0	0		1	1	1		1	1	1
-15.5	0	0	0		1	1	1		1	1	1
-15	0	0	0		1	1	1		1	1	1
-14.5	0	0	0		1	1	1		1	1	1
-14	0	0	0		1	1	1		1	1	1
-13.5	0	0	0		1	1	1		1	1	1
-13	0	0	0		1	1	1		1	1	1
-12.5	0	0	0		1	1	1		1	1	1
-12	0	0	0		1	1	1		1	1	1
-11.5	0	0	0		1	1	1		1	1	1
-11	0	0	0		1	1	1		1	1	1
-10.5	0	0	0		1	1	1		1	1	1
-10	0	0	0		1	1	1		1	1	1
-9.5	0	0	0		1	1	1		1	1	1
-9	0	0	0		1	1	1		1	1	1
-8.5	0	0	0		1	1	1		1	1	1
-8	0	0	0		1	1	1		1	1	1
-7.5	0	0	0		1	1	1		1	1	1
-7	0	0	0		1	1	1		1	1	1
-6.5	0	0	0		1	1	1		1	1	1
-6	0	0	0		1	1	1		1	1	1
-5.5	0	0	0		1	1	1		1	1	1
-5	0	0	0		1	1	1		1	1	1
-4.5	0	0	0		1	1	1		1	1	1
-4	0	0	0		1	1	1		1	1	1
-3.5	0	0	0		1	1	1		1	1	1
-3	0	0	0		1	1	1		1	1	1
-2.5	0	0	0		1	1	1		1	1	1
-2	0	0	0		1	1	1		1	1	1
-1.5	0	0	0		1	1	1		1	1	1
-1	0	0	0		1	1	1		1	1	1
-0.5	0	0	0		1	1	1		1	1	1
0	0	0	0		1	1	1		1	1	1
0.5	-1.27741	-1.397	-0.158485		1.74313	1.34856	2.02728		1.86472	1.54314	2.18034
1	-1.35273	-1.46012	-0.407876		2.84354	1.78287	3.36545		3.17471	2.29359	3.93038
1.5	-1.36147	-1.48905	-0.626842		3.73775	2.24948	4.52254		4.21724	3.03238	5.78534
2	-1.36407	-1.50611	-0.781786		4.20971	2.72391	5.37451		4.72418	3.55816	7.17338
2.5	-1.3632	-1.51916	-0.897009		4.40104	3.12263	5.94024		4.88085	3.87366	7.90858
3	-1.36045	-1.52542	-0.961794		4.44806	3.44369	6.28305		4.86113	3.97196	8.12486
3.5	-1.3566	-1.53235	-1.00076		4.42094	3.65511	6.41264		4.75426	3.97558	7.94334
4	-1.3521	-1.53356	-1.02202		4.3545	3.7732	6.39038		4.60452	3.91771	7.51154
4.5	-1.34718	-1.53144	-1.03377		4.26589	3.81374	6.26502		4.43364	3.81758	6.972
5	-1.342	-1.52859	-1.03986		4.16527	3.8304	6.0786		4.25438	3.69863	6.38169
5.5	-1.33666	-1.52685	-1.04034		4.05874	3.80057	5.86036		4.07423	3.56106	5.81485
6	-1.33125	-1.52216	-1.0428		3.95025	3.73453	5.58815		3.89782	3.41902	5.2944
6.5	-1.32585	-1.52021	-1.0422		3.84263	3.65719	5.32432		3.72829	3.25894	4.8173
7	-1.3205	-1.51533	-1.03926		3.73787	3.57069	5.07226		3.56771	3.08853	4.39857
7.5	-1.31603	-1.51141	-1.04028		3.77495	3.61317	5.05556		3.56336	3.07467	4.31389
8	-1.31186	-1.50792	-1.04381		3.85812	3.68751	5.10581		3.60803	3.09008	4.30018
8.5	-1.30757	-1.50362	-1.04407		3.94338	3.73755	5.16999		3.65333	3.08789	4.32608
9	-1.30292	-1.4995	-1.04401		3.99924	3.78421	5.226		3.66609	3.07333	4.35871
9.5	-1.29782	-1.49567	-1.04419		4.01028	3.80052	5.26935		3.63136	3.03246	4.35382
10	-1.29231	-1.49028	-1.04303		3.98103	3.79823	5.25871		3.55552	2.96855	4.28964
10.5	-1.28648	-1.48494	-1.04206		3.92274	3.77863	5.1998		3.45171	2.89842	4.16104
11	-1.28042	-1.47917	-1.03915		3.84564	3.73909	5.10902		3.3315	2.82032	3.98284
11.5	-1.27419	-1.47236	-1.03704		3.75705	3.68488	4.97094		3.20307	2.73414	3.78142
12	-1.26786	-1.46515	-1.03352		3.6621	3.62624	4.81816		3.07199	2.63473	3.56538
12.5	-1.26148	-1.45721	-1.02929		3.56444	3.55437	4.64109		2.94211	2.52787	3.36315
13	-1.25508	-1.44951	-1.0248		3.46669	3.47233	4.45758		2.81608	2.40813	3.18745
13.5	-1.24872	-1.44152	-1.01832		3.37075	3.38295	4.29505		2.69571	2.27422	3.03301
14	-1.24241	-1.43339	-1.01428		3.278	3.28769	4.12778		2.58216	2.13523	2.88487
14.5	-1.23681	-1.42584	-1.01155		3.30856	3.31311	4.15446		2.58603	2.15804	2.89429
15	-1.23149	-1.41966	-1.00964		3.38104	3.35597	4.2247		2.62878	2.20012	2.94764
15.5	-1.22615	-1.41294	-1.00698		3.45744	3.40072	4.3173		2.67421	2.22894	3.02355
16	-1.22057	-1.40605	-1.00475		3.50954	3.42902	4.42202		2.69611	2.23894	3.10596
16.5	-1.21467	-1.39948	-1.00148		3.52276	3.43886	4.50131		2.68165	2.24254	3.17569
17	-1.20847	-1.39243	-0.998644		3.50041	3.43351	4.52073		2.63483	2.22508	3.19449
17.5	-1.20203	-1.38612	-0.995326		3.4521	3.40809	4.50262		2.56539	2.19814	3.16323
18	-1.19541	-1.37755	-0.991832		3.3868	3.36899	4.4477		2.48225	2.15271	3.09442
18.5	-1.18867	-1.36954	-0.987442		3.31102	3.3114	4.35526		2.39179	2.10116	2.99484
19	-1.18186	-1.36099	-0.981201		3.22933	3.24385	4.24929		2.29844	2.03908	2.8735
19.5	-1.175	-1.35286	-0.976071		3.14502	3.17161	4.11917		2.20528	1.96751	2.75532
20	-1.16814	-1.34362	-0.970359		3.06045	3.09653	3.99607		2.11448	1.87934	2.64416
20.5	-1.1613	-1.33535	-0.965444		2.97736	3.01271	3.86077		2.02749	1.79464	2.51221
21	-1.15451	-1.32549	-0.959741		2.89697	2.92514	3.74211		1.94532	1.70287	2.38525
21.5	-1.14833	-1.31776	-0.955611		2.92869	2.95127	3.78507		1.95648	1.72811	2.45214
22	-1.14239	-1.31039	-0.951967		2.99882	2.9976	3.86889		1.99898	1.76079	2.54122
22.5	-1.13645	-1.30313	-0.947655		3.07284	3.04192	3.9701		2.04402	1.7958	2.64331
23	-1.13033	-1.29648	-0.943882		3.12486	3.06845	4.07991		2.0703	1.82118	2.7521
23.5	-1.12394	-1.28935	-0.939911		3.14134	3.08362	4.16013		2.06702	1.8328	2.82671
24	-1.11731	-1.28181	-0.935492		3.12511	3.07965	4.19852		2.03709	1.82574	2.8735
24.5	-1.11049	-1.27447	-0.930905		3.0849	3.05086	4.20169		1.98826	1.79654	2.87939
25	-1.10352	-1.2669	-0.926229		3.02891	3.00854	4.17047		1.92773	1.76322	2.84138
25.5	-1.09646	-1.25852	-0.921041		2.96311	2.96665	4.09701		1.86073	1.71873	2.75927
26	-1.08933	-1.25066	-0.915566		2.8917	2.91162	4.01387		1.79088	1.66043	2.66705
26.5	-1.08217	-1.24248	-0.909345		2.8177	2.84557	3.91765		1.72073	1.60418	2.56736
27	-1.07501	-1.23482	-0.901897		2.7433	2.77749	3.81605		1.65207	1.54599	2.45033
27.5	-1.06786	-1.22573	-0.893941		2.6701	2.70616	3.7057		1.58614	1.48097	2.34765
28	-1.06075	-1.21591	-0.885553		2.59924	2.63134	3.5933		1.52377	1.41937	2.23744
28.5	-1.0537	-1.20746	-0.876787		2.53155	2.5585	3.47519		1.4655	1.35156	2.13418
29	-1.04674	-1.19919	-0.868877		2.46761	2.48737	3.36441		1.41167	1.29354	2.02913
29.5	-1.03988	-1.19	-0.859109		2.40779	2.41169	3.25662		1.36242	1.23251	1.92464
30	-1.03316	-1.18187	-0.848451		2.35232	2.33202	3.13872		1.31778	1.17662	1.82925
30.5	-1.02659	-1.17398	-0.837792		2.30127	2.26008	3.03663		1.27767	1.1208	1.73817
31	-1.02021	-1.16655	-0.828556		2.25463	2.18221	2.94688		1.24196	1.06831	1.65562
31.5	-1.01405	-1.1594	-0.821656		2.21228	2.10487	2.86524		1.21041	1.01963	1.58582
32	-1.00814	-1.15187	-0.814125		2.17404	2.03086	2.79431		1.18276	0.972602	1.5305
32.5	-1.00251	-1.14449	-0.804611		2.13968	1.95472	2.72627		1.15874	0.92439	1.48467
33	-0.997207	-1.13843	-0.798798		2.10892	1.89015	2.66082		1.13801	0.8833	1.44784
33.5	-0.992254	-1.13262	-0.791823		2.08146	1.83182	2.60311		1.12028	0.850155	1.41327
34	-0.987682	-1.12559	-0.785095		2.05699	1.77919	2.54499		1.1052	0.823331	1.38278
34.5	-0.983515	-1.11954	-0.780392		2.0352	1.72295	2.4986		1.09248	0.796669	1.3579
35	-0.979769	-1.11433	-0.779897		2.01577	1.67236	2.45281		1.08181	0.776471	1.33165
35.5	-0.989045	-1.11838	-0.82388		3.03914	2.11339	3.25881		1.80488	1.215	2.04176
36	-1.00221	-1.12469	-0.844333		4.41902	2.5174	4.67164		2.88625	1.66427	3.20694
36.5	-1.01059	-1.13144	-0.851911		5.47657	2.82859	5.80737		3.76928	2.08672	4.35619
37	-1.01312	-1.13702	-0.85628		6.00584	3.15329	6.46341		4.21196	2.48061	5.19725
37.5	-1.01206	-1.14091	-0.858387		6.19698	3.43901	6.76488		4.35467	2.80212	5.71524
38	-1.00907	-1.14428	-0.858275		6.21639	3.66159	6.87831		4.34284	2.98572	5.96081
38.5	-1.00499	-1.1441	-0.85589		6.14834	3.85636	6.83252		4.25314	3.05892	5.92507
39	-1.00025	-1.14397	-0.85464		6.03305	3.9727	6.69327		4.12314	3.09235	5.69772
39.5	-0.995085	-1.14229	-0.852151		5.89231	4.03841	6.48625		3.97336	3.08167	5.36043
40	-0.989663	-1.13918	-0.849517		5.73856	4.0678	6.23337		3.81553	3.02589	4.96633
40.5	-0.984089	-1.13595	-0.846209		5.57909	4.05482	5.99614		3.6564	2.95022	4.56303
41	-0.978446	-1.1313	-0.842477		5.41882	3.99561	5.75259		3.50045	2.85331	4.18156
41.5	-0.972801	-1.12513	-0.838465		5.26119	3.90788	5.51509		3.35063	2.74065	3.8389
42	-0.967212	-1.12074	-0.833755		5.10846	3.78128	5.29335		3.20876	2.60071	3.53888
42.5	-0.962716	-1.11719	-0.830083		5.13169	3.82424	5.30757		3.21126	2.62234	3.55043
43	-0.9586	-1.11427	-0.826429		5.21144	3.86314	5.39297		3.25935	2.63603	3.62413
43.5	-0.954394	-1.1117	-0.822473		5.29318	3.88451	5.47126		3.30826	2.63816	3.72433
44	-0.949802	-1.107	-0.817784		5.33866	3.90786	5.53244		3.32694	2.63334	3.8003
44.5	-0.94471	-1.10192	-0.813295		5.3298	3.91961	5.55877		3.30113	2.60678	3.81666
45	-0.939165	-1.09694	-0.808753		5.27267	3.91216	5.51086		3.23662	2.57366	3.78719
45.5	-0.933272	-1.09121	-0.804415		5.18123	3.89805	5.42275		3.14557	2.52918	3.7007
46	-0.927128	-1.08502	-0.800162		5.06797	3.86993	5.29309		3.03878	2.47766	3.55941
46.5	-0.920811	-1.07951	-0.795041		4.94176	3.82319	5.14622		2.92392	2.41236	3.39127
47	-0.914383	-1.0733	-0.789197		4.80877	3.75924	4.98296		2.8062	2.33539	3.2053
47.5	-0.907895	-1.06615	-0.783554		4.67338	3.68131	4.81543		2.68927	2.24816	3.02367
48	-0.901389	-1.05976	-0.777651		4.53872	3.58647	4.64533		2.57561	2.15362	2.83637
48.5	-0.894904	-1.05285	-0.772116		4.40705	3.46825	4.48872		2.46693	2.0478	2.674
49	-0.888474	-1.04646	-0.766195		4.27997	3.35203	4.34129		2.36435	1.93162	2.52472
49.5	-0.882901	-1.03902	-0.760513		4.30245	3.37114	4.36863		2.37129	1.95105	2.57119
50	-0.877663	-1.03275	-0.755493		4.37517	3.396	4.44781		2.41463	1.97743	2.66969
50.5	-0.872408	-1.02749	-0.749819		4.45201	3.41891	4.53504		2.46057	1.99696	2.78931
51	-0.8669	-1.02144	-0.744461		4.49937	3.43613	4.61261		2.48451	2.01292	2.89434
51.5	-0.861031	-1.01491	-0.739298		4.50037	3.44817	4.66298		2.47427	2.01591	2.9658
52	-0.854827	-1.00926	-0.733709		4.4594	3.45166	4.66491		2.43348	2.00579	2.9981
52.5	-0.848361	-1.00333	-0.726826		4.38812	3.44271	4.61798		2.37125	1.9843	2.97584
53	-0.841705	-0.997286	-0.720996		4.29728	3.42148	4.53559		2.29592	1.94821	2.91229
53.5	-0.834918	-0.991352	-0.714036		4.19462	3.39191	4.4258		2.21351	1.89775	2.81898
54	-0.828047	-0.985006	-0.707397		4.08557	3.3454	4.31548		2.12819	1.84121	2.7034
54.5	-0.821131	-0.978303	-0.69979		3.97398	3.27211	4.19106		2.04288	1.77587	2.5803
55	-0.814203	-0.971571	-0.693131		3.86264	3.19187	4.06996		1.95961	1.70065	2.45453
55.5	-0.807291	-0.963826	-0.686256		3.75358	3.10281	3.94418		1.87978	1.62417	2.32553
56	-0.800423	-0.956744	-0.678941		3.64823	2.98715	3.82675		1.80433	1.55088	2.20788
56.5	-0.794277	-0.949551	-0.671062		3.67613	3.0214	3.86191		1.81657	1.56759	2.27439
57	-0.788418	-0.942992	-0.664345		3.74917	3.06022	3.94406		1.85835	1.60038	2.38944
57.5	-0.78256	-0.936596	-0.658095		3.82628	3.10043	4.03447		1.90262	1.62986	2.51644
58	-0.776505	-0.93087	-0.651922		3.87714	3.13728	4.12426		1.92926	1.65309	2.62764
58.5	-0.770159	-0.925389	-0.645187		3.88629	3.15713	4.18927		1.92799	1.65954	2.71313
59	-0.76354	-0.919948	-0.637914		3.85738	3.162	4.21473		1.90148	1.65091	2.75708
59.5	-0.756708	-0.913808	-0.630958		3.80082	3.153	4.20186		1.85701	1.63444	2.76112
60	-0.749721	-0.907408	-0.622858		3.72626	3.1412	4.16056		1.80137	1.60499	2.72725
60.5	-0.742627	-0.901771	-0.615133		3.64067	3.10837	4.09158		1.7395	1.56451	2.66115
61	-0.735466	-0.896021	-0.607466		3.54896	3.06329	3.9966		1.67483	1.51184	2.57969
61.5	-0.728267	-0.889849	-0.598743		3.45463	2.9988	3.88089		1.60979	1.45631	2.47933
62	-0.721058	-0.882928	-0.590099		3.36022	2.92189	3.77927		1.54605	1.39983	2.35884
62.5	-0.713863	-0.875972	-0.580941		3.26756	2.83561	3.65992		1.48481	1.34343	2.23576
63	-0.706702	-0.869433	-0.572907		3.17798	2.74335	3.55323		1.42686	1.28296	2.12256
63.5	-0.699599	-0.862557	-0.564189		3.09244	2.65098	3.44012		1.37272	1.22691	2.00876
64	-0.692573	-0.85512	-0.55568		3.01158	2.54774	3.3388		1.32269	1.17663	1.90722
64.5	-0.685649	-0.849788	-0.546211		2.93583	2.44657	3.23884		1.27695	1.12997	1.81148
65	-0.678849	-0.843814	-0.538168		2.86541	2.35406	3.15033		1.23551	1.07643	1.72499
65.5	-0.672199	-0.835862	-0.529127		2.80042	2.25426	3.05925		1.1983	1.03198	1.65466
66	-0.665726	-0.829088	-0.520155		2.74081	2.1636	2.97988		1.1652	0.990076	1.59113
66.5	-0.659462	-0.8238	-0.513601		2.68642	2.08302	2.91105		1.136	0.949981	1.53857
67	-0.653437	-0.819031	-0.506071		2.63704	2.00396	2.84646		1.11046	0.911227	1.49562
67.5	-0.647683	-0.812984	-0.499362		2.59237	1.92811	2.78636		1.08831	0.869427	1.45112
68	-0.642234	-0.808451	-0.492912		2.55207	1.8593	2.73292		1.06925	0.836298	1.41428
68.5	-0.63712	-0.802873	-0.487633		2.51578	1.79033	2.68217		1.053	0.805725	1.37884
69	-0.63237	-0.798214	-0.481649		2.48312	1.72716	2.63568		1.03924	0.77983	1.35155
69.5	-0.628005	-0.79376	-0.476494		2.45371	1.67139	2.59192		1.02769	0.757907	1.32565
70	-0.624043	-0.789101	-0.470441		2.42717	1.62161	2.5485		1.01807	0.73653	1.30527
70.5	-0.620489	-0.784718	-0.464814		2.40314	1.57909	2.51222		1.01011	0.719149	1.28452
71	-0.617343	-0.781158	-0.460698		2.38128	1.54292	2.479		1.00358	0.707206	1.26785
71.5	-0.614592	-0.776226	-0.459293		2.36128	1.51014	2.45054		0.998243	0.699515	1.25443
72	-0.612218	-0.773577	-0.456305		2.34287	1.47974	2.42108		0.993918	0.695373	1.24148
72.5	-0.610194	-0.771031	-0.454191		2.32582	1.4511	2.39814		0.990434	0.691915	1.22972
73	-0.608488	-0.767295	-0.452162		2.30989	1.42214	2.37252		0.987644	0.688384	1.21763
73.5	-0.607066	-0.763317	-0.449645		2.29493	1.39977	2.34895		0.985424	0.687788	1.20758
74	-0.605893	-0.760769	-0.447306		2.28078	1.37845	2.32671		0.983671	0.690176	1.19962
74.5	-0.604936	-0.758369	-0.447516		2.26731	1.35813	2.30736		0.982298	0.691911	1.19231
75	-0.604162	-0.755751	-0.44504		2.25441	1.34295	2.28455		0.981232	0.693814	1.18404
75.5	-0.603541	-0.752639	-0.44383		2.242	1.32898	2.26413		0.980413	0.698228	1.17786
76	-0.603049	-0.750797	-0.442295		2.23002	1.31312	2.24417		0.979795	0.701136	1.17204
76.5	-0.602663	-0.747924	-0.440234		2.21839	1.29736	2.2277		0.979335	0.704395	1.16571
77	-0.602363	-0.744691	-0.439577		2.20708	1.28006	2.20949		0.979004	0.707512	1.15991
77.5	-0.602133	-0.741609	-0.439338		2.19604	1.26738	2.19325		0.978774	0.712971	1.15452
78	-0.601959	-0.740455	-0.43953		2.18524	1.25479	2.17842		0.978625	0.719893	1.14891
78.5	-0.601831	-0.739186	-0.439576		2.17467	1.24414	2.16377		0.97854	0.72372	1.14392
79	-0.601739	-0.739148	-0.438967		2.16429	1.23493	2.14973		0.978507	0.726991	1.13913
79.5	-0.601676	-0.738355	-0.438053		2.15409	1.22588	2.13436		0.978513	0.731165	1.13437
80	-0.601636	-0.736719	-0.437128		2.14406	1.21908	2.12101		0.978551	0.733964	1.13002
80.5	-0.601614	-0.735341	-0.436278		2.13418	1.21322	2.10843		0.978614	0.739551	1.12609
81	-0.601606	-0.734297	-0.43595		2.12445	1.20473	2.09617		0.978695	0.746163	1.1221
81.5	-0.60161	-0.732909	-0.436021		2.11485	1.19681	2.0824		0.978792	0.748647	1.11894
82	-0.601622	-0.732103	-0.435117		2.10539	1.19002	2.06837		0.978901	0.752549	1.11636
82.5	-0.601641	-0.731948	-0.434293		2.09606	1.18291	2.05753		0.979019	0.757027	1.11392
83	-0.601666	-0.732059	-0.434727		2.08684	1.17668	2.04532		0.979143	0.760757	1.11139
83.5	-0.601694	-0.731938	-0.435562		2.07775	1.16968	2.03527		0.979273	0.764062	1.10893
84	-0.601726	-0.730867	-0.435235		2.06876	1.16205	2.02374		0.979406	0.7667	1.1068
84.5	-0.601759	-0.730626	-0.435091		2.05989	1.15584	2.01328		0.979542	0.769445	1.10421
85	-0.601795	-0.730456	-0.435178		2.05113	1.14966	2.00033		0.97968	0.774232	1.10231
85.5	-0.601832	-0.730429	-0.43482		2.04247	1.14368	1.98943		0.97982	0.777528	1.10021
86	-0.60187	-0.730501	-0.434794		2.03391	1.13776	1.97891		0.97996	0.781269	1.09778
86.5	-0.601908	-0.730066	-0.433661		2.02545	1.13176	1.96976		0.9801	0.78514	1.0955
87	-0.601946	-0.729581	-0.433237		2.0171	1.12605	1.95987		0.980241	0.78736	1.09363
87.5	-0.601985	-0.72894	-0.432911		2.00884	1.12144	1.94871		0.980382	0.78991	1.09143
88	-0.602023	-0.72901	-0.433255		2.00067	1.11742	1.93568		0.980522	0.793742	1.08923
88.5	-0.602062	-0.729167	-0.433185		1.9926	1.113	1.92328		0.980662	0.797783	1.08731
89	-0.6021	-0.728667	-0.433281		1.98463	1.10868	1.91287		0.980801	0.801441	1.08477
89.5	-0.602139	-0.728639	-0.43328		1.97674	1.10451	1.90375		0.98094	0.804802	1.08271
90	-0.602177	-0.727963	-0.433071		1.96894	1.10085	1.89411		0.981077	0.808036	1.08117
90.5	-0.602215	-0.727995	-0.432737		1.96123	1.09732	1.88505		0.981214	0.813941	1.07949
91	-0.602253	-0.727456	-0.432341		1.9536	1.0941	1.87526		0.981351	0.816998	1.07797
91.5	-0.60229	-0.727588	-0.431999		1.94606	1.09102	1.86447		0.981486	0.820016	1.07584
92	-0.602327	-0.72732	-0.430924		1.93861	1.08789	1.85326		0.98162	0.824372	1.07385
92.5	-0.602364	-0.726178	-0.431012		1.93123	1.08486	1.84326		0.981754	0.827847	1.0723
93	-0.602401	-0.7261	-0.430167		1.92394	1.08195	1.83369		0.981886	0.831888	1.07097
93.5	-0.602437	-0.726326	-0.430436		1.91672	1.07919	1.82562		0.982018	0.834818	1.06946
94	-0.602473	-0.726455	-0.429812		1.90959	1.07651	1.81932		0.982149	0.838537	1.06825
94.5	-0.602508	-0.725496	-0.429675		1.90253	1.07359	1.81339		0.982279	0.842	1.06687
95	-0.602543	-0.72492	-0.42976		1.89555	1.07102	1.80572		0.982408	0.844811	1.06595
95.5	-0.602578	-0.724814	-0.42966		1.88864	1.06856	1.79872		0.982536	0.8472	1.06494
96	-0.602612	-0.724924	-0.429398		1.88181	1.06591	1.79281		0.982663	0.849631	1.06386
96.5	-0.602646	-0.724496	-0.428836		1.87505	1.06348	1.78678		0.98279	0.851867	1.06279
97	-0.602679	-0.724817	-0.428706		1.86836	1.06143	1.77919		0.982915	0.853761	1.06172
97.5	-0.602713	-0.724936	-0.428381		1.86174	1.05923	1.77042		0.98304	0.856102	1.06032
98	-0.602746	-0.724979	-0.428263		1.85519	1.05711	1.76254		0.983163	0.857958	1.05916
98.5	-0.602778	-0.72508	-0.428167		1.84871	1.055	1.75443		0.983286	0.85928	1.05836
99	-0.602811	-0.725502	-0.428026		1.8423	1.05289	1.74647		0.983408	0.860944	1.05756
99.5	-0.602843	-0.724569	-0.42781		1.83596	1.05113	1.73857		0.983529	0.863646	1.05624
100	-0.602875	-0.72427	-0.427342		1.82968	1.04937	1.73203		0.983649	0.864827	1.0551
100.5	-0.602907	-0.724161	-0.427036		1.82346	1.04781	1.72545		0.983768	0.866287	1.05423
101	-0.602938	-0.72428	-0.426314		1.81731	1.04626	1.71819		0.983887	0.868155	1.05343
101.5	-0.60297	-0.724591	-0.42624		1.81122	1.04447	1.71054		0.984004	0.870915	1.05245
102	-0.603001	-0.724283	-0.426215		1.8052	1.04291	1.70371		0.984121	0.872586	1.05136
102.5	-0.603032	-0.724483	-0.426108		1.79924	1.04163	1.69744		0.984237	0.874221	1.05026
103	-0.603063	-0.72459	-0.426087		1.79333	1.0404	1.69131		0.984352	0.876039	1.04918
103.5	-0.603093	-0.725162	-0.425938		1.78749	1.03918	1.68526		0.984466	0.877485	1.0483
104	-0.603123	-0.725717	-0.425873		1.7817	1.03784	1.67927		0.98458	0.87996	1.04746
104.5	-0.603154	-0.725932	-0.42568		1.77598	1.03654	1.67308		0.984692	0.881914	1.04662
105	-0.603184	-0.726086	-0.425679		1.77031	1.03531	1.66689		0.984804	0.883173	1.04583
105.5	-0.603213	-0.726238	-0.425643		1.76469	1.03409	1.66079		0.984915	0.88442	1.04511
106	-0.603243	-0.726369	-0.425618		1.75914	1.03286	1.65476		0.985025	0.885655	1.04455
106.5	-0.603272	-0.726117	-0.425415		1.75363	1.03188	1.64891		0.985134	0.886878	1.04373
107	-0.603302	-0.72605	-0.425489		1.74818	1.03089	1.64355		0.985243	0.888442	1.04285
107.5	-0.60333	-0.726322	-0.425532		1.74279	1.0299	1.6381		0.985351	0.890079	1.04212
108	-0.603359	-0.726474	-0.425577		1.73745	1.02893	1.63267		0.985458	0.891555	1.04159
108.5	-0.603387	-0.726451	-0.425641		1.73216	1.02788	1.62759		0.985564	0.8928	1.04089
109	-0.603416	-0.726232	-0.425491		1.72692	1.027	1.62245		0.985669	0.893893	1.04005
109.5	-0.603444	-0.726136	-0.42552		1.72173	1.0261	1.61754		0.985774	0.894925	1.03918
110	-0.603472	-0.726085	-0.425549		1.71659	1.02512	1.61254		0.985878	0.896014	1.03836
110.5	-0.603499	-0.726037	-0.425577		1.7115	1.02417	1.60726		0.985981	0.897116	1.03771
111	-0.603527	-0.72556	-0.425605		1.70646	1.02329	1.60231		0.986084	0.898556	1.03712
111.5	-0.603554	-0.725896	-0.425633		1.70147	1.02247	1.59686		0.986186	0.899883	1.03661
112	-0.603581	-0.725906	-0.42566		1.69653	1.02171	1.59159		0.986287	0.900868	1.03612
112.5	-0.603607	-0.725981	-0.425687		1.69163	1.02093	1.58679		0.986387	0.902005	1.03554
113	-0.603634	-0.7262	-0.425714		1.68678	1.02018	1.58176		0.986487	0.903206	1.03489
113.5	-0.60366	-0.726197	-0.425742		1.68197	1.01951	1.57621		0.986585	0.90455	1.03434
114	-0.603686	-0.726153	-0.425759		1.67721	1.01885	1.5713		0.986684	0.905667	1.03384
114.5	-0.603712	-0.726112	-0.425697		1.67249	1.01822	1.56686		0.986781	0.906771	1.03335
115	-0.603738	-0.726119	-0.425628		1.66782	1.01761	1.5625		0.986878	0.907661	1.03286
115.5	-0.603764	-0.726131	-0.42556		1.66319	1.01702	1.55818		0.986974	0.90851	1.03234
116	-0.603789	-0.726184	-0.425494		1.65861	1.01642	1.55341		0.987069	0.909352	1.03182
116.5	-0.603815	-0.726319	-0.425429		1.65406	1.01583	1.54914		0.987164	0.910222	1.03124
117	-0.60384	-0.726437	-0.425365		1.64956	1.01528	1.54494		0.987258	0.911183	1.03076
117.5	-0.603865	-0.726464	-0.425312		1.6451	1.01472	1.54078		0.987351	0.912404	1.03027
118	-0.603891	-0.726506	-0.425354		1.64068	1.01419	1.53648		0.987443	0.913261	1.02981
118.5	-0.603916	-0.726727	-0.425296		1.6363	1.01368	1.53243		0.987535	0.914131	1.02935
119	-0.60394	-0.726781	-0.425248		1.63196	1.0132	1.52833		0.987626	0.91493	1.0289
119.5	-0.603965	-0.727085	-0.425204		1.62766	1.01276	1.52415		0.987717	0.915844	1.02845
120	-0.60399	-0.72753	-0.425161		1.6234	1.01234	1.52002		0.987807	0.91694	1.02796
120.5	-0.604014	-0.7276	-0.424946		1.61918	1.01192	1.51593		0.987896	0.917897	1.02745
121	-0.604039	-0.727569	-0.424844		1.61499	1.01152	1.51173		0.987985	0.918666	1.0269
121.5	-0.604063	-0.727539	-0.424375		1.61084	1.01115	1.50759		0.988073	0.919429	1.02653
122	-0.604088	-0.72751	-0.424332		1.60673	1.01079	1.50348		0.98816	0.920291	1.0261
122.5	-0.604112	-0.727501	-0.424086		1.60266	1.01043	1.49924		0.988247	0.921349	1.02576
123	-0.604136	-0.727499	-0.423562		1.59862	1.01007	1.49497		0.988333	0.922071	1.02547
123.5	-0.60416	-0.727497	-0.42345		1.59461	1.00972	1.49074		0.988418	0.922855	1.02511
124	-0.604184	-0.727495	-0.423394		1.59065	1.00939	1.48706		0.988503	0.923646	1.02473
124.5	-0.604208	-0.727554	-0.423324		1.58671	1.00906	1.4832		0.988587	0.92453	1.02426
125	-0.604232	-0.727614	-0.423042		1.58281	1.00875	1.47923		0.988671	0.925331	1.0238
125.5	-0.604256	-0.727707	-0.423021		1.57895	1.00845	1.47545		0.988754	0.926031	1.02344
126	-0.60428	-0.72787	-0.423225		1.57512	1.00816	1.47176		0.988836	0.926637	1.02306
126.5	-0.604303	-0.728029	-0.423017		1.57132	1.00788	1.46811		0.988918	0.927237	1.02261
127	-0.604327	-0.728187	-0.423039		1.56756	1.00761	1.46449		0.989	0.928172	1.02226
127.5	-0.60435	-0.728342	-0.423061		1.56382	1.00735	1.46091		0.98908	0.928915	1.02201
128	-0.604374	-0.728496	-0.422974		1.56012	1.0071	1.45718		0.98916	0.929876	1.02163
128.5	-0.604397	-0.728647	-0.422964		1.55645	1.00685	1.45301		0.98924	0.930606	1.02125
129	-0.60442	-0.728796	-0.422923		1.55282	1.00662	1.44926		0.989319	0.931331	1.02091
129.5	-0.604443	-0.728943	-0.422882		1.54921	1.00639	1.4457		0.989397	0.932051	1.02058
130	-0.604466	-0.729088	-0.422843		1.54563	1.00617	1.44217		0.989475	0.932764	1.02018
130.5	-0.604489	-0.729231	-0.422665		1.54209	1.00595	1.43894		0.989552	0.93347	1.01984
131	-0.604512	-0.729372	-0.422504		1.53857	1.00575	1.43589		0.989629	0.934169	1.01954
131.5	-0.604535	-0.729512	-0.422335		1.53509	1.00555	1.43288		0.989705	0.93486	1.01927
132	-0.604557	-0.72965	-0.422251		1.53163	1.00535	1.42989		0.98978	0.935507	1.019
132.5	-0.60458	-0.729791	-0.422234		1.52821	1.00517	1.42696		0.989855	0.936223	1.0187
133	-0.604603	-0.730022	-0.422197		1.52482	1.00499	1.42345		0.989929	0.936894	1.01844
133.5	-0.604625	-0.73025	-0.422161		1.52146	1.00482	1.41995		0.990003	0.937558	1.01818
134	-0.604648	-0.730412	-0.422126		1.51812	1.00467	1.41674		0.990077	0.938215	1.01792
134.5	-0.60467	-0.730426	-0.422091		1.51482	1.00451	1.4137		0.990149	0.938943	1.01767
135	-0.604692	-0.73044	-0.422004		1.51154	1.00436	1.4107		0.990222	0.939781	1.01742
135.5	-0.604715	-0.730636	-0.421846		1.50828	1.00421	1.40772		0.990293	0.940607	1.01718
136	-0.604737	-0.730783	-0.421726		1.50506	1.00406	1.40477		0.990365	0.941396	1.01687
136.5	-0.604759	-0.730864	-0.421717		1.50186	1.00392	1.40184		0.990435	0.94204	1.01657
137	-0.604781	-0.730944	-0.421389		1.49868	1.00378	1.39894		0.990505	0.942663	1.01632
137.5	-0.604803	-0.731041	-0.420956		1.49554	1.00365	1.39607		0.990575	0.943237	1.01608
138	-0.604825	-0.731202	-0.420609		1.49241	1.00353	1.39318		0.990644	0.943809	1.01584
138.5	-0.604847	-0.731465	-0.420578		1.48932	1.00341	1.39028		0.990713	0.944376	1.01558
139	-0.604869	-0.731691	-0.420547		1.48624	1.00329	1.38741		0.990781	0.944937	1.01535
139.5	-0.604891	-0.731847	-0.420517		1.4832	1.00318	1.38454		0.990849	0.94553	1.01511
140	-0.604912	-0.732086	-0.420488		1.48017	1.00307	1.3817		0.990916	0.94618	1.01487
140.5	-0.604934	-0.73232	-0.420459		1.47717	1.00296	1.37889		0.990983	0.946822	1.01463
141	-0.604956	-0.732551	-0.42043		1.47419	1.00286	1.37607		0.991049	0.947315	1.01441
141.5	-0.604977	-0.732734	-0.420403		1.47124	1.00276	1.37326		0.991114	0.947761	1.01413
142	-0.604999	-0.732804	-0.420375		1.4683	1.00266	1.37048		0.99118	0.948203	1.01393
142.5	-0.60502	-0.732874	-0.420349		1.46539	1.00257	1.36773		0.991245	0.948712	1.01374
143	-0.605041	-0.732943	-0.420358		1.4625	1.00248	1.365		0.991309	0.94923	1.01352
143.5	-0.605063	-0.733012	-0.420399		1.45964	1.00239	1.36229		0.991373	0.949743	1.01334
144	-0.605084	-0.733079	-0.420362		1.4568	1.00231	1.35961		0.991436	0.95025	1.01317
144.5	-0.605105	-0.733146	-0.420216		1.45399	1.00223	1.35693		0.991499	0.950801	1.01299
145	-0.605126	-0.733212	-0.419899		1.4512	1.00215	1.3542		0.991561	0.951388	1.01279
145.5	-0.605147	-0.733278	-0.419874		1.44844	1.00209	1.3515		0.991623	0.951927	1.01259
146	-0.605168	-0.733343	-0.419854		1.44569	1.00201	1.34882		0.991685	0.952353	1.01242
146.5	-0.605189	-0.733406	-0.419834		1.44297	1.00194	1.34617		0.991746	0.952961	1.01226
147	-0.60521	-0.733469	-0.419779		1.44027	1.00188	1.34355		0.991806	0.953585	1.0121
147.5	-0.605231	-0.733659	-0.419487		1.43759	1.00181	1.34095		0.991866	0.954183	1.0119
148	-0.605251	-0.733982	-0.419104		1.43494	1.00175	1.33837		0.991926	0.954774	1.0117
148.5	-0.605272	-0.734297	-0.419049		1.4323	1.00168	1.33601		0.991985	0.955356	1.0115
149	-0.605293	-0.734382	-0.418996		1.42968	1.00163	1.33376		0.992044	0.955931	1.01131
149.5	-0.605313	-0.734436	-0.418813		1.42708	1.00157	1.33153		0.992102	0.956499	1.01112
150	-0.605334	-0.734489	-0.418764		1.4245	1.00152	1.32931		0.99216	0.957059	1.01094
150.5	-0.605354	-0.734542	-0.418793		1.42194	1.00147	1.32691		0.992218	0.957613	1.01078
151	-0.605375	-0.734594	-0.418822		1.4194	1.00143	1.32453		0.992275	0.958025	1.01064
151.5	-0.605395	-0.734645	-0.418764		1.41688	1.00138	1.32219		0.992332	0.958386	1.01055
152	-0.605416	-0.734696	-0.418658		1.41438	1.00134	1.31987		0.992388	0.958745	1.01046
152.5	-0.605436	-0.734747	-0.418327		1.41189	1.0013	1.31757		0.992444	0.959101	1.01034
153	-0.605456	-0.734791	-0.418154		1.40942	1.00126	1.31529		0.992499	0.959453	1.0102
153.5	-0.605476	-0.734797	-0.418162		1.40697	1.00123	1.31303		0.992554	0.959802	1.01004
154	-0.605496	-0.734803	-0.418171		1.40454	1.00119	1.3108		0.992609	0.960147	1.0099
154.5	-0.605516	-0.734809	-0.418179		1.40212	1.00116	1.30858		0.992663	0.960489	1.00977
155	-0.605536	-0.734814	-0.418188		1.39972	1.00113	1.30638		0.992717	0.960952	1.00962
155.5	-0.605556	-0.734829	-0.418196		1.39734	1.00109	1.3042		0.992771	0.961442	1.00947
156	-0.605576	-0.734899	-0.418204		1.39497	1.00105	1.30203		0.992824	0.9619	1.00935
156.5	-0.605596	-0.734969	-0.418212		1.39263	1.00102	1.29989		0.992876	0.962228	1.00922
157	-0.605616	-0.735038	-0.41822		1.39032	1.00099	1.29776		0.992929	0.962554	1.00908
157.5	-0.605636	-0.735106	-0.418229		1.38801	1.00096	1.29566		0.992981	0.963005	1.00894
158	-0.605656	-0.735135	-0.418242		1.38573	1.00093	1.29357		0.993032	0.963456	1.00879
158.5	-0.605676	-0.735139	-0.418254		1.38346	1.0009	1.29149		0.993083	0.963902	1.00867
159	-0.605696	-0.735144	-0.418266		1.38121	1.00088	1.28944		0.993134	0.964343	1.00857
159.5	-0.605716	-0.735149	-0.418278		1.37897	1.00085	1.2874		0.993184	0.964778	1.00847
160	-0.605735	-0.735154	-0.418289		1.37675	1.00083	1.28538		0.993234	0.965208	1.00835
160.5	-0.605755	-0.735226	-0.4183		1.37455	1.00081	1.28337		0.993284	0.965633	1.00825
161	-0.605775	-0.735249	-0.418312		1.37236	1.00078	1.28138		0.993333	0.966053	1.00815
161.5	-0.605794	-0.735251	-0.418323		1.37019	1.00076	1.27941		0.993382	0.966451	1.00806
162	-0.605814	-0.735254	-0.418298		1.36803	1.00074	1.27745		0.993431	0.966796	1.00793
162.5	-0.605834	-0.735257	-0.418264		1.36589	1.00072	1.27551		0.993479	0.967138	1.00781
163	-0.605853	-0.735341	-0.41823		1.36376	1.0007	1.27358		0.993527	0.967477	1.0077
163.5	-0.605873	-0.735343	-0.418213		1.36165	1.00068	1.27167		0.993574	0.967812	1.0076
164	-0.605892	-0.735345	-0.418217		1.35955	1.00066	1.26977		0.993622	0.968144	1.00749
164.5	-0.605912	-0.735347	-0.418221		1.35747	1.00064	1.26789		0.993668	0.968472	1.00737
165	-0.605931	-0.735349	-0.418224		1.3554	1.00062	1.26603		0.993715	0.968797	1.00726
165.5	-0.605951	-0.73535	-0.418214		1.35334	1.0006	1.2642		0.993761	0.969119	1.00713
166	-0.60597	-0.735352	-0.418011		1.3513	1.00058	1.26238		0.993807	0.969437	1.00701
166.5	-0.605989	-0.735354	-0.417948		1.34927	1.00056	1.26057		0.993852	0.969753	1.00691
167	-0.606009	-0.735356	-0.417918		1.34725	1.00054	1.25878		0.993898	0.970051	1.00681
167.5	-0.606028	-0.735358	-0.417889		1.34525	1.00052	1.257		0.993943	0.970311	1.00672
168	-0.606048	-0.735359	-0.417861		1.34326	1.0005	1.2553		0.993987	0.970609	1.00662
168.5	-0.606067	-0.735361	-0.417834		1.34129	1.00048	1.25367		0.994031	0.970973	1.00654
169	-0.606086	-0.735363	-0.417776		1.33934	1.00046	1.25198		0.994075	0.971305	1.00647
169.5	-0.606105	-0.735364	-0.417565		1.3374	1.00045	1.25021		0.994119	0.971613	1.0064
170	-0.606124	-0.735366	-0.417357		1.33548	1.00043	1.24842		0.994162	0.971923	1.00634
170.5	-0.606143	-0.735367	-0.417179		1.33356	1.00041	1.24664		0.994205	0.972242	1.00627
171	-0.606162	-0.735369	-0.417049		1.33166	1.00039	1.24493		0.994247	0.972557	1.0062
171.5	-0.606182	-0.73537	-0.416986		1.32978	1.00038	1.24323		0.994289	0.972827	1.00612
172	-0.606201	-0.735372	-0.416838		1.32791	1.00038	1.24155		0.994331	0.973076	1.00605
172.5	-0.60622	-0.735373	-0.416837		1.32605	1.00036	1.23987		0.994373	0.973345	1.00599
173	-0.606238	-0.735374	-0.416836		1.3242	1.00035	1.23821		0.994414	0.973662	1.00593
173.5	-0.606257	-0.735376	-0.416835		1.32236	1.00033	1.23657		0.994455	0.973986	1.00585
174	-0.606276	-0.735377	-0.416835		1.32054	1.00032	1.23493		0.994496	0.974282	1.00577
174.5	-0.606295	-0.735378	-0.416834		1.31873	1.00031	1.23331		0.994537	0.974587	1.0057
175	-0.606314	-0.73538	-0.416833		1.31693	1.0003	1.23178		0.994577	0.974889	1.00562
175.5	-0.606333	-0.735381	-0.416825		1.31514	1.00029	1.23029		0.994617	0.975187	1.00555
176	-0.606352	-0.735382	-0.416805		1.31337	1.00028	1.22881		0.994656	0.975482	1.00548
176.5	-0.60637	-0.735384	-0.416786		1.3116	1.00027	1.22732		0.994695	0.975773	1.00541
177	-0.606389	-0.735385	-0.416767		1.30985	1.00025	1.22578		0.994734	0.976062	1.00535
177.5	-0.606408	-0.735386	-0.416751		1.30811	1.00024	1.22426		0.994773	0.976345	1.00529
178	-0.606427	-0.735388	-0.41675		1.30638	1.00024	1.22275		0.994812	0.976614	1.00524
178.5	-0.606445	-0.73545	-0.416749		1.30466	1.00023	1.22124		0.99485	0.976881	1.00518
179	-0.606464	-0.735528	-0.416748		1.30295	1.00023	1.21975		0.994888	0.977144	1.00512
179.5	-0.606483	-0.735598	-0.416675		1.30125	1.00022	1.21827		0.994925	0.977405	1.00505
180	-0.606501	-0.735604	-0.416457		1.29957	1.00021	1.21682		0.994963	0.977662	1.00499
180.5	-0.60652	-0.735707	-0.416444		1.29789	1.00021	1.2154		0.995	0.977917	1.00493
181	-0.606538	-0.735832	-0.416432		1.29624	1.0002	1.21399		0.995037	0.978169	1.00485
181.5	-0.606557	-0.735943	-0.41642		1.29459	1.00019	1.21259		0.995073	0.978418	1.00477
182	-0.606575	-0.735948	-0.416408		1.29295	1.00018	1.2112		0.995109	0.978625	1.0047
182.5	-0.606593	-0.735952	-0.416225		1.29133	1.00018	1.20983		0.995145	0.978817	1.00462
183	-0.606612	-0.735957	-0.415981		1.28971	1.00017	1.20847		0.995181	0.979006	1.00454
183.5	-0.60663	-0.735962	-0.415906		1.28811	1.00016	1.20712		0.995216	0.979194	1.00447
184	-0.606648	-0.735966	-0.415908		1.28652	1.00016	1.20578		0.995251	0.979381	1.0044
184.5	-0.606667	-0.735971	-0.415773		1.28493	1.00015	1.20445		0.995286	0.979565	1.00432
185	-0.606685	-0.735975	-0.415614		1.28336	1.00015	1.20313		0.995321	0.979748	1.00425
185.5	-0.606703	-0.735979	-0.415457		1.2818	1.00014	1.20183		0.995355	0.979928	1.0042
186	-0.606721	-0.735984	-0.415327		1.28025	1.00013	1.20053		0.99539	0.980134	1.00416
186.5	-0.60674	-0.735988	-0.415339		1.2787	1.00013	1.1992		0.995423	0.980368	1.00412
187	-0.606758	-0.735992	-0.415351		1.27717	1.00013	1.19786		0.995457	0.980601	1.00409
187.5	-0.606776	-0.735996	-0.415362		1.27565	1.00012	1.19653		0.995491	0.98083	1.00404
188	-0.606794	-0.736	-0.415373		1.27413	1.00011	1.19522		0.995524	0.981057	1.00399
188.5	-0.606812	-0.736004	-0.415291		1.27263	1.00011	1.19392		0.995557	0.981281	1.00394
189	-0.60683	-0.736008	-0.415209		1.27114	1.0001	1.19262		0.995589	0.981479	1.0039
189.5	-0.606848	-0.736012	-0.415164		1.26965	1.0001	1.19134		0.995622	0.981663	1.00385
190	-0.606866	-0.736016	-0.415179		1.26817	1.00009	1.19006		0.995654	0.98184	1.0038
190.5	-0.606884	-0.73602	-0.415194		1.26671	1.00009	1.1888		0.995686	0.981991	1.00376
191	-0.606902	-0.736024	-0.415209		1.26525	1.00008	1.18754		0.995718	0.982138	1.00371
191.5	-0.60692	-0.736027	-0.415224		1.2638	1.00008	1.18629		0.995749	0.982283	1.00367
192	-0.606938	-0.736031	-0.415238		1.26236	1.00008	1.18505		0.995781	0.982427	1.00362
192.5	-0.606955	-0.736035	-0.415253		1.26094	1.00008	1.18382		0.995812	0.98257	1.00358
193	-0.606973	-0.736038	-0.415263		1.25952	1.00007	1.1826		0.995842	0.982712	1.00355
193.5	-0.606991	-0.736042	-0.415267		1.25812	1.00007	1.18138		0.995873	0.982853	1.00351
194	-0.607009	-0.736046	-0.415272		1.25673	1.00006	1.18018		0.995903	0.982993	1.00348
194.5	-0.607026	-0.736049	-0.415277		1.25534	1.00006	1.17898		0.995933	0.983156	1.00344
195	-0.607044	-0.736053	-0.415282		1.25397	1.00006	1.1778		0.995963	0.983324	1.0034
195.5	-0.607061	-0.736056	-0.415287		1.2526	1.00006	1.17664		0.995993	0.983489	1.00337
196	-0.607079	-0.73606	-0.415291		1.25124	1.00005	1.17549		0.996022	0.983613	1.00332
196.5	-0.607097	-0.736063	-0.415296		1.24989	1.00005	1.17434		0.996051	0.983736	1.00327
197	-0.607114	-0.736067	-0.415301		1.24855	1.00004	1.17323		0.99608	0.983874	1.00322
197.5	-0.607132	-0.73607	-0.415305		1.24722	1.00004	1.17212		0.996109	0.984018	1.00317
198	-0.607149	-0.736073	-0.41531		1.2459	1.00004	1.17103		0.996137	0.984187	1.00313
198.5	-0.607166	-0.736077	-0.415314		1.24458	1.00004	1.16994		0.996166	0.984372	1.00308
199	-0.607184	-0.73608	-0.415319		1.24328	1.00003	1.16886		0.996194	0.984526	1.00304
199.5	-0.607201	-0.736097	-0.415323		1.24198	1.00003	1.16778		0.996222	0.98466	1.003
200	-0.607219	-0.736114	-0.415328		1.24069	1.00003	1.16672		0.99625	0.984792	1.00296
200.5	-0.607236	-0.73613	-0.415332		1.2394	1.00003	1.16566		0.996277	0.984939	1.00292
201	-0.607253	-0.736147	-0.415336		1.23813	1.00002	1.16463		0.996304	0.985123	1.00288
201.5	-0.60727	-0.736163	-0.41534		1.23686	1.00002	1.16361		0.996332	0.985305	1.00284
202	-0.607287	-0.736179	-0.415345		1.2356	1.00002	1.1626		0.996358	0.98547	1.0028
202.5	-0.607305	-0.736194	-0.415349		1.23435	1.00002	1.1616		0.996385	0.985612	1.00276
203	-0.607322	-0.736225	-0.415353		1.2331	1.00001	1.1606		0.996412	0.985722	1.00272
203.5	-0.607339	-0.736285	-0.415357		1.23187	1.00001	1.15961		0.996438	0.985831	1.00268
204	-0.607356	-0.736345	-0.415361		1.23064	1.00001	1.15863		0.996464	0.985939	1.00264
204.5	-0.607373	-0.736405	-0.415288		1.22942	1.00001	1.15765		0.99649	0.986057	1.00261
205	-0.60739	-0.736423	-0.415167		1.2282	1.00001	1.15668		0.996516	0.986187	1.00257
205.5	-0.607407	-0.736437	-0.415053		1.22699	1	1.15572		0.996542	0.986316	1.00253
206	-0.607424	-0.73645	-0.415056		1.22579	1	1.15476		0.996567	0.986443	1.00249
206.5	-0.607441	-0.736463	-0.41506		1.22459	1	1.15381		0.996592	0.986569	1.00245
207	-0.607458	-0.736476	-0.414943		1.22341	1	1.15287		0.996617	0.986726	1.00241
207.5	-0.607475	-0.736489	-0.414749		1.22223	1	1.15193		0.996642	0.986883	1.00238
208	-0.607491	-0.736502	-0.414555		1.22105	1	1.15099		0.996667	0.987039	1.00234
208.5	-0.607508	-0.736515	-0.414456		1.21988	0.999998	1.15006		0.996692	0.987192	1.00231
209	-0.607525	-0.736527	-0.414455		1.21872	0.999997	1.14914		0.996716	0.987344	1.00227
209.5	-0.607542	-0.73658	-0.414454		1.21757	0.999996	1.14823		0.99674	0.987494	1.00224
210	-0.607558	-0.736591	-0.414453		1.21642	0.999996	1.14732		0.996764	0.987652	1.00221
210.5	-0.607575	-0.736602	-0.414452		1.21527	0.999996	1.14641		0.996788	0.987819	1.00217
211	-0.607592	-0.736612	-0.414451		1.21414	0.999995	1.14551		0.996812	0.987984	1.00214
211.5	-0.607608	-0.736622	-0.41445		1.213	0.999995	1.14461		0.996836	0.988144	1.00211
212	-0.607625	-0.736632	-0.414449		1.21188	0.999993	1.14373		0.996859	0.988291	1.00208
212.5	-0.607641	-0.73665	-0.414448		1.21076	0.999992	1.14285		0.996882	0.988436	1.00205
213	-0.607658	-0.736687	-0.414446		1.20966	0.999991	1.14197		0.996905	0.988579	1.00202
213.5	-0.607674	-0.736724	-0.414445		1.20857	0.999989	1.14111		0.996928	0.98872	1.00199
214	-0.607691	-0.73676	-0.414444		1.20748	0.999988	1.14026		0.99695	0.98886	1.00197
214.5	-0.607707	-0.736797	-0.414443		1.20641	0.999987	1.13938		0.996973	0.988998	1.00194
215	-0.607723	-0.736832	-0.414442		1.20533	0.999986	1.13845		0.996995	0.989134	1.00191
215.5	-0.60774	-0.736856	-0.414441		1.20427	0.999985	1.13753		0.997017	0.989268	1.00189
216	-0.607756	-0.736866	-0.41444		1.20321	0.999985	1.13661		0.997039	0.989381	1.00186
216.5	-0.607772	-0.736876	-0.414438		1.20215	0.999985	1.13571		0.997061	0.989487	1.00185
217	-0.607788	-0.736885	-0.414437		1.20111	0.999984	1.1348		0.997082	0.989592	1.00182
217.5	-0.607804	-0.736894	-0.414436		1.20007	0.999984	1.13391		0.997104	0.989695	1.0018
218	-0.607821	-0.736904	-0.414434		1.19903	0.999983	1.13302		0.997125	0.989798	1.00178
218.5	-0.607837	-0.736913	-0.414433		1.198	0.999982	1.13214		0.997146	0.989899	1.00176
219	-0.607853	-0.736922	-0.414432		1.19698	0.999981	1.13126		0.997167	0.990005	1.00174
219.5	-0.607869	-0.736931	-0.41443		1.19596	0.99998	1.13045		0.997188	0.990111	1.00171
220	-0.607885	-0.736939	-0.414429		1.19495	0.999979	1.12965		0.997208	0.990218	1.00169
220.5	-0.607901	-0.736948	-0.414427		1.19395	0.999978	1.12885		0.997229	0.99033	1.00167
221	-0.607917	-0.736949	-0.414348		1.19295	0.999978	1.12806		0.997249	0.99043	1.00164
221.5	-0.607933	-0.736949	-0.414261		1.19195	0.999976	1.12727		0.997269	0.990506	1.00162
222	-0.607948	-0.73695	-0.414175		1.19096	0.999976	1.12648		0.99729	0.990595	1.00159
222.5	-0.607964	-0.73695	-0.414089		1.18998	0.999976	1.1257		0.997309	0.990706	1.00157
223	-0.60798	-0.736951	-0.414005		1.189	0.999973	1.12493		0.997329	0.990815	1.00155
223.5	-0.607996	-0.736951	-0.413921		1.18803	0.999973	1.12416		0.997349	0.990923	1.00153
224	-0.608011	-0.736952	-0.413839		1.18706	0.999971	1.1234		0.997368	0.99103	1.00151
224.5	-0.608027	-0.736952	-0.413835		1.1861	0.999971	1.12263		0.997388	0.991136	1.00149
225	-0.608043	-0.736952	-0.413834		1.18515	0.999972	1.12188		0.997407	0.99124	1.00147
225.5	-0.608058	-0.736953	-0.413833		1.18419	0.999971	1.12113		0.997426	0.991324	1.00145
226	-0.608074	-0.736953	-0.413832		1.18325	0.999967	1.12039		0.997445	0.991402	1.00143
226.5	-0.608089	-0.736954	-0.413831		1.18231	0.999967	1.11966		0.997464	0.991479	1.00141
227	-0.608105	-0.736954	-0.41383		1.18137	0.999966	1.11889		0.997483	0.991565	1.00139
227.5	-0.60812	-0.736954	-0.41383		1.18044	0.999964	1.11813		0.997501	0.991665	1.00137
228	-0.608136	-0.736955	-0.41383		1.17951	0.999964	1.11737		0.99752	0.991764	1.00135
228.5	-0.608151	-0.736955	-0.41383		1.17859	0.999963	1.11661		0.997538	0.991861	1.00133
229	-0.608167	-0.736955	-0.41383		1.17767	0.999963	1.11586		0.997556	0.991957	1.00131
229.5	-0.608182	-0.736956	-0.41383		1.17676	0.999962	1.11512		0.997574	0.992056	1.0013
230	-0.608197	-0.736956	-0.41383		1.17585	0.999961	1.11438		0.997592	0.992157	1.00128
230.5	-0.608212	-0.736956	-0.41383		1.17495	0.999959	1.11364		0.99761	0.992252	1.00126
231	-0.608228	-0.736957	-0.41383		1.17405	0.999958	1.11291		0.997628	0.992337	1.00125
231.5	-0.608243	-0.736957	-0.413831		1.17316	0.999958	1.11219		0.997646	0.99242	1.00123
232	-0.608258	-0.736957	-0.413831		1.17227	0.999957	1.11147		0.997663	0.992494	1.00121
232.5	-0.608273	-0.736958	-0.413831		1.17138	0.999957	1.11076		0.997681	0.992562	1.0012
233	-0.608288	-0.736958	-0.413832		1.1705	0.999956	1.11005		0.997698	0.992633	1.00118
233.5	-0.608303	-0.736959	-0.413831		1.16964	0.999955	1.10934		0.997715	0.992705	1.00116
234	-0.608318	-0.736959	-0.413831		1.16878	0.999955	1.10866		0.997732	0.992777	1.00115
234.5	-0.608333	-0.73696	-0.413831		1.16792	0.999955	1.108		0.997748	0.992843	1.00113
235	-0.608348	-0.73696	-0.413831		1.16707	0.999955	1.10734		0.997765	0.992903	1.00112
235.5	-0.608363	-0.736961	-0.413831		1.16623	0.999955	1.10668		0.997781	0.992962	1.0011
236	-0.608378	-0.736961	-0.413831		1.16539	0.999955	1.10603		0.997798	0.993015	1.00108
236.5	-0.608393	-0.736962	-0.41381		1.16455	0.999954	1.10538		0.997814	0.993071	1.00107
237	-0.608407	-0.736963	-0.413777		1.16372	0.999954	1.10474		0.99783	0.993128	1.00105
237.5	-0.608422	-0.736963	-0.413746		1.16289	0.999954	1.1041		0.997846	0.993185	1.00104
238	-0.608437	-0.736964	-0.413714		1.16207	0.999953	1.10346		0.997862	0.993241	1.00102
238.5	-0.608451	-0.736969	-0.413683		1.16125	0.999954	1.10283		0.997877	0.993297	1.00101
239	-0.608466	-0.736973	-0.413653		1.16044	0.999953	1.1022		0.997893	0.993353	1.00099
239.5	-0.608481	-0.736978	-0.413573		1.15963	0.999953	1.10157		0.997909	0.993408	1.00098
240	-0.608495	-0.736983	-0.413481		1.15883	0.999955	1.10095		0.997924	0.993473	1.00097
240.5	-0.60851	-0.736988	-0.41339		1.15803	0.999955	1.10034		0.997939	0.993543	1.00095
241	-0.608524	-0.736993	-0.413354		1.15723	0.999954	1.09972		0.997955	0.993611	1.00094
241.5	-0.608539	-0.736997	-0.413325		1.15644	0.999954	1.09911		0.99797	0.993679	1.00092
242	-0.608553	-0.737002	-0.413296		1.15566	0.999954	1.09851		0.997985	0.993737	1.00091
242.5	-0.608568	-0.737006	-0.413267		1.15487	0.999952	1.0979		0.997999	0.993793	1.0009
243	-0.608582	-0.737011	-0.413239		1.1541	0.999951	1.09731		0.998014	0.99385	1.00088
243.5	-0.608596	-0.737015	-0.413211		1.15332	0.99995	1.09671		0.998029	0.99391	1.00087
244	-0.60861	-0.737019	-0.413184		1.15255	0.999949	1.09612		0.998043	0.993974	1.00086
244.5	-0.608625	-0.737024	-0.413157		1.15179	0.99995	1.09554		0.998058	0.994038	1.00085
245	-0.608639	-0.737028	-0.41313		1.15102	0.999949	1.09495		0.998072	0.994105	1.00083
245.5	-0.608653	-0.737032	-0.413104		1.15027	0.999949	1.09438		0.998086	0.994172	1.00082
246	-0.608667	-0.737036	-0.413078		1.14951	0.999949	1.0938		0.998101	0.994238	1.00081
246.5	-0.608681	-0.73704	-0.413067		1.14876	0.999948	1.09324		0.998115	0.994304	1.0008
247	-0.608695	-0.737044	-0.413068		1.14802	0.999947	1.09267		0.998129	0.994368	1.00079
247.5	-0.608709	-0.737048	-0.413069		1.14727	0.999946	1.09211		0.998143	0.994432	1.00077
248	-0.608723	-0.73705	-0.41307		1.14653	0.999947	1.09155		0.998156	0.994495	1.00076
248.5	-0.608737	-0.73705	-0.413071		1.1458	0.999945	1.091		0.99817	0.994558	1.00075
249	-0.608751	-0.73705	-0.413072		1.14507	0.999944	1.09045		0.998184	0.994619	1.00074
249.5	-0.608765	-0.73705	-0.413073		1.14434	0.999945	1.0899		0.998197	0.99468	1.00073
250	-0.608779	-0.73705	-0.413074		1.14362	0.999947	1.08936		0.99821	0.994741	1.00073
250.5	-0.608793	-0.73705	-0.413074		1.1429	0.999947	1.08882		0.998224	0.994801	1.00073
251	-0.608806	-0.73705	-0.413075		1.14218	0.999946	1.08828		0.998237	0.99486	1.00073
251.5	-0.60882	-0.73705	-0.413076		1.14146	0.999947	1.08775		0.99825	0.994918	1.00072
252	-0.608834	-0.73705	-0.413077		1.14075	0.999946	1.08722		0.998263	0.994976	1.00071
252.5	-0.608847	-0.73705	-0.413077		1.14005	0.999945	1.08669		0.998276	0.995033	1.0007
253	-0.608861	-0.73705	-0.413078		1.13934	0.999943	1.08617		0.998289	0.995089	1.00069
253.5	-0.608875	-0.73705	-0.413079		1.13865	0.999943	1.08565		0.998302	0.995145	1.00068
254	-0.608888	-0.73705	-0.413079		1.13795	0.999945	1.08513		0.998314	0.995202	1.00067
254.5	-0.608902	-0.737051	-0.41308		1.13726	0.999945	1.08462		0.998327	0.99526	1.00066
255	-0.608915	-0.737051	-0.41308		1.13658	0.999946	1.0841		0.998339	0.995317	1.00065
255.5	-0.608929	-0.737051	-0.413081		1.13589	0.999946	1.0836		0.998352	0.995373	1.00064
256	-0.608942	-0.737051	-0.413081		1.13522	0.999946	1.08309		0.998364	0.995421	1.00063
256.5	-0.608956	-0.737051	-0.413082		1.13454	0.999945	1.0826		0.998376	0.995465	1.00062
257	-0.608969	-0.737051	-0.413082		1.13387	0.999945	1.08212		0.998388	0.995508	1.00061
257.5	-0.608983	-0.737051	-0.413083		1.13321	0.999944	1.08164		0.9984	0.995552	1.0006
258	-0.608996	-0.737051	-0.413083		1.13254	0.999945	1.08116		0.998412	0.995594	1.00059
258.5	-0.609009	-0.737051	-0.413084		1.13189	0.999946	1.08068		0.998424	0.995636	1.00059
259	-0.609023	-0.737052	-0.413084		1.13123	0.999946	1.0802		0.998436	0.995678	1.00058
259.5	-0.623755	-0.7498	-0.427772		1.95366	1.2981	2.04022		1.86203	1.46695	2.11099
260	-0.639637	-0.767736	-0.445303		3.1507	1.66901	3.36924		3.17104	2.08271	3.70702
260.5	-0.648794	-0.781449	-0.461392		4.10711	2.06129	4.45289		4.21274	2.71266	5.17117
261	-0.651731	-0.790969	-0.469597		4.60366	2.44341	5.09536		4.71848	3.22265	6.21479
261.5	-0.65103	-0.797692	-0.476617		4.80053	2.77665	5.50102		4.87506	3.56551	6.81853
262	-0.648371	-0.803062	-0.481371		4.84457	3.03125	5.69372		4.85605	3.69511	7.05255
262.5	-0.644586	-0.807851	-0.482619		4.81018	3.21366	5.7778		4.74994	3.74225	6.94268
263	-0.640118	-0.808747	-0.482113		4.73374	3.32142	5.76105		4.60021	3.70209	6.61524
263.5	-0.635215	-0.809738	-0.479008		4.63403	3.37723	5.67584		4.42927	3.62465	6.18418
264	-0.63004	-0.810085	-0.476686		4.52155	3.38937	5.5175		4.24958	3.51813	5.70588
264.5	-0.624708	-0.808376	-0.473366		4.40296	3.36405	5.32117		4.06886	3.39175	5.22656
265	-0.619308	-0.806292	-0.469108		4.28287	3.32039	5.09048		3.89228	3.23679	4.78707
265.5	-0.613911	-0.802763	-0.46409		4.16422	3.26666	4.86249		3.72293	3.08431	4.37781
266	-0.608577	-0.798245	-0.459419		4.04892	3.18989	4.6407		3.56262	2.91524	4.01997
266.5	-0.604168	-0.795054	-0.454862		4.08405	3.23002	4.65171		3.55862	2.91627	3.97483
267	-0.600077	-0.792882	-0.450098		4.16788	3.29499	4.71537		3.6037	2.92341	3.98668
267.5	-0.595874	-0.790521	-0.446153		4.25376	3.34817	4.78612		3.64943	2.91661	4.02144
268	-0.591301	-0.788834	-0.442463		4.30843	3.39825	4.87178		3.66257	2.89837	4.06113
268.5	-0.586256	-0.785945	-0.437781		4.31577	3.42914	4.91044		3.62812	2.86284	4.06842
269	-0.580785	-0.782369	-0.432136		4.28072	3.4476	4.91935		3.55251	2.81831	4.01377
269.5	-0.574982	-0.777173	-0.425548		4.21522	3.44881	4.86628		3.44889	2.75357	3.89398
270	-0.568938	-0.77305	-0.418475		4.13009	3.43485	4.76786		3.32884	2.68348	3.73936
270.5	-0.562727	-0.767115	-0.411928		4.03305	3.40545	4.6497		3.20056	2.60591	3.55132
271	-0.55641	-0.762072	-0.405757		3.9295	3.36034	4.4987		3.06961	2.51012	3.3569
271.5	-0.550037	-0.756202	-0.399388		3.82326	3.29409	4.34109		2.93986	2.40817	3.16804
272	-0.543652	-0.749474	-0.393165		3.7171	3.22179	4.16853		2.81396	2.29423	2.98856
272.5	-0.537293	-0.743634	-0.386075		3.61301	3.14982	4.00605		2.69369	2.17127	2.83178
273	-0.530997	-0.736905	-0.378862		3.51241	3.06837	3.85555		2.58025	2.04556	2.69033
273.5	-0.525442	-0.733699	-0.372431		3.54163	3.09339	3.88554		2.58416	2.06952	2.70147
274	-0.520181	-0.72935	-0.365961		3.61482	3.12974	3.97728		2.62694	2.09912	2.76131
274.5	-0.514893	-0.724892	-0.359886		3.69197	3.17103	4.09217		2.67238	2.12455	2.85302
275	-0.509368	-0.720892	-0.352164		3.74352	3.20622	4.19184		2.69431	2.14264	2.95464
275.5	-0.503507	-0.715068	-0.344944		3.75431	3.22501	4.26819		2.6799	2.14502	3.01487
276	-0.497333	-0.710132	-0.337728		3.7279	3.23919	4.29172		2.63314	2.13948	3.03967
276.5	-0.490912	-0.705211	-0.330933		3.67441	3.2292	4.28129		2.56376	2.1191	3.0035
277	-0.484311	-0.699565	-0.324104		3.60326	3.20924	4.22343		2.48069	2.07793	2.9458
277.5	-0.477586	-0.692999	-0.316333		3.52127	3.17497	4.13432		2.3903	2.02684	2.84005
278	-0.470781	-0.686465	-0.308475		3.43322	3.12865	4.02185		2.29701	1.96541	2.72517
278.5	-0.463934	-0.680934	-0.301131		3.34255	3.07312	3.90028		2.20393	1.88977	2.59821
279	-0.457079	-0.676564	-0.293835		3.25173	2.99844	3.78007		2.11318	1.81041	2.47662
279.5	-0.450246	-0.669933	-0.286385		3.16256	2.91107	3.65391		2.02626	1.72449	2.35646
280	-0.443462	-0.663844	-0.278165		3.07633	2.81989	3.52983		1.94414	1.63309	2.24653
280.5	-0.437312	-0.656708	-0.270726		3.10748	2.85088	3.57781		1.95531	1.65896	2.29999
281	-0.431419	-0.652545	-0.263683		3.17871	2.89663	3.67271		1.99781	1.6934	2.39888
281.5	-0.425522	-0.646783	-0.257179		3.25388	2.94099	3.7777		2.04285	1.73074	2.52332
282	-0.41944	-0.64059	-0.250271		3.30599	2.97794	3.8867		2.06913	1.75813	2.63216
282.5	-0.413088	-0.63476	-0.243366		3.321	2.99586	3.9652		2.06587	1.77382	2.71345
283	-0.406481	-0.630072	-0.236171		3.30194	3.00425	4.01828		2.03596	1.76584	2.75472
283.5	-0.399673	-0.624618	-0.228315		3.25795	2.99685	4.01467		1.98717	1.74771	2.75826
284	-0.392719	-0.61998	-0.219879		3.19762	2.9705	3.96657		1.92669	1.71642	2.72051
284.5	-0.385663	-0.615963	-0.210905		3.12715	2.9296	3.90298		1.85973	1.67291	2.65595
285	-0.378544	-0.608913	-0.202518		3.05093	2.88164	3.82443		1.78992	1.62089	2.57107
285.5	-0.371391	-0.604495	-0.193594		2.97209	2.82298	3.72393		1.71982	1.55802	2.46743
286	-0.36423	-0.599347	-0.183205		2.89293	2.75287	3.61991		1.6512	1.49563	2.34631
286.5	-0.357086	-0.593259	-0.172225		2.81508	2.67728	3.51531		1.5853	1.43016	2.22961
287	-0.349982	-0.587291	-0.161676		2.73975	2.59559	3.39772		1.52297	1.36628	2.1118
287.5	-0.342938	-0.58166	-0.152723		2.6678	2.5205	3.28067		1.46473	1.30378	2.00978
288	-0.335978	-0.576054	-0.144701		2.59982	2.43755	3.17292		1.41093	1.2426	1.90756
288.5	-0.329125	-0.569517	-0.13591		2.5362	2.35693	3.06722		1.36171	1.18571	1.80746
289	-0.322403	-0.561967	-0.127259		2.47717	2.27432	2.96632		1.3171	1.13153	1.72409
289.5	-0.31584	-0.555499	-0.118737		2.4228	2.19895	2.87469		1.27702	1.07724	1.65315
290	-0.309464	-0.55119	-0.110419		2.37307	2.11576	2.79005		1.24132	1.02747	1.59319
290.5	-0.303307	-0.546506	-0.101073		2.32787	2.03648	2.71895		1.20979	0.976623	1.54159
291	-0.297402	-0.540341	-0.0928128		2.28699	1.97143	2.64874		1.18217	0.927956	1.49674
291.5	-0.291783	-0.535649	-0.0853527		2.25019	1.9055	2.58934		1.15816	0.889096	1.45579
292	-0.286484	-0.530545	-0.0775354		2.21718	1.84569	2.52715		1.13745	0.850196	1.41623
292.5	-0.281537	-0.526557	-0.0709715		2.18764	1.77889	2.47869		1.11972	0.822575	1.38483
293	-0.276972	-0.521769	-0.0639288		2.16125	1.71965	2.42931		1.10466	0.79711	1.35774
293.5	-0.272812	-0.517766	-0.0572762		2.13768	1.66561	2.38717		1.09194	0.771708	1.3313
294	-0.269074	-0.512832	-0.0511202		2.11658	1.61746	2.34872		1.08128	0.755077	1.31125
294.5	-0.265764	-0.509214	-0.0457214		2.09766	1.57458	2.31004		1.07239	0.735241	1.2915
295	-0.262881	-0.506682	-0.0405216		2.08061	1.5382	2.27431		1.06501	0.725421	1.27243
295.5	-0.260413	-0.503965	-0.0367439		2.06517	1.50518	2.24755		1.0589	0.712153	1.25786
296	-0.258338	-0.502278	-0.032688		2.05109	1.47599	2.21738		1.05388	0.707503	1.24458
296.5	-0.256628	-0.500267	-0.0280726		2.03816	1.44736	2.19348		1.04974	0.703572	1.23347
297	-0.25525	-0.498745	-0.0235349		2.0262	1.41911	2.17216		1.04635	0.701325	1.22283
297.5	-0.254168	-0.497068	-0.0201765		2.01505	1.39912	2.15088		1.04356	0.700905	1.21382
298	-0.253346	-0.495149	-0.0178149		2.00457	1.37398	2.12938		1.04127	0.702506	1.20448
298.5	-0.252747	-0.492697	-0.0161092		1.99466	1.35749	2.10826		1.03938	0.707085	1.19623
299	-0.252338	-0.491572	-0.0134469		1.98523	1.3418	2.08857		1.03782	0.710269	1.18953
299.5	-0.252087	-0.49081	-0.0116259		1.97619	1.32758	2.07284		1.03653	0.711769	1.18269
300	-0.251968	-0.489212	-0.00971793		1.96749	1.31343	2.05725		1.03545	0.715202	1.17606
300.5	-0.251957	-0.487364	-0.00907601		1.95908	1.29872	2.04217		1.03454	0.720574	1.17083
301	-0.252035	-0.486059	-0.00633001		1.95091	1.28354	2.02571		1.03377	0.725789	1.16466
301.5	-0.252183	-0.485153	-0.00296721		1.94294	1.26854	2.0146		1.03312	0.72947	1.15888
302	-0.252387	-0.484938	-0.000150589		1.93516	1.25649	2.00054		1.03255	0.734292	1.15467
302.5	-0.252636	-0.484368	0.00154813		1.92755	1.24711	1.98619		1.03205	0.74104	1.1501
303	-0.252921	-0.483465	0.00451842		1.92007	1.23628	1.97149		1.0316	0.748499	1.14642
303.5	-0.253234	-0.482582	0.00662676		1.91272	1.22713	1.95841		1.03121	0.75449	1.1435
304	-0.253567	-0.48269	0.00831671		1.90549	1.21846	1.94665		1.03085	0.759814	1.14037
304.5	-0.253918	-0.483468	0.00995948		1.89837	1.21043	1.93596		1.03051	0.765406	1.13696
305	-0.254281	-0.484024	0.0117944		1.89135	1.20227	1.92606		1.0302	0.771813	1.13463
305.5	-0.254653	-0.48471	0.013344		1.88442	1.19548	1.91449		1.02991	0.775867	1.13259
306	-0.255031	-0.484218	0.0146144		1.87758	1.18928	1.90327		1.02964	0.781673	1.13006
306.5	-0.255414	-0.48477	0.0146338		1.87082	1.18299	1.89404		1.02938	0.787076	1.12652
307	-0.2558	-0.485206	0.0147903		1.86415	1.176	1.8839		1.02913	0.791973	1.12351
307.5	-0.256187	-0.485023	0.0160457		1.85755	1.16906	1.87382		1.02888	0.79641	1.12056
308	-0.256575	-0.485262	0.0174987		1.85103	1.16191	1.86281		1.02864	0.801806	1.11771
308.5	-0.256964	-0.485157	0.0184066		1.84458	1.15534	1.85198		1.02841	0.805396	1.11505
309	-0.257351	-0.485102	0.0183771		1.8382	1.14912	1.84518		1.02819	0.808847	1.11245
309.5	-0.257738	-0.48525	0.0192497		1.83188	1.14383	1.83743		1.02796	0.813274	1.11005
310	-0.258123	-0.48537	0.0194635		1.82564	1.13854	1.83051		1.02774	0.816238	1.10733
310.5	-0.258506	-0.485082	0.0195983		1.81946	1.13344	1.82131		1.02753	0.821304	1.1048
311	-0.258887	-0.484998	0.0219052		1.81335	1.12794	1.81159		1.02732	0.825225	1.10256
311.5	-0.259265	-0.485882	0.0237518		1.8073	1.1229	1.80413		1.02711	0.828028	1.09983
312	-0.259642	-0.486355	0.0241411		1.80131	1.11885	1.7956		1.0269	0.832118	1.09814
312.5	-0.260016	-0.486691	0.024592		1.79538	1.11478	1.78702		1.02669	0.834771	1.0965
313	-0.260387	-0.486416	0.0255056		1.78952	1.11028	1.77974		1.02649	0.837017	1.09492
313.5	-0.260756	-0.486082	0.0252061		1.78371	1.10653	1.77264		1.02629	0.83934	1.09321
314	-0.261122	-0.486377	0.0258619		1.77796	1.10243	1.76477		1.02609	0.84235	1.09155
314.5	-0.261486	-0.486756	0.0258896		1.77227	1.09824	1.75623		1.02589	0.845268	1.09002
315	-0.261848	-0.486766	0.0262279		1.76664	1.09416	1.74708		1.02569	0.847861	1.08791
315.5	-0.262207	-0.48692	0.0280607		1.76106	1.09111	1.73892		1.0255	0.850232	1.08645
316	-0.262563	-0.48716	0.0291662		1.75554	1.08828	1.73116		1.0253	0.852047	1.08501
316.5	-0.262917	-0.487395	0.0300176		1.75007	1.08534	1.72365		1.02511	0.854122	1.08346
317	-0.263268	-0.487623	0.0305785		1.74466	1.08251	1.71671		1.02492	0.856976	1.08175
317.5	-0.263616	-0.487845	0.0307821		1.7393	1.07959	1.70932		1.02473	0.860578	1.08013
318	-0.263962	-0.487981	0.0305521		1.73399	1.07643	1.70226		1.02454	0.862201	1.07888
318.5	-0.264306	-0.487992	0.0303276		1.72873	1.07393	1.69588		1.02436	0.864397	1.07774
319	-0.264646	-0.488004	0.0301083		1.72353	1.07163	1.68774		1.02417	0.866981	1.07688
319.5	-0.264984	-0.488656	0.0298942		1.71837	1.06949	1.6816		1.02399	0.870486	1.07607
320	-0.26532	-0.488869	0.0296851		1.71327	1.06725	1.67562		1.02381	0.873302	1.075
320.5	-0.265653	-0.489122	0.0307589		1.70821	1.06488	1.66892		1.02363	0.876744	1.07407
321	-0.265984	-0.489404	0.0306685		1.7032	1.06233	1.6618		1.02345	0.878719	1.0728
321.5	-0.266312	-0.489684	0.0303932		1.69824	1.05985	1.65547		1.02327	0.880968	1.07172
322	-0.266638	-0.48979	0.0303026		1.69333	1.05766	1.64947		1.0231	0.883131	1.07057
322.5	-0.266961	-0.489737	0.0308383		1.68846	1.05579	1.64384		1.02292	0.885724	1.0695
323	-0.267282	-0.489687	0.0310061		1.68364	1.05416	1.63827		1.02275	0.887982	1.06783
323.5	-0.267601	-0.49021	0.0319982		1.67886	1.05246	1.63309		1.02258	0.889809	1.0665
324	-0.267918	-0.490711	0.0322609		1.67413	1.0509	1.62731		1.02241	0.892126	1.0658
324.5	-0.268232	-0.490713	0.0323013		1.66944	1.04937	1.62209		1.02224	0.895014	1.06487
325	-0.268544	-0.490715	0.0322338		1.6648	1.04772	1.6166		1.02207	0.896146	1.06395
325.5	-0.268854	-0.490894	0.0327348		1.6602	1.04614	1.61134		1.02191	0.897531	1.06271
326	-0.269162	-0.491117	0.0333146		1.65564	1.04451	1.60613		1.02174	0.899089	1.06148
326.5	-0.269467	-0.491603	0.0337985		1.65113	1.04293	1.60098		1.02158	0.900254	1.06049
327	-0.26977	-0.491943	0.0339832		1.64665	1.0414	1.59588		1.02141	0.901434	1.05949
327.5	-0.270071	-0.492083	0.0341583		1.64222	1.03994	1.59084		1.02125	0.902318	1.05858
328	-0.27037	-0.492163	0.0343244		1.63782	1.03852	1.58586		1.02109	0.904018	1.05769
328.5	-0.270667	-0.492241	0.0343803		1.63347	1.03714	1.581		1.02093	0.906172	1.05674
329	-0.270962	-0.492421	0.0343756		1.62916	1.03582	1.57606		1.02077	0.907491	1.05564
329.5	-0.271254	-0.492673	0.0347008		1.62488	1.0348	1.57123		1.02062	0.909342	1.05452
330	-0.271545	-0.492916	0.0352114		1.62064	1.03382	1.5665		1.02046	0.910901	1.05351
330.5	-0.271833	-0.493406	0.03537		1.61645	1.03285	1.56174		1.02031	0.912236	1.05253
331	-0.272119	-0.493724	0.035443		1.61228	1.03179	1.55707		1.02015	0.913553	1.05183
331.5	-0.272404	-0.493796	0.0354995		1.60816	1.03067	1.55245		1.02	0.914921	1.05106
332	-0.272686	-0.493742	0.0352641		1.60407	1.02958	1.54756		1.01985	0.916428	1.05031
332.5	-0.272966	-0.49369	0.0350863		1.60002	1.02849	1.54193		1.0197	0.917983	1.04989
333	-0.273244	-0.493768	0.0352518		1.59601	1.02749	1.53711		1.01955	0.918964	1.04921
333.5	-0.27352	-0.494169	0.0351859		1.59203	1.02657	1.53329		1.01941	0.920298	1.04847
334	-0.273794	-0.494568	0.0348353		1.58808	1.02557	1.52896		1.01926	0.921319	1.04744
334.5	-0.274066	-0.495044	0.0346518		1.58417	1.02454	1.52432		1.01912	0.9224	1.0467
335	-0.274336	-0.495533	0.034494		1.58029	1.02356	1.5193		1.01897	0.923632	1.04607
335.5	-0.274604	-0.49595	0.0343478		1.57645	1.02261	1.51396		1.01883	0.924699	1.0454
336	-0.27487	-0.496362	0.0342736		1.57264	1.02174	1.50895		1.01869	0.925756	1.04487
336.5	-0.275134	-0.496929	0.0345815		1.56887	1.021	1.50402		1.01855	0.927014	1.04411
337	-0.275396	-0.497612	0.0349987		1.56512	1.02024	1.49979		1.01841	0.928305	1.04356
337.5	-0.275656	-0.498066	0.0354116		1.56141	1.0195	1.49584		1.01827	0.929387	1.04303
338	-0.275915	-0.498496	0.0358201		1.55773	1.01886	1.49197		1.01813	0.930348	1.04251
338.5	-0.276171	-0.498608	0.0362244		1.55408	1.01824	1.48841		1.018	0.931346	1.04192
339	-0.276426	-0.49864	0.0370569		1.55047	1.01761	1.48489		1.01786	0.932325	1.04136
339.5	-0.276679	-0.498672	0.0379665		1.54688	1.017	1.48139		1.01773	0.933409	1.04088
340	-0.27693	-0.498713	0.0384753		1.54332	1.01641	1.47718		1.01759	0.934603	1.04026
340.5	-0.277179	-0.498771	0.0385572		1.5398	1.01585	1.47366		1.01746	0.935563	1.03965
341	-0.277427	-0.498829	0.0386358		1.5363	1.0153	1.47037		1.01733	0.93651	1.03908
341.5	-0.277673	-0.498885	0.0387112		1.53284	1.01478	1.46712		1.0172	0.937542	1.03849
342	-0.277917	-0.498939	0.0387835		1.5294	1.01427	1.46389		1.01707	0.938539	1.03792
342.5	-0.278159	-0.498992	0.0388529		1.52599	1.01377	1.46069		1.01694	0.939484	1.03741
343	-0.2784	-0.499044	0.0389194		1.52261	1.01326	1.4573		1.01681	0.940415	1.03677
343.5	-0.278639	-0.499094	0.0389833		1.51926	1.01277	1.45361		1.01669	0.941333	1.03623
344	-0.278876	-0.499144	0.0390445		1.51593	1.0123	1.44995		1.01656	0.942512	1.03568
344.5	-0.279112	-0.499192	0.0391033		1.51263	1.01188	1.44633		1.01644	0.943511	1.03512
345	-0.279346	-0.499238	0.0391595		1.50936	1.01147	1.44257		1.01631	0.944367	1.03451
345.5	-0.279579	-0.499284	0.0392134		1.50612	1.01106	1.43876		1.01619	0.945202	1.03397
346	-0.279809	-0.499328	0.039265		1.5029	1.01068	1.43532		1.01607	0.945936	1.03346
346.5	-0.280039	-0.499371	0.0393144		1.49971	1.01035	1.43206		1.01595	0.94666	1.03299
347	-0.280267	-0.499413	0.0393618		1.49655	1.01004	1.42882		1.01583	0.947376	1.0326
347.5	-0.280493	-0.499468	0.0394071		1.49341	1.00973	1.42562		1.01571	0.948082	1.03222
348	-0.280717	-0.499531	0.0394506		1.4903	1.00944	1.42235		1.01559	0.948779	1.03187
348.5	-0.28094	-0.499592	0.0394903		1.48721	1.00915	1.41858		1.01548	0.949467	1.03153
349	-0.281162	-0.499651	0.0395249		1.48415	1.00888	1.41485		1.01536	0.950158	1.03117
349.5	-0.281382	-0.499709	0.0395582		1.48111	1.0086	1.41125		1.01524	0.950894	1.03073
350	-0.2816	-0.499766	0.0395902		1.47809	1.00832	1.40809		1.01513	0.951652	1.03033

## Sheet: FigS11
	FigS11A - Log fold virus				FigS11B - Fold CD8+ T cells				FigS11C - Fold NK cells
Days	Line	95% CI	95% CI		Line	95% CI	95% CI		Line	95% CI	95% CI
-28	0	0	0		1	1	1		1	1	1
-27.5	0	0	0		1	1	1		1	1	1
-27	0	0	0		1	1	1		1	1	1
-26.5	0	0	0		1	1	1		1	1	1
-26	0	0	0		1	1	1		1	1	1
-25.5	0	0	0		1	1	1		1	1	1
-25	0	0	0		1	1	1		1	1	1
-24.5	0	0	0		1	1	1		1	1	1
-24	0	0	0		1	1	1		1	1	1
-23.5	0	0	0		1	1	1		1	1	1
-23	0	0	0		1	1	1		1	1	1
-22.5	0	0	0		1	1	1		1	1	1
-22	0	0	0		1	1	1		1	1	1
-21.5	0	0	0		1	1	1		1	1	1
-21	0	0	0		1	1	1		1	1	1
-20.5	0	0	0		1	1	1		1	1	1
-20	0	0	0		1	1	1		1	1	1
-19.5	0	0	0		1	1	1		1	1	1
-19	0	0	0		1	1	1		1	1	1
-18.5	0	0	0		1	1	1		1	1	1
-18	0	0	0		1	1	1		1	1	1
-17.5	0	0	0		1	1	1		1	1	1
-17	0	0	0		1	1	1		1	1	1
-16.5	0	0	0		1	1	1		1	1	1
-16	0	0	0		1	1	1		1	1	1
-15.5	0	0	0		1	1	1		1	1	1
-15	0	0	0		1	1	1		1	1	1
-14.5	0	0	0		1	1	1		1	1	1
-14	0	0	0		1	1	1		1	1	1
-13.5	0	0	0		1	1	1		1	1	1
-13	0	0	0		1	1	1		1	1	1
-12.5	0	0	0		1	1	1		1	1	1
-12	0	0	0		1	1	1		1	1	1
-11.5	0	0	0		1	1	1		1	1	1
-11	0	0	0		1	1	1		1	1	1
-10.5	0	0	0		1	1	1		1	1	1
-10	0	0	0		1	1	1		1	1	1
-9.5	0	0	0		1	1	1		1	1	1
-9	0	0	0		1	1	1		1	1	1
-8.5	0	0	0		1	1	1		1	1	1
-8	0	0	0		1	1	1		1	1	1
-7.5	0	0	0		1	1	1		1	1	1
-7	0	0	0		1	1	1		1	1	1
-6.5	0	0	0		1	1	1		1	1	1
-6	0	0	0		1	1	1		1	1	1
-5.5	0	0	0		1	1	1		1	1	1
-5	0	0	0		1	1	1		1	1	1
-4.5	0	0	0		1	1	1		1	1	1
-4	0	0	0		1	1	1		1	1	1
-3.5	0	0	0		1	1	1		1	1	1
-3	0	0	0		1	1	1		1	1	1
-2.5	0	0	0		1	1	1		1	1	1
-2	0	0	0		1	1	1		1	1	1
-1.5	0	0	0		1	1	1		1	1	1
-1	0	0	0		1	1	1		1	1	1
-0.5	0	0	0		1	1	1		1	1	1
0	0	0	0		1	1	1		1	1	1
0.5	-0.0203758	-0.624407	-0.0346537		1.35177	1.06708	1.54848		1.16272	1.01221	1.36391
1	-0.0677691	-0.774358	-0.0826887		1.72657	1.13988	1.84222		1.32612	1.02025	1.55161
1.5	-0.132535	-0.835557	-0.133888		1.98725	1.19563	1.99957		1.43303	1.0229	1.63482
2	-0.202023	-0.865255	-0.187071		2.11845	1.2391	2.09033		1.47971	1.01955	1.67289
2.5	-0.269596	-0.88376	-0.233176		2.17136	1.26712	2.14202		1.4899	1.01479	1.68134
3	-0.333095	-0.89284	-0.274037		2.18589	1.27852	2.16439		1.4819	1.00665	1.67753
3.5	-0.391784	-0.900947	-0.307693		2.18131	1.28832	2.18321		1.46471	0.99858	1.66584
4	-0.445506	-0.909854	-0.339826		2.16708	1.29404	2.17902		1.44288	0.989139	1.64645
4.5	-0.494311	-0.914432	-0.363258		2.14711	1.29871	2.1709		1.41841	0.980068	1.62261
5	-0.538337	-0.920288	-0.382358		2.12355	1.29738	2.15787		1.39244	0.97107	1.59648
5.5	-0.577867	-0.922815	-0.400584		2.09794	1.29662	2.14759		1.36581	0.961842	1.56961
6	-0.613257	-0.924868	-0.415465		2.07117	1.29128	2.1354		1.33901	0.951784	1.54273
6.5	-0.644857	-0.926847	-0.427124		2.04381	1.28649	2.11903		1.31239	0.942068	1.51572
7	-0.673011	-0.929722	-0.437151		2.01627	1.2809	2.10373		1.28619	0.932363	1.487
7.5	-0.698997	-0.935863	-0.459641		2.00203	1.28384	2.0944		1.26574	0.923776	1.46995
8	-0.722447	-0.942156	-0.482395		1.99086	1.28988	2.08898		1.24678	0.916013	1.45313
8.5	-0.743422	-0.946591	-0.506544		1.98044	1.29207	2.08471		1.22825	0.90747	1.43399
9	-0.762052	-0.949229	-0.525307		1.96939	1.29132	2.07277		1.20954	0.897904	1.41076
9.5	-0.778472	-0.952239	-0.543434		1.95635	1.291	2.06669		1.19014	0.887467	1.3904
10	-0.792852	-0.954845	-0.560299		1.94066	1.28968	2.05417		1.16983	0.877563	1.37015
10.5	-0.805395	-0.956753	-0.571874		1.92234	1.28626	2.03907		1.14867	0.867067	1.34622
11	-0.816324	-0.960379	-0.581734		1.90183	1.28339	2.02332		1.12691	0.857779	1.3233
11.5	-0.82585	-0.963296	-0.589738		1.87965	1.27917	2.00735		1.10479	0.848149	1.30012
12	-0.83417	-0.96516	-0.598745		1.85628	1.27537	1.99083		1.08255	0.838458	1.27646
12.5	-0.841458	-0.966307	-0.605056		1.83214	1.27042	1.97526		1.06039	0.827301	1.25353
13	-0.847863	-0.967267	-0.612753		1.80756	1.26537	1.95871		1.03848	0.817521	1.22931
13.5	-0.853514	-0.968282	-0.617907		1.78284	1.26026	1.94257		1.01696	0.807151	1.20689
14	-0.858519	-0.969948	-0.619638		1.75821	1.25464	1.92615		0.995955	0.797419	1.18635
14.5	-0.86323	-0.972777	-0.634729		1.74433	1.25204	1.91625		0.979092	0.788187	1.16797
15	-0.867538	-0.976686	-0.644676		1.73331	1.25115	1.90573		0.963517	0.778249	1.15011
15.5	-0.871454	-0.979022	-0.651111		1.72331	1.25155	1.89734		0.948487	0.768845	1.13327
16	-0.875	-0.981858	-0.661099		1.71315	1.25011	1.88752		0.933536	0.760415	1.11655
16.5	-0.87819	-0.984257	-0.667414		1.70161	1.24912	1.87803		0.918247	0.751026	1.0988
17	-0.881044	-0.98616	-0.673424		1.68803	1.24563	1.86673		0.902409	0.740562	1.08309
17.5	-0.883588	-0.988817	-0.679484		1.67231	1.24211	1.85513		0.88603	0.729652	1.06559
18	-0.885856	-0.990647	-0.685536		1.65475	1.23717	1.84382		0.869245	0.718537	1.05047
18.5	-0.887879	-0.991725	-0.69071		1.63578	1.23136	1.83151		0.852229	0.708696	1.03376
19	-0.889688	-0.992784	-0.695164		1.61577	1.22653	1.81691		0.835145	0.698121	1.01848
19.5	-0.891312	-0.994234	-0.697643		1.59508	1.22087	1.80304		0.818138	0.68854	1.00168
20	-0.892775	-0.994976	-0.699951		1.574	1.21436	1.7895		0.801333	0.678847	0.984439
20.5	-0.894097	-0.995709	-0.701456		1.55279	1.20884	1.77411		0.784837	0.666799	0.968925
21	-0.895298	-0.996694	-0.703213		1.53164	1.20241	1.76121		0.768737	0.656119	0.95378
21.5	-0.896523	-0.997782	-0.707828		1.52024	1.19938	1.75154		0.755876	0.646335	0.943241
22	-0.897697	-0.999208	-0.713719		1.51143	1.19962	1.7401		0.74402	0.636541	0.929742
22.5	-0.898807	-1.00106	-0.71993		1.50354	1.19896	1.73246		0.732588	0.627892	0.918121
23	-0.899847	-1.00261	-0.723842		1.4955	1.1966	1.72355		0.721217	0.618067	0.904806
23.5	-0.900809	-1.0039	-0.727321		1.48622	1.19265	1.71391		0.709579	0.608381	0.893182
24	-0.901685	-1.00489	-0.730919		1.47507	1.19011	1.70562		0.697506	0.59976	0.880047
24.5	-0.902475	-1.00588	-0.733726		1.46198	1.18594	1.69481		0.685003	0.590229	0.867777
25	-0.903184	-1.00689	-0.736726		1.44719	1.18079	1.682		0.672174	0.578836	0.856288
25.5	-0.903818	-1.00801	-0.739155		1.43109	1.17498	1.67063		0.659153	0.568525	0.844581
26	-0.904384	-1.0094	-0.741231		1.41403	1.16839	1.65785		0.646067	0.558959	0.832976
26.5	-0.904888	-1.00989	-0.742102		1.39631	1.16134	1.64584		0.633032	0.549572	0.822078
27	-0.905338	-1.0107	-0.744154		1.37822	1.15523	1.63461		0.620145	0.539993	0.812293
27.5	-0.905739	-1.01125	-0.74558		1.35998	1.14706	1.62411		0.607491	0.529793	0.800723
28	-0.906097	-1.01176	-0.746594		1.34179	1.13805	1.61208		0.595141	0.520723	0.790007
28.5	-0.906416	-1.01219	-0.746731		1.32379	1.12782	1.60188		0.583151	0.510614	0.779839
29	-0.906701	-1.01263	-0.747571		1.30611	1.12076	1.5879		0.571571	0.499843	0.769975
29.5	-0.906953	-1.01327	-0.748021		1.28885	1.11252	1.57665		0.560439	0.490449	0.75997
30	-0.907176	-1.01337	-0.748529		1.27209	1.10051	1.56624		0.54979	0.48181	0.750613
30.5	-0.907372	-1.01346	-0.748323		1.25591	1.09194	1.55508		0.539651	0.472385	0.741041
31	-0.907542	-1.0135	-0.748825		1.24035	1.07834	1.54566		0.530046	0.463422	0.732619
31.5	-0.907689	-1.01361	-0.749038		1.22547	1.06855	1.53465		0.520994	0.455029	0.724452
32	-0.907814	-1.01341	-0.74886		1.21131	1.05872	1.52475		0.51251	0.447711	0.716081
32.5	-0.907918	-1.01345	-0.749079		1.19789	1.04878	1.5143		0.504607	0.439672	0.707688
33	-0.908002	-1.01349	-0.749067		1.18526	1.03889	1.50575		0.497293	0.43212	0.699593
33.5	-0.908068	-1.01358	-0.749037		1.17341	1.02758	1.49654		0.490571	0.426239	0.692435
34	-0.908118	-1.0134	-0.748866		1.16238	1.02049	1.48838		0.48444	0.420158	0.684856
34.5	-0.908151	-1.01369	-0.748919		1.15215	1.01185	1.48243		0.478895	0.413879	0.678202
35	-0.90817	-1.01364	-0.749417		1.14272	1.00526	1.47529		0.473923	0.407723	0.672114
35.5	-0.908682	-1.01551	-0.755007		1.26052	1.04518	1.48551		0.497963	0.412922	0.671209
36	-0.909472	-1.01722	-0.759124		1.39584	1.07168	1.50099		0.525332	0.415621	0.674388
36.5	-0.910401	-1.02019	-0.76507		1.50547	1.08238	1.52434		0.546121	0.414772	0.672854
37	-0.911318	-1.02213	-0.767407		1.5714	1.08954	1.53459		0.556442	0.41145	0.669831
37.5	-0.912155	-1.02375	-0.770741		1.60168	1.09198	1.54088		0.558281	0.407206	0.664734
38	-0.912906	-1.02527	-0.772774		1.61066	1.09093	1.54316		0.554997	0.40209	0.659951
38.5	-0.913583	-1.02754	-0.775363		1.60777	1.08842	1.54276		0.548832	0.395757	0.654807
39	-0.914195	-1.02894	-0.776384		1.59811	1.08446	1.53633		0.541033	0.38976	0.648434
39.5	-0.91475	-1.02987	-0.777582		1.58432	1.07981	1.5271		0.532273	0.382761	0.641113
40	-0.915254	-1.03051	-0.777883		1.56794	1.07484	1.51872		0.522964	0.375723	0.635302
40.5	-0.915713	-1.03048	-0.778405		1.54998	1.06764	1.50786		0.513386	0.368213	0.627873
41	-0.916131	-1.0311	-0.779702		1.53108	1.06036	1.49837		0.503726	0.361372	0.621086
41.5	-0.916513	-1.03115	-0.780231		1.5117	1.05292	1.48775		0.494114	0.354567	0.614675
42	-0.916862	-1.03113	-0.780331		1.49215	1.04404	1.47591		0.484651	0.347864	0.608062
42.5	-0.917256	-1.03299	-0.781416		1.48321	1.04205	1.47298		0.47747	0.342979	0.602523
43	-0.91765	-1.03432	-0.784266		1.47668	1.03987	1.47423		0.470859	0.338398	0.597057
43.5	-0.918033	-1.03561	-0.785295		1.47071	1.03625	1.47095		0.46439	0.33249	0.592192
44	-0.918401	-1.03766	-0.78678		1.46419	1.03452	1.46799		0.457819	0.327059	0.586494
44.5	-0.918743	-1.03966	-0.788127		1.45609	1.02879	1.46555		0.450945	0.321721	0.581051
45	-0.919055	-1.04035	-0.788619		1.44586	1.02301	1.45943		0.443684	0.315627	0.575803
45.5	-0.919333	-1.04094	-0.789193		1.43352	1.01773	1.4535		0.43606	0.309511	0.570778
46	-0.919577	-1.0415	-0.789857		1.41939	1.01324	1.4463		0.428163	0.303366	0.565199
46.5	-0.919788	-1.04181	-0.790085		1.40386	1.00698	1.43972		0.420093	0.297265	0.559152
47	-0.919968	-1.04336	-0.790443		1.38732	0.999934	1.43256		0.411946	0.291486	0.553721
47.5	-0.920119	-1.04401	-0.790914		1.3701	0.991927	1.42234		0.403804	0.285467	0.54863
48	-0.920244	-1.04439	-0.791177		1.35248	0.984609	1.41116		0.395736	0.279738	0.542542
48.5	-0.920345	-1.04432	-0.79148		1.33469	0.976717	1.40301		0.387802	0.274298	0.536531
49	-0.920425	-1.0442	-0.791748		1.31694	0.966914	1.39445		0.380052	0.268647	0.53114
49.5	-0.920541	-1.04512	-0.792635		1.30788	0.963273	1.39172		0.373951	0.264118	0.527669
50	-0.92066	-1.04623	-0.793634		1.30107	0.958083	1.39068		0.368342	0.259806	0.522979
50.5	-0.920772	-1.04704	-0.794521		1.29501	0.954343	1.39064		0.362922	0.254914	0.518249
51	-0.920873	-1.04764	-0.795622		1.28875	0.949558	1.38724		0.357507	0.249983	0.513072
51.5	-0.920958	-1.0491	-0.796163		1.28137	0.944999	1.38365		0.351937	0.24564	0.508632
52	-0.921019	-1.04907	-0.796621		1.27231	0.939863	1.37965		0.34613	0.241042	0.504119
52.5	-0.921055	-1.04897	-0.796954		1.26152	0.933433	1.37475		0.340092	0.236296	0.499963
53	-0.921065	-1.04897	-0.797557		1.24922	0.926533	1.36764		0.333873	0.231443	0.495531
53.5	-0.92105	-1.04979	-0.79743		1.23573	0.919688	1.36182		0.327544	0.22707	0.490047
54	-0.921011	-1.05049	-0.797566		1.22136	0.912372	1.35505		0.321169	0.222617	0.485263
54.5	-0.920949	-1.0506	-0.797898		1.2064	0.903762	1.3475		0.314809	0.218108	0.480549
55	-0.920866	-1.05025	-0.798117		1.19108	0.894662	1.33857		0.308514	0.213675	0.476248
55.5	-0.920764	-1.05033	-0.798022		1.17561	0.888293	1.32936		0.302328	0.209276	0.471639
56	-0.920646	-1.0501	-0.797516		1.16016	0.878587	1.32072		0.296289	0.204954	0.467691
56.5	-0.920556	-1.05076	-0.797715		1.1526	0.874407	1.31737		0.291531	0.201132	0.464055
57	-0.920469	-1.05173	-0.798009		1.14708	0.869357	1.31683		0.287158	0.197763	0.46049
57.5	-0.920377	-1.05295	-0.798367		1.14223	0.867759	1.31545		0.282935	0.194119	0.456784
58	-0.920278	-1.05381	-0.799185		1.13722	0.862433	1.31664		0.27872	0.190471	0.452716
58.5	-0.920164	-1.05409	-0.799429		1.13119	0.856273	1.31532		0.274387	0.186808	0.448522
59	-0.920033	-1.05518	-0.799723		1.12364	0.850955	1.31307		0.269873	0.18295	0.444291
59.5	-0.919882	-1.05575	-0.799594		1.11452	0.843621	1.30838		0.26518	0.179021	0.440563
60	-0.919709	-1.05609	-0.799591		1.10401	0.836331	1.30225		0.260348	0.175083	0.436895
60.5	-0.919515	-1.05631	-0.799474		1.0924	0.828447	1.29648		0.25543	0.171772	0.432844
61	-0.919302	-1.05608	-0.799589		1.07998	0.820449	1.29041		0.250476	0.168473	0.428818
61.5	-0.91907	-1.05603	-0.799619		1.06701	0.812695	1.28378		0.245532	0.164811	0.424851
62	-0.918821	-1.05653	-0.799561		1.05369	0.805396	1.27397		0.240639	0.161028	0.420304
62.5	-0.918555	-1.0561	-0.799601		1.04023	0.797964	1.26695		0.235832	0.157725	0.41658
63	-0.918276	-1.05504	-0.799299		1.02677	0.791834	1.2589		0.231137	0.154224	0.412497
63.5	-0.917982	-1.05423	-0.799073		1.01345	0.785958	1.25128		0.226581	0.150796	0.408033
64	-0.917677	-1.05381	-0.799016		1.00037	0.776495	1.24249		0.222183	0.147816	0.403645
64.5	-0.917359	-1.05309	-0.798908		0.987616	0.768229	1.23436		0.217958	0.144592	0.39948
65	-0.917031	-1.05241	-0.798786		0.975252	0.760434	1.22567		0.213922	0.14108	0.396328
65.5	-0.916692	-1.05137	-0.798659		0.963338	0.751754	1.2183		0.210086	0.138052	0.392509
66	-0.916343	-1.05065	-0.79853		0.951923	0.742745	1.20937		0.20646	0.135038	0.389022
66.5	-0.915985	-1.05017	-0.798399		0.941047	0.737033	1.20181		0.203052	0.132539	0.385559
67	-0.915617	-1.04959	-0.797833		0.930744	0.729055	1.19479		0.199868	0.130214	0.382162
67.5	-0.915241	-1.04868	-0.79771		0.921045	0.722575	1.18832		0.196916	0.128224	0.378878
68	-0.914856	-1.04811	-0.79719		0.911972	0.717985	1.18091		0.194197	0.126026	0.375029
68.5	-0.914464	-1.04696	-0.79684		0.903543	0.710655	1.1741		0.191715	0.123995	0.371753
69	-0.914064	-1.04596	-0.796527		0.895767	0.705073	1.16848		0.189468	0.122159	0.369551
69.5	-0.913657	-1.04496	-0.796298		0.888649	0.698952	1.16349		0.187456	0.119645	0.368129
70	-0.913245	-1.04422	-0.796164		0.882186	0.69392	1.15877		0.185675	0.1176	0.36586
70.5	-0.912826	-1.04348	-0.796031		0.876369	0.68908	1.15519		0.184117	0.115616	0.363986
71	-0.912402	-1.04274	-0.795711		0.871179	0.686297	1.14998		0.182777	0.114298	0.362376
71.5	-0.911974	-1.042	-0.795384		0.866594	0.683042	1.14628		0.181643	0.113291	0.360212
72	-0.911541	-1.04124	-0.795058		0.862584	0.681256	1.14149		0.180705	0.112051	0.357415
72.5	-0.911105	-1.0406	-0.794777		0.859115	0.677853	1.1376		0.17995	0.11043	0.35516
73	-0.910666	-1.04003	-0.794662		0.856149	0.676319	1.13561		0.179366	0.108812	0.353578
73.5	-0.910224	-1.03945	-0.794548		0.853647	0.673984	1.13221		0.178939	0.107802	0.352968
74	-0.90978	-1.03909	-0.794434		0.851568	0.671014	1.12843		0.178654	0.106932	0.351971
74.5	-0.909335	-1.03826	-0.794321		0.849872	0.667455	1.12687		0.178498	0.105991	0.349755
75	-0.908887	-1.03745	-0.794208		0.848517	0.66499	1.12449		0.178459	0.104984	0.34774
75.5	-0.908439	-1.0367	-0.794095		0.847467	0.662976	1.12266		0.178523	0.104593	0.346555
76	-0.90799	-1.03574	-0.793661		0.846685	0.661366	1.11919		0.178679	0.103962	0.346671
76.5	-0.90754	-1.03513	-0.793044		0.846138	0.66051	1.11762		0.178917	0.103445	0.347143
77	-0.90709	-1.03432	-0.793019		0.845797	0.659939	1.11625		0.179225	0.102441	0.347033
77.5	-0.906639	-1.03318	-0.793024		0.845632	0.659476	1.11488		0.179595	0.101994	0.345522
78	-0.906189	-1.0324	-0.792513		0.845621	0.658416	1.11346		0.18002	0.101592	0.344381
78.5	-0.905738	-1.03187	-0.792154		0.845741	0.655829	1.11195		0.180492	0.101082	0.344236
79	-0.905288	-1.03135	-0.791881		0.845973	0.653621	1.11072		0.181004	0.10102	0.344075
79.5	-0.904839	-1.03071	-0.791537		0.8463	0.653418	1.11036		0.181552	0.100515	0.344365
80	-0.904389	-1.03016	-0.790723		0.846708	0.652211	1.11001		0.182131	0.100412	0.34473
80.5	-0.903941	-1.02947	-0.790379		0.847183	0.651385	1.10947		0.182736	0.100065	0.344854
81	-0.903492	-1.02875	-0.790002		0.847715	0.649156	1.10779		0.183363	0.099212	0.345379
81.5	-0.903045	-1.02785	-0.789675		0.848296	0.648051	1.10608		0.18401	0.0988629	0.345438
82	-0.902598	-1.0272	-0.789468		0.848916	0.64444	1.10508		0.184675	0.0983966	0.34525
82.5	-0.902152	-1.02658	-0.789329		0.849569	0.641666	1.10386		0.185354	0.0980697	0.34491
83	-0.901706	-1.02586	-0.78901		0.850248	0.641358	1.10313		0.186046	0.0980132	0.34551
83.5	-0.901262	-1.02527	-0.788672		0.850951	0.640301	1.10282		0.186749	0.0982698	0.345819
84	-0.900818	-1.02434	-0.788334		0.851671	0.639269	1.10251		0.187462	0.0985151	0.346153
84.5	-0.900375	-1.02322	-0.788057		0.852405	0.639018	1.10222		0.188183	0.0984914	0.346528
85	-0.899933	-1.0221	-0.78783		0.853151	0.640606	1.10194		0.188912	0.0982625	0.346943
85.5	-0.899491	-1.02107	-0.787603		0.853906	0.639588	1.10137		0.189648	0.0982455	0.347525
86	-0.899051	-1.02047	-0.787281		0.854668	0.63822	1.1006		0.19039	0.0981253	0.348017
86.5	-0.898611	-1.02003	-0.786819		0.855435	0.637129	1.10028		0.191137	0.0982178	0.348708
87	-0.898172	-1.01948	-0.786647		0.856206	0.634869	1.10001		0.191889	0.0974854	0.349352
87.5	-0.897734	-1.01872	-0.786462		0.856979	0.635245	1.09974		0.192646	0.0966772	0.349765
88	-0.897297	-1.01796	-0.786304		0.857753	0.634174	1.09947		0.193407	0.0970715	0.350181
88.5	-0.89686	-1.01741	-0.785571		0.858529	0.634119	1.0992		0.194171	0.0966544	0.350797
89	-0.896425	-1.01682	-0.784921		0.859304	0.633704	1.09887		0.19494	0.0962956	0.351392
89.5	-0.89599	-1.0163	-0.78469		0.860078	0.632892	1.0984		0.195711	0.096203	0.351987
90	-0.895556	-1.01585	-0.784459		0.860851	0.632391	1.09815		0.196486	0.0966242	0.352583
90.5	-0.895123	-1.01529	-0.784247		0.861622	0.63214	1.09789		0.197264	0.0967872	0.353179
91	-0.894691	-1.01442	-0.784069		0.86239	0.631503	1.09764		0.198044	0.097094	0.353776
91.5	-0.89426	-1.01354	-0.783783		0.863157	0.631271	1.09739		0.198827	0.0971783	0.354374
92	-0.893829	-1.01272	-0.783568		0.863921	0.631983	1.09714		0.199613	0.0972756	0.354972
92.5	-0.893399	-1.01212	-0.783437		0.864682	0.631962	1.09688		0.200402	0.0974936	0.355571
93	-0.89297	-1.01146	-0.783306		0.86544	0.632464	1.09663		0.201193	0.0979736	0.35643
93.5	-0.892542	-1.01073	-0.783172		0.866195	0.63317	1.09638		0.201987	0.0985041	0.357039
94	-0.892115	-1.01006	-0.783005		0.866947	0.633797	1.09613		0.202783	0.098871	0.357758
94.5	-0.891688	-1.00957	-0.782646		0.867695	0.633757	1.09589		0.203582	0.0990018	0.358205
95	-0.891263	-1.00903	-0.782399		0.868441	0.634328	1.09564		0.204383	0.099018	0.358655
95.5	-0.890838	-1.00766	-0.782209		0.869182	0.634593	1.09539		0.205186	0.0993798	0.359023
96	-0.890413	-1.00682	-0.782019		0.86992	0.635537	1.09514		0.205992	0.0995713	0.35948
96.5	-0.88999	-1.00613	-0.781829		0.870655	0.635991	1.0949		0.206799	0.100022	0.360046
97	-0.889567	-1.00562	-0.781644		0.871386	0.636492	1.09454		0.20761	0.100145	0.360885
97.5	-0.889146	-1.0048	-0.781321		0.872114	0.637021	1.09418		0.208422	0.100827	0.361724
98	-0.888724	-1.00398	-0.781107		0.872838	0.63708	1.09382		0.209237	0.101385	0.362564
98.5	-0.888304	-1.00316	-0.780893		0.873558	0.638073	1.09347		0.210054	0.101843	0.363352
99	-0.887885	-1.0023	-0.780573		0.874275	0.638908	1.09311		0.210873	0.102311	0.364253
99.5	-0.887466	-1.00197	-0.780173		0.874988	0.639831	1.09286		0.211695	0.102788	0.365087
100	-0.887048	-1.00136	-0.779372		0.875697	0.640342	1.09262		0.212519	0.1033	0.365929
100.5	-0.88663	-1.00067	-0.77893		0.876403	0.641122	1.09238		0.213345	0.10366	0.366698
101	-0.886214	-1.00014	-0.778433		0.877106	0.642224	1.09215		0.214173	0.10405	0.367315
101.5	-0.885798	-0.999372	-0.777827		0.877805	0.643511	1.09191		0.215003	0.104593	0.367933
102	-0.885383	-0.998881	-0.777433		0.8785	0.644072	1.09168		0.215836	0.105227	0.368554
102.5	-0.884968	-0.998449	-0.776673		0.879192	0.645591	1.09145		0.216671	0.105225	0.369176
103	-0.884554	-0.997778	-0.776252		0.87988	0.645777	1.09121		0.217508	0.105455	0.369821
103.5	-0.884141	-0.997124	-0.776138		0.880565	0.646252	1.09098		0.218348	0.105944	0.370427
104	-0.883729	-0.996454	-0.77605		0.881246	0.647399	1.09075		0.219189	0.106337	0.371034
104.5	-0.883317	-0.995875	-0.775962		0.881924	0.648479	1.09052		0.220033	0.106807	0.371642
105	-0.882907	-0.995335	-0.775739		0.882598	0.649967	1.09029		0.220879	0.107423	0.372249
105.5	-0.882496	-0.994778	-0.775234		0.883269	0.651157	1.09006		0.221727	0.107891	0.373101
106	-0.882087	-0.99436	-0.774708		0.883936	0.651905	1.08983		0.222578	0.108529	0.373726
106.5	-0.881678	-0.993787	-0.774392		0.884599	0.652677	1.0896		0.22343	0.109182	0.374295
107	-0.88127	-0.993391	-0.774015		0.88526	0.653061	1.08938		0.224285	0.109756	0.374863
107.5	-0.880862	-0.99282	-0.773263		0.885917	0.654801	1.08915		0.225142	0.11028	0.375435
108	-0.880455	-0.992449	-0.772926		0.88657	0.656152	1.08892		0.226001	0.110894	0.37605
108.5	-0.880049	-0.991924	-0.77259		0.88722	0.657359	1.08868		0.226863	0.111559	0.376674
109	-0.879644	-0.99154	-0.772056		0.887866	0.658567	1.08834		0.227726	0.112251	0.37731
109.5	-0.879239	-0.991157	-0.771116		0.888509	0.658348	1.08813		0.228592	0.112908	0.378083
110	-0.878835	-0.990532	-0.770542		0.889149	0.658588	1.08793		0.22946	0.113591	0.378819
110.5	-0.878431	-0.990108	-0.770153		0.889785	0.659467	1.08772		0.23033	0.114245	0.379706
111	-0.878028	-0.989594	-0.769769		0.890418	0.660914	1.08751		0.231202	0.114547	0.380638
111.5	-0.877626	-0.989069	-0.769504		0.891048	0.66233	1.08731		0.232077	0.114878	0.38157
112	-0.877224	-0.98841	-0.769321		0.891674	0.663132	1.08709		0.232953	0.115437	0.382484
112.5	-0.876823	-0.987786	-0.768922		0.892297	0.663948	1.08687		0.233832	0.116119	0.383377
113	-0.876423	-0.987433	-0.768688		0.892917	0.665426	1.08665		0.234713	0.116803	0.384187
113.5	-0.876023	-0.987081	-0.768287		0.893533	0.666575	1.08644		0.235596	0.117508	0.384904
114	-0.875624	-0.986838	-0.768085		0.894146	0.667483	1.08622		0.236481	0.118282	0.385751
114.5	-0.875226	-0.986405	-0.767917		0.894756	0.668586	1.086		0.237368	0.11886	0.386687
115	-0.874828	-0.985895	-0.767749		0.895363	0.669598	1.08578		0.238258	0.119287	0.387541
115.5	-0.874431	-0.98563	-0.767278		0.895967	0.670205	1.08557		0.239149	0.120117	0.38834
116	-0.874034	-0.984901	-0.76665		0.896567	0.670937	1.08535		0.240043	0.120956	0.389066
116.5	-0.873638	-0.984359	-0.76588		0.897164	0.672625	1.08513		0.240939	0.121942	0.389721
117	-0.873243	-0.983868	-0.765096		0.897758	0.674313	1.08492		0.241837	0.122789	0.390376
117.5	-0.872848	-0.983262	-0.764707		0.898349	0.675636	1.08471		0.242738	0.123518	0.391031
118	-0.872454	-0.982955	-0.764318		0.898936	0.676845	1.0845		0.24364	0.124217	0.391686
118.5	-0.87206	-0.982514	-0.76393		0.899521	0.678198	1.08432		0.244545	0.125011	0.392342
119	-0.871667	-0.982179	-0.763542		0.900103	0.679443	1.08414		0.245451	0.125812	0.393162
119.5	-0.871275	-0.981721	-0.763154		0.900681	0.680684	1.08396		0.24636	0.126597	0.394199
120	-0.870883	-0.981541	-0.762767		0.901256	0.681276	1.08378		0.247271	0.127386	0.395272
120.5	-0.870491	-0.981091	-0.762583		0.901828	0.682052	1.0836		0.248184	0.128179	0.396219
121	-0.870101	-0.980646	-0.76244		0.902397	0.683301	1.08342		0.249099	0.128976	0.39707
121.5	-0.869711	-0.979996	-0.76215		0.902963	0.684521	1.08324		0.250016	0.129778	0.397809
122	-0.869321	-0.979275	-0.76184		0.903526	0.68546	1.08307		0.250936	0.13067	0.398492
122.5	-0.868932	-0.978568	-0.761425		0.904086	0.686402	1.08289		0.251857	0.131626	0.399176
123	-0.868544	-0.978085	-0.761131		0.904643	0.687345	1.08271		0.252781	0.132501	0.39986
123.5	-0.868156	-0.977796	-0.760783		0.905198	0.688291	1.08252		0.253706	0.133376	0.400544
124	-0.867769	-0.977508	-0.760411		0.905749	0.689239	1.08233		0.254634	0.134245	0.401229
124.5	-0.867382	-0.97722	-0.759684		0.906297	0.690077	1.08214		0.255564	0.135127	0.401913
125	-0.866996	-0.977004	-0.759241		0.906842	0.690843	1.08191		0.256496	0.136017	0.402598
125.5	-0.86661	-0.976792	-0.758883		0.907384	0.691973	1.08169		0.25743	0.136913	0.403284
126	-0.866225	-0.976451	-0.758377		0.907923	0.692594	1.08147		0.258366	0.13774	0.403969
126.5	-0.865841	-0.975958	-0.757862		0.90846	0.693904	1.08124		0.259304	0.138585	0.404655
127	-0.865457	-0.975511	-0.757575		0.908993	0.695473	1.08102		0.260244	0.139528	0.405341
127.5	-0.865074	-0.975061	-0.757185		0.909524	0.696924	1.08078		0.261186	0.140455	0.406028
128	-0.864691	-0.974473	-0.756925		0.910051	0.698427	1.08055		0.26213	0.141322	0.406818
128.5	-0.864308	-0.974033	-0.75632		0.910576	0.699924	1.0803		0.263077	0.142107	0.407738
129	-0.863927	-0.973796	-0.756114		0.911098	0.701287	1.08		0.264025	0.142834	0.408657
129.5	-0.863546	-0.973558	-0.755873		0.911617	0.702633	1.07959		0.264975	0.143564	0.409577
130	-0.863165	-0.973339	-0.755198		0.912133	0.703975	1.0792		0.265927	0.144297	0.410316
130.5	-0.862785	-0.973182	-0.754661		0.912646	0.70523	1.07897		0.266882	0.145033	0.410833
131	-0.862405	-0.973055	-0.754178		0.913157	0.706317	1.07874		0.267838	0.145772	0.41159
131.5	-0.862026	-0.972625	-0.753668		0.913664	0.707289	1.07851		0.268796	0.146748	0.412348
132	-0.861648	-0.972418	-0.752974		0.914169	0.708141	1.07825		0.269757	0.147592	0.41301
132.5	-0.86127	-0.972211	-0.752432		0.914672	0.709025	1.07799		0.270719	0.148425	0.413816
133	-0.860892	-0.97184	-0.751891		0.915171	0.710556	1.07772		0.271683	0.1494	0.414816
133.5	-0.860515	-0.971497	-0.751545		0.915667	0.71209	1.07746		0.27265	0.150539	0.415749
134	-0.860139	-0.971179	-0.751282		0.916161	0.713361	1.07722		0.273618	0.151686	0.416731
134.5	-0.859763	-0.970862	-0.750917		0.916652	0.714545	1.07703		0.274588	0.152839	0.417703
135	-0.859388	-0.970545	-0.750603		0.917141	0.71589	1.07684		0.27556	0.153998	0.41861
135.5	-0.859013	-0.970229	-0.750289		0.917626	0.717432	1.07664		0.276534	0.155165	0.419237
136	-0.858639	-0.969913	-0.750069		0.918109	0.718656	1.07643		0.27751	0.156223	0.420036
136.5	-0.858265	-0.969597	-0.749563		0.918589	0.719742	1.07623		0.278488	0.15725	0.420622
137	-0.857892	-0.96922	-0.748843		0.919067	0.721028	1.07602		0.279468	0.158281	0.421209
137.5	-0.857519	-0.968909	-0.748318		0.919542	0.7223	1.07574		0.280449	0.159318	0.422225
138	-0.857147	-0.968599	-0.747796		0.920014	0.723339	1.07542		0.281433	0.16036	0.422993
138.5	-0.856775	-0.96829	-0.747131		0.920484	0.724624	1.0751		0.282419	0.161407	0.423629
139	-0.856404	-0.967923	-0.746532		0.920951	0.725852	1.07478		0.283406	0.16246	0.424265
139.5	-0.856034	-0.967551	-0.746141		0.921415	0.726775	1.07446		0.284396	0.163517	0.425038
140	-0.855663	-0.967311	-0.745777		0.921877	0.727697	1.07414		0.285387	0.164493	0.426047
140.5	-0.855294	-0.967071	-0.745414		0.922337	0.728616	1.07382		0.28638	0.165404	0.427056
141	-0.854925	-0.966831	-0.745186		0.922794	0.729419	1.07354		0.287375	0.166319	0.427883
141.5	-0.854556	-0.966479	-0.744992		0.923248	0.73042	1.07334		0.288372	0.167162	0.428677
142	-0.854188	-0.966019	-0.744447		0.923699	0.731712	1.07314		0.289371	0.167879	0.429628
142.5	-0.853821	-0.965632	-0.744065		0.924149	0.732582	1.07294		0.290372	0.168598	0.430708
143	-0.853454	-0.965332	-0.743675		0.924595	0.733616	1.07274		0.291375	0.16932	0.431736
143.5	-0.853087	-0.965057	-0.743486		0.92504	0.734946	1.07254		0.292379	0.170044	0.432447
144	-0.852721	-0.96474	-0.743303		0.925481	0.735882	1.07234		0.293386	0.170771	0.433267
144.5	-0.852356	-0.96433	-0.742744		0.925921	0.736801	1.07214		0.294394	0.171763	0.434164
145	-0.851991	-0.963964	-0.742088		0.926358	0.737717	1.07194		0.295404	0.172863	0.434884
145.5	-0.851626	-0.963602	-0.741738		0.926792	0.738631	1.07174		0.296416	0.17397	0.435862
146	-0.851262	-0.96332	-0.741417		0.927224	0.739428	1.07155		0.297429	0.175175	0.436522
146.5	-0.850899	-0.963019	-0.740893		0.927654	0.740189	1.07135		0.298445	0.176613	0.437261
147	-0.850536	-0.962728	-0.740781		0.928081	0.740951	1.07115		0.299462	0.17785	0.43815
147.5	-0.850173	-0.962312	-0.740685		0.928506	0.741715	1.07096		0.300481	0.178914	0.439143
148	-0.849812	-0.961847	-0.740413		0.928928	0.742556	1.07076		0.301502	0.180202	0.439934
148.5	-0.84945	-0.961366	-0.739651		0.929348	0.74394	1.07057		0.302525	0.181374	0.440454
149	-0.849089	-0.960975	-0.738708		0.929766	0.745088	1.07038		0.30355	0.182487	0.440974
149.5	-0.848729	-0.960763	-0.738303		0.930181	0.746241	1.07019		0.304576	0.183749	0.441532
150	-0.848369	-0.960551	-0.737722		0.930595	0.747038	1.07001		0.305604	0.184815	0.442163
150.5	-0.84801	-0.96034	-0.737096		0.931005	0.747833	1.06981		0.306634	0.185636	0.44299
151	-0.847651	-0.960055	-0.736416		0.931414	0.748625	1.06961		0.307666	0.186459	0.443707
151.5	-0.847293	-0.959512	-0.736146		0.93182	0.749416	1.06942		0.308699	0.187286	0.444398
152	-0.846935	-0.959147	-0.735635		0.932224	0.750648	1.06921		0.309734	0.188115	0.445202
152.5	-0.846578	-0.958503	-0.734927		0.932626	0.751981	1.06901		0.310771	0.188919	0.446208
153	-0.846221	-0.957827	-0.734363		0.933025	0.753308	1.06881		0.31181	0.189781	0.447417
153.5	-0.845865	-0.957222	-0.733791		0.933423	0.754516	1.06859		0.31285	0.190747	0.448689
154	-0.845509	-0.956785	-0.733502		0.933818	0.755447	1.06838		0.313892	0.19185	0.449686
154.5	-0.845154	-0.956532	-0.733035		0.93421	0.756375	1.06818		0.314936	0.193026	0.450667
155	-0.844799	-0.956182	-0.732694		0.934601	0.75737	1.06801		0.315981	0.194206	0.451482
155.5	-0.844445	-0.955858	-0.732401		0.934989	0.758474	1.06784		0.317028	0.195391	0.452174
156	-0.844091	-0.955651	-0.731879		0.935375	0.759843	1.06768		0.318077	0.196581	0.453031
156.5	-0.843738	-0.955186	-0.731365		0.935759	0.761216	1.06752		0.319127	0.197659	0.453795
157	-0.843385	-0.954824	-0.730843		0.936141	0.762581	1.06735		0.320179	0.198692	0.454331
157.5	-0.843033	-0.954577	-0.730515		0.936521	0.76398	1.06719		0.321233	0.199787	0.455035
158	-0.842682	-0.954343	-0.730142		0.936898	0.76528	1.06703		0.322289	0.200586	0.455848
158.5	-0.842331	-0.953987	-0.729806		0.937274	0.766592	1.06687		0.323346	0.20158	0.456634
159	-0.84198	-0.953479	-0.729341		0.937647	0.767773	1.0667		0.324404	0.202662	0.457532
159.5	-0.84163	-0.953349	-0.728704		0.938018	0.768635	1.06654		0.325464	0.203776	0.458431
160	-0.841281	-0.95315	-0.728018		0.938387	0.769423	1.06638		0.326526	0.205006	0.459325
160.5	-0.840932	-0.952975	-0.727427		0.938754	0.770241	1.06622		0.32759	0.20627	0.460252
161	-0.840584	-0.952645	-0.726977		0.939119	0.771117	1.06606		0.328655	0.207434	0.461159
161.5	-0.840236	-0.952315	-0.726318		0.939481	0.77199	1.0659		0.329721	0.208705	0.462137
162	-0.839888	-0.951937	-0.725533		0.939842	0.772861	1.06574		0.330789	0.209884	0.463072
162.5	-0.839541	-0.951747	-0.724827		0.940201	0.773729	1.06558		0.331859	0.210953	0.464078
163	-0.839195	-0.951578	-0.724342		0.940557	0.774594	1.06542		0.33293	0.212026	0.464901
163.5	-0.838849	-0.95122	-0.72379		0.940912	0.775509	1.06521		0.334003	0.213339	0.465743
164	-0.838504	-0.95077	-0.723026		0.941264	0.776548	1.065		0.335077	0.214807	0.466635
164.5	-0.838159	-0.950322	-0.722369		0.941615	0.777583	1.06486		0.336153	0.21599	0.467509
165	-0.837815	-0.949992	-0.721923		0.941963	0.778637	1.06471		0.33723	0.217115	0.468436
165.5	-0.837472	-0.949674	-0.721498		0.942309	0.779816	1.06457		0.338308	0.218245	0.469334
166	-0.837129	-0.949356	-0.721072		0.942654	0.780898	1.06442		0.339388	0.219274	0.470232
166.5	-0.836786	-0.948993	-0.720714		0.942996	0.782092	1.06428		0.34047	0.220219	0.471136
167	-0.836444	-0.948684	-0.720561		0.943337	0.783112	1.06414		0.341553	0.2215	0.472237
167.5	-0.836103	-0.948509	-0.720151		0.943675	0.783825	1.06399		0.342637	0.222818	0.473219
168	-0.835762	-0.948456	-0.719585		0.944012	0.784608	1.06385		0.343723	0.224142	0.474202
168.5	-0.835422	-0.948403	-0.718634		0.944346	0.78555	1.06371		0.344811	0.22545	0.475185
169	-0.835082	-0.948347	-0.717677		0.944679	0.786488	1.06355		0.345899	0.226525	0.4761
169.5	-0.834743	-0.948153	-0.716955		0.94501	0.787412	1.0634		0.346989	0.22753	0.47693
170	-0.834404	-0.947979	-0.71638		0.945339	0.788211	1.06325		0.348081	0.228478	0.477635
170.5	-0.834066	-0.947914	-0.715731		0.945666	0.788917	1.06309		0.349174	0.229603	0.478389
171	-0.833728	-0.947849	-0.715122		0.945991	0.78962	1.06294		0.350268	0.230638	0.479296
171.5	-0.833391	-0.947773	-0.714575		0.946314	0.790322	1.06279		0.351364	0.231579	0.480202
172	-0.833055	-0.947622	-0.714027		0.946635	0.791104	1.06259		0.352461	0.232522	0.481002
172.5	-0.832719	-0.947471	-0.713481		0.946955	0.791885	1.06232		0.353559	0.233809	0.481901
173	-0.832383	-0.94732	-0.712934		0.947273	0.79274	1.06203		0.354659	0.235003	0.48267
173.5	-0.832049	-0.947123	-0.712621		0.947588	0.79354	1.06174		0.35576	0.235766	0.483613
174	-0.831714	-0.946744	-0.712018		0.947902	0.794193	1.06146		0.356862	0.236655	0.484596
174.5	-0.831381	-0.946422	-0.711654		0.948215	0.794845	1.06117		0.357966	0.237654	0.485494
175	-0.831047	-0.946277	-0.71129		0.948525	0.79561	1.06089		0.35907	0.238646	0.486289
175.5	-0.830715	-0.946179	-0.710305		0.948834	0.79643	1.0606		0.360177	0.239626	0.486912
176	-0.830383	-0.946136	-0.709706		0.94914	0.797248	1.06032		0.361284	0.240755	0.487448
176.5	-0.830051	-0.946093	-0.70907		0.949445	0.798063	1.06012		0.362393	0.241682	0.488098
177	-0.82972	-0.946024	-0.708375		0.949749	0.798961	1.05993		0.363503	0.242817	0.488667
177.5	-0.82939	-0.945868	-0.707623		0.95005	0.799768	1.05973		0.364614	0.244164	0.48953
178	-0.82906	-0.94573	-0.707163		0.95035	0.800492	1.05954		0.365727	0.245367	0.490587
178.5	-0.828731	-0.945653	-0.70679		0.950648	0.801362	1.05935		0.366841	0.24646	0.491643
179	-0.828402	-0.945506	-0.706327		0.950944	0.802206	1.05915		0.367955	0.247689	0.4927
179.5	-0.828074	-0.945029	-0.705576		0.951239	0.803024	1.05896		0.369072	0.249019	0.49347
180	-0.827746	-0.944768	-0.704867		0.951532	0.803838	1.05872		0.370189	0.250135	0.494323
180.5	-0.82742	-0.944578	-0.704159		0.951823	0.804635	1.05848		0.371308	0.251228	0.495018
181	-0.827093	-0.944336	-0.703451		0.952112	0.805403	1.05824		0.372427	0.252613	0.495847
181.5	-0.826767	-0.943949	-0.702849		0.9524	0.805935	1.05801		0.373548	0.253854	0.496851
182	-0.826442	-0.94355	-0.702477		0.952686	0.806546	1.05777		0.374669	0.255173	0.497731
182.5	-0.826118	-0.943152	-0.701992		0.95297	0.807444	1.05755		0.375792	0.256244	0.498546
183	-0.825794	-0.942754	-0.701283		0.953253	0.80836	1.05737		0.376916	0.257375	0.499356
183.5	-0.82547	-0.942405	-0.700503		0.953534	0.809134	1.0572		0.378042	0.258684	0.500201
184	-0.825148	-0.942155	-0.699886		0.953814	0.810009	1.05702		0.379168	0.260031	0.500984
184.5	-0.824825	-0.941907	-0.699431		0.954091	0.81088	1.05685		0.380295	0.261239	0.502042
185	-0.824504	-0.941658	-0.698842		0.954367	0.811683	1.05667		0.381423	0.26245	0.503032
185.5	-0.824183	-0.94141	-0.697995		0.954642	0.812448	1.0565		0.382553	0.263664	0.503953
186	-0.823862	-0.941162	-0.697121		0.954915	0.81303	1.05632		0.383683	0.26484	0.504934
186.5	-0.823542	-0.940915	-0.696248		0.955186	0.813671	1.05615		0.384815	0.265775	0.506136
187	-0.823223	-0.940668	-0.695676		0.955456	0.814371	1.05599		0.385948	0.266913	0.507206
187.5	-0.822904	-0.940489	-0.695136		0.955724	0.815069	1.05586		0.387081	0.268468	0.508007
188	-0.822586	-0.940421	-0.694597		0.955991	0.815765	1.05573		0.388216	0.269677	0.508766
188.5	-0.822269	-0.940353	-0.694059		0.956256	0.816477	1.0556		0.389351	0.270763	0.509893
189	-0.821952	-0.940258	-0.693512		0.95652	0.817005	1.05547		0.390488	0.271912	0.5111
189.5	-0.821635	-0.940077	-0.692847		0.956782	0.817531	1.05534		0.391626	0.272991	0.511985
190	-0.82132	-0.939896	-0.69226		0.957042	0.818056	1.05521		0.392764	0.2744	0.513028
190.5	-0.821004	-0.939715	-0.691815		0.957301	0.818579	1.05508		0.393904	0.275506	0.513841
191	-0.82069	-0.939535	-0.69137		0.957559	0.819638	1.05495		0.395044	0.276844	0.514654
191.5	-0.820376	-0.939305	-0.690934		0.957815	0.820668	1.0548		0.396186	0.278205	0.515478
192	-0.820063	-0.939047	-0.690479		0.958069	0.821269	1.05463		0.397328	0.279499	0.516554
192.5	-0.81975	-0.938788	-0.690186		0.958322	0.821867	1.05445		0.398471	0.280552	0.517629
193	-0.819438	-0.938531	-0.689862		0.958574	0.822464	1.05428		0.399615	0.281469	0.518804
193.5	-0.819126	-0.938273	-0.689005		0.958824	0.823059	1.0541		0.40076	0.282422	0.519807
194	-0.818815	-0.937914	-0.688136		0.959073	0.823748	1.05393		0.401906	0.283334	0.520717
194.5	-0.818505	-0.937631	-0.687535		0.95932	0.824614	1.05377		0.403053	0.284532	0.521842
195	-0.818195	-0.937449	-0.687211		0.959565	0.825557	1.05365		0.404201	0.285546	0.523112
195.5	-0.817886	-0.937266	-0.686912		0.959809	0.826495	1.05353		0.405349	0.286722	0.524026
196	-0.817578	-0.937084	-0.686352		0.960052	0.827214	1.0534		0.406498	0.288007	0.524818
196.5	-0.81727	-0.93695	-0.685175		0.960293	0.827747	1.05328		0.407648	0.289225	0.525813
197	-0.816963	-0.936886	-0.684806		0.960533	0.82849	1.05316		0.408798	0.290447	0.526863
197.5	-0.816657	-0.936737	-0.684418		0.960772	0.829198	1.05299		0.409949	0.29179	0.528057
198	-0.816351	-0.936588	-0.683803		0.961009	0.829721	1.05282		0.411102	0.293149	0.529041
198.5	-0.816046	-0.936439	-0.683096		0.961244	0.830291	1.05266		0.412254	0.294315	0.530025
199	-0.815741	-0.93629	-0.682268		0.961478	0.830984	1.05249		0.413408	0.29542	0.531303
199.5	-0.815437	-0.936161	-0.681486		0.961711	0.831664	1.05232		0.414562	0.296767	0.532462
200	-0.815134	-0.936117	-0.681061		0.961943	0.832127	1.05216		0.415717	0.297997	0.533453
200.5	-0.814831	-0.936061	-0.680477		0.962173	0.832812	1.05199		0.416873	0.29923	0.534412
201	-0.814529	-0.935894	-0.679962		0.962402	0.833493	1.05183		0.41803	0.300465	0.535341
201.5	-0.814227	-0.935727	-0.679401		0.962629	0.83423	1.05167		0.419187	0.301703	0.536651
202	-0.813926	-0.93556	-0.679125		0.962855	0.834981	1.0515		0.420345	0.302825	0.537726
202.5	-0.813626	-0.935468	-0.678542		0.96308	0.835705	1.05134		0.421503	0.303717	0.538954
203	-0.813327	-0.935356	-0.677905		0.963303	0.836357	1.05118		0.422662	0.304529	0.540194
203.5	-0.813028	-0.935213	-0.67691		0.963525	0.8369	1.05102		0.423822	0.305283	0.541378
204	-0.812729	-0.935071	-0.675928		0.963746	0.83738	1.05089		0.424982	0.306038	0.542412
204.5	-0.812432	-0.934978	-0.675206		0.963966	0.837857	1.05077		0.426143	0.30698	0.543519
205	-0.812135	-0.934862	-0.674486		0.964184	0.838334	1.05065		0.427305	0.307953	0.544776
205.5	-0.811838	-0.934678	-0.673927		0.964401	0.838892	1.05053		0.428467	0.309309	0.545978
206	-0.811543	-0.934495	-0.673418		0.964617	0.83958	1.05042		0.42963	0.310311	0.546952
206.5	-0.811248	-0.934311	-0.672909		0.964831	0.840265	1.0503		0.430793	0.311158	0.547935
207	-0.810953	-0.934201	-0.672401		0.965045	0.840948	1.05018		0.431957	0.311987	0.549018
207.5	-0.81066	-0.934113	-0.671878		0.965257	0.841628	1.05006		0.433121	0.313268	0.550368
208	-0.810366	-0.934024	-0.67132		0.965467	0.842305	1.04994		0.434286	0.314747	0.551581
208.5	-0.810074	-0.933935	-0.670618		0.965677	0.842979	1.04982		0.435452	0.315785	0.55234
209	-0.809782	-0.933847	-0.669996		0.965885	0.843651	1.04971		0.436618	0.316751	0.553194
209.5	-0.809491	-0.933759	-0.669687		0.966092	0.84439	1.04959		0.437784	0.317724	0.554177
210	-0.809201	-0.933653	-0.668897		0.966298	0.845014	1.04948		0.438951	0.318698	0.555037
210.5	-0.808911	-0.933579	-0.668064		0.966502	0.845614	1.04936		0.440118	0.320108	0.556063
211	-0.808622	-0.933495	-0.667317		0.966705	0.846255	1.04923		0.441285	0.321711	0.557319
211.5	-0.808333	-0.933335	-0.666726		0.966907	0.846959	1.04911		0.442453	0.322951	0.558574
212	-0.808045	-0.933118	-0.666165		0.967108	0.847528	1.04898		0.443622	0.32458	0.559828
212.5	-0.807758	-0.932901	-0.665339		0.967308	0.848026	1.04886		0.44479	0.325934	0.561508
213	-0.807472	-0.932718	-0.664517		0.967506	0.848609	1.04873		0.44596	0.326846	0.562799
213.5	-0.807186	-0.932602	-0.664254		0.967704	0.849206	1.04861		0.447129	0.328107	0.564273
214	-0.806901	-0.932455	-0.663867		0.9679	0.849962	1.04847		0.448299	0.328959	0.565779
214.5	-0.806616	-0.932257	-0.66325		0.968095	0.850681	1.04832		0.449469	0.330006	0.567289
215	-0.806332	-0.932059	-0.662556		0.968288	0.851241	1.04816		0.45064	0.331079	0.568517
215.5	-0.806049	-0.931862	-0.661863		0.968481	0.851712	1.048		0.451811	0.332374	0.569947
216	-0.805766	-0.931662	-0.661172		0.968673	0.85219	1.04785		0.452982	0.333436	0.571374
216.5	-0.805485	-0.931473	-0.660482		0.968863	0.852746	1.04774		0.454154	0.334506	0.572444
217	-0.805203	-0.931274	-0.659794		0.969052	0.853301	1.04761		0.455326	0.335661	0.573749
217.5	-0.804923	-0.931078	-0.659108		0.96924	0.853828	1.04748		0.456498	0.336788	0.574915
218	-0.804643	-0.930884	-0.658532		0.969427	0.854371	1.04735		0.45767	0.337794	0.57597
218.5	-0.804364	-0.93069	-0.658227		0.969613	0.854911	1.04722		0.458843	0.338594	0.57712
219	-0.804086	-0.930496	-0.657509		0.969798	0.85545	1.04709		0.460015	0.339328	0.578138
219.5	-0.803808	-0.930303	-0.656925		0.969982	0.855965	1.04696		0.461189	0.340342	0.57942
220	-0.803531	-0.930111	-0.656237		0.970165	0.856408	1.04684		0.462362	0.341022	0.58049
220.5	-0.803254	-0.929919	-0.655549		0.970346	0.856849	1.04671		0.463535	0.341681	0.581558
221	-0.802979	-0.929727	-0.654729		0.970527	0.857289	1.04658		0.464709	0.34251	0.582732
221.5	-0.802704	-0.929536	-0.654274		0.970706	0.857728	1.04645		0.465883	0.344025	0.583955
222	-0.802429	-0.929346	-0.65371		0.970885	0.85831	1.04633		0.467057	0.345614	0.585176
222.5	-0.802155	-0.929156	-0.652543		0.971062	0.859128	1.0462		0.468231	0.34661	0.586396
223	-0.801883	-0.928963	-0.651668		0.971239	0.859822	1.04607		0.469405	0.347456	0.587614
223.5	-0.80161	-0.928726	-0.651002		0.971414	0.860324	1.04595		0.47058	0.348246	0.588725
224	-0.801338	-0.928489	-0.650337		0.971588	0.860825	1.04582		0.471754	0.349028	0.589678
224.5	-0.801067	-0.928257	-0.649674		0.971761	0.86128	1.0457		0.472928	0.34981	0.590916
225	-0.800797	-0.928101	-0.649012		0.971933	0.861643	1.04557		0.474103	0.350937	0.591838
225.5	-0.800527	-0.927946	-0.648426		0.972104	0.862005	1.04545		0.475277	0.35206	0.593137
226	-0.800258	-0.92779	-0.64794		0.972274	0.862367	1.04532		0.476452	0.35333	0.594431
226.5	-0.79999	-0.927636	-0.647365		0.972443	0.862777	1.0452		0.477627	0.35469	0.595843
227	-0.799722	-0.927469	-0.646789		0.972611	0.863248	1.04508		0.478801	0.356006	0.597013
227.5	-0.799456	-0.927321	-0.645884		0.972778	0.863802	1.04495		0.479976	0.357176	0.598333
228	-0.799189	-0.927213	-0.645076		0.972943	0.864354	1.04483		0.48115	0.358137	0.59958
228.5	-0.798924	-0.927105	-0.644426		0.973108	0.864809	1.04471		0.482325	0.359131	0.600742
229	-0.798659	-0.926968	-0.643828		0.973272	0.865259	1.04461		0.483499	0.360422	0.601648
229.5	-0.798395	-0.926816	-0.643183		0.973435	0.865756	1.04451		0.484674	0.361464	0.602772
230	-0.798131	-0.926665	-0.642484		0.973597	0.86625	1.04441		0.485848	0.362876	0.604232
230.5	-0.797868	-0.926514	-0.64184		0.973758	0.866743	1.04431		0.487023	0.364105	0.605603
231	-0.797606	-0.926363	-0.64109		0.973918	0.867324	1.04421		0.488197	0.364859	0.606983
231.5	-0.797345	-0.926213	-0.640129		0.974077	0.867975	1.04407		0.489371	0.365633	0.60821
232	-0.797084	-0.926025	-0.638907		0.974236	0.868514	1.04393		0.490545	0.366681	0.609551
232.5	-0.796824	-0.925747	-0.637743		0.974393	0.868927	1.0438		0.491719	0.367869	0.610855
233	-0.796565	-0.92548	-0.63704		0.974549	0.869389	1.04366		0.492892	0.369235	0.612045
233.5	-0.796306	-0.925376	-0.636504		0.974704	0.869812	1.04353		0.494066	0.370937	0.61311
234	-0.796048	-0.925309	-0.635969		0.974859	0.870193	1.04339		0.495239	0.372359	0.614174
234.5	-0.795791	-0.925241	-0.635436		0.975012	0.870512	1.04326		0.496413	0.373619	0.615236
235	-0.795534	-0.925174	-0.634904		0.975165	0.87084	1.04312		0.497586	0.374911	0.616328
235.5	-0.795278	-0.925107	-0.634183		0.975317	0.871225	1.04299		0.498758	0.376154	0.617465
236	-0.795023	-0.92504	-0.633653		0.975467	0.871759	1.04286		0.499931	0.377358	0.618582
236.5	-0.794769	-0.924944	-0.633232		0.975617	0.872091	1.04273		0.501103	0.378539	0.619661
237	-0.794515	-0.924791	-0.632722		0.975766	0.872431	1.04259		0.502275	0.379199	0.62082
237.5	-0.794262	-0.924638	-0.632122		0.975915	0.872804	1.04248		0.503447	0.379913	0.622138
238	-0.794009	-0.924485	-0.631523		0.976062	0.873176	1.04238		0.504619	0.381176	0.623624
238.5	-0.793757	-0.924332	-0.63092		0.976208	0.873682	1.04229		0.50579	0.382526	0.625021
239	-0.793506	-0.92418	-0.630143		0.976353	0.874273	1.04219		0.506961	0.38374	0.626349
239.5	-0.793255	-0.924029	-0.629211		0.976497	0.874711	1.04209		0.508132	0.384981	0.627251
240	-0.793006	-0.923877	-0.628191		0.97664	0.875075	1.042		0.509302	0.386214	0.628152
240.5	-0.792756	-0.923727	-0.62717		0.976783	0.875397	1.0419		0.510473	0.38729	0.629127
241	-0.792508	-0.923576	-0.626149		0.976924	0.875778	1.0418		0.511642	0.388367	0.630342
241.5	-0.79226	-0.923426	-0.625203		0.977065	0.876233	1.04171		0.512812	0.389374	0.631541
242	-0.792013	-0.923276	-0.624534		0.977205	0.876685	1.04161		0.513981	0.390495	0.632741
242.5	-0.791767	-0.923165	-0.624059		0.977344	0.877137	1.04152		0.51515	0.391412	0.633883
243	-0.791521	-0.92308	-0.623336		0.977482	0.877586	1.04142		0.516318	0.392446	0.635006
243.5	-0.791276	-0.922995	-0.62254		0.97762	0.878035	1.04133		0.517486	0.393413	0.63627
244	-0.791031	-0.92291	-0.621746		0.977756	0.878481	1.04123		0.518653	0.394065	0.637584
244.5	-0.790788	-0.922826	-0.620953		0.977892	0.878926	1.04114		0.51982	0.394674	0.63886
245	-0.790545	-0.922721	-0.620161		0.978027	0.879355	1.04104		0.520987	0.395298	0.639982
245.5	-0.790302	-0.922609	-0.619432		0.978161	0.879736	1.04095		0.522153	0.3961	0.641151
246	-0.790061	-0.922497	-0.618939		0.978294	0.880116	1.04085		0.523319	0.397055	0.642371
246.5	-0.78982	-0.922385	-0.618376		0.978427	0.880495	1.04076		0.524484	0.398194	0.643563
247	-0.78958	-0.922274	-0.617698		0.978559	0.880873	1.04067		0.525648	0.399072	0.644859
247.5	-0.78934	-0.922163	-0.616765		0.97869	0.88125	1.04057		0.526812	0.399951	0.646259
248	-0.789101	-0.922069	-0.61541		0.97882	0.881737	1.04048		0.527976	0.400748	0.647645
248.5	-0.788863	-0.922012	-0.614612		0.978949	0.882259	1.04039		0.529139	0.40142	0.649
249	-0.788626	-0.921955	-0.614243		0.979078	0.882633	1.04029		0.530302	0.402084	0.650346
249.5	-0.788389	-0.921898	-0.613876		0.979206	0.883006	1.04017		0.531464	0.402753	0.651658
250	-0.788153	-0.921841	-0.613464		0.979333	0.883377	1.04005		0.532625	0.403455	0.652743
250.5	-0.787918	-0.921774	-0.612892		0.979459	0.883747	1.03993		0.533786	0.404234	0.65415
251	-0.787683	-0.921699	-0.612309		0.979584	0.884117	1.03981		0.534946	0.405063	0.655654
251.5	-0.787449	-0.921625	-0.61166		0.979709	0.884485	1.03969		0.536105	0.40592	0.657087
252	-0.787216	-0.921551	-0.610519		0.979833	0.884852	1.03957		0.537264	0.406852	0.65857
252.5	-0.786983	-0.921477	-0.609943		0.979957	0.885218	1.03945		0.538423	0.407746	0.659692
253	-0.786752	-0.921403	-0.609164		0.980079	0.885535	1.03933		0.53958	0.408554	0.660879
253.5	-0.786521	-0.921328	-0.608061		0.980201	0.885849	1.03921		0.540737	0.40958	0.662056
254	-0.78629	-0.921253	-0.606913		0.980322	0.886285	1.0391		0.541893	0.410487	0.663113
254.5	-0.78606	-0.921079	-0.605973		0.980443	0.886729	1.03901		0.543049	0.411463	0.664219
255	-0.785831	-0.920974	-0.605123		0.980563	0.887058	1.03893		0.544204	0.412412	0.665364
255.5	-0.785603	-0.92087	-0.604533		0.980682	0.887299	1.03885		0.545358	0.413233	0.666506
256	-0.785375	-0.920766	-0.603961		0.9808	0.88755	1.03877		0.546512	0.414253	0.667646
256.5	-0.785148	-0.920662	-0.603391		0.980918	0.887836	1.03869		0.547664	0.415165	0.668711
257	-0.784922	-0.920535	-0.60294		0.981035	0.888158	1.03861		0.548816	0.416014	0.669811
257.5	-0.784697	-0.920371	-0.602311		0.981151	0.888544	1.03854		0.549967	0.416802	0.670962
258	-0.784472	-0.920183	-0.601813		0.981267	0.888929	1.03846		0.551118	0.417753	0.67219
258.5	-0.784248	-0.920032	-0.601315		0.981382	0.889317	1.03838		0.552267	0.418688	0.673547
259	-0.784024	-0.919905	-0.600819		0.981496	0.889752	1.0383		0.553416	0.419524	0.674916
259.5	-0.784918	-0.925517	-0.62092		1.19672	0.974334	1.36926		0.61557	0.453325	0.768002
260	-0.786817	-0.932115	-0.641239		1.41763	1.02842	1.56542		0.676579	0.474372	0.844787
260.5	-0.789254	-0.938959	-0.653973		1.57698	1.0633	1.67278		0.717954	0.48	0.882465
261	-0.791737	-0.948856	-0.66364		1.6653	1.08876	1.73581		0.737831	0.485118	0.898952
261.5	-0.794028	-0.956028	-0.672899		1.70466	1.1032	1.76571		0.742906	0.485406	0.904938
262	-0.796077	-0.960852	-0.678305		1.71718	1.11502	1.78155		0.739737	0.483846	0.906589
262.5	-0.797901	-0.965893	-0.684397		1.7154	1.11867	1.78573		0.732104	0.48053	0.90075
263	-0.799523	-0.970171	-0.687362		1.70558	1.12121	1.78604		0.721969	0.476983	0.891862
263.5	-0.80097	-0.973857	-0.690127		1.69103	1.12068	1.78126		0.710403	0.472951	0.878602
264	-0.802266	-0.976239	-0.692779		1.6736	1.12027	1.77344		0.698035	0.468873	0.866331
264.5	-0.80343	-0.978267	-0.693525		1.65442	1.11882	1.76409		0.685265	0.462737	0.852172
265	-0.804481	-0.980112	-0.69452		1.63419	1.11586	1.75412		0.672355	0.458069	0.83783
265.5	-0.805435	-0.98126	-0.694826		1.61342	1.11217	1.74197		0.659493	0.453513	0.823522
266	-0.806303	-0.982165	-0.695225		1.59245	1.10856	1.72301		0.646818	0.448333	0.807155
266.5	-0.807201	-0.986389	-0.697473		1.5825	1.10827	1.72166		0.637108	0.443972	0.796472
267	-0.808068	-0.991486	-0.699942		1.575	1.10768	1.72489		0.628127	0.44009	0.787708
267.5	-0.808894	-0.996012	-0.701702		1.568	1.10587	1.7244		0.619311	0.436439	0.780037
268	-0.809674	-0.999219	-0.704944		1.56039	1.10287	1.71954		0.610353	0.431838	0.768316
268.5	-0.810399	-1.00279	-0.706611		1.55114	1.09909	1.7183		0.601003	0.427152	0.760614
269	-0.811064	-1.00619	-0.706972		1.5397	1.09526	1.71297		0.591156	0.421869	0.751239
269.5	-0.811668	-1.00816	-0.708223		1.5261	1.09107	1.7052		0.580851	0.416827	0.741959
270	-0.812213	-1.01013	-0.708471		1.51067	1.08585	1.69252		0.570202	0.411806	0.728846
270.5	-0.812703	-1.01153	-0.710172		1.49382	1.08043	1.679		0.559342	0.405927	0.71662
271	-0.813143	-1.0128	-0.710026		1.47595	1.07532	1.6671		0.548393	0.399149	0.705485
271.5	-0.813537	-1.01316	-0.710245		1.4574	1.06973	1.65318		0.537461	0.393705	0.692552
272	-0.813891	-1.01333	-0.710134		1.43845	1.06483	1.63765		0.526637	0.388485	0.680349
272.5	-0.814208	-1.01381	-0.710072		1.41935	1.05887	1.62319		0.515997	0.382467	0.668778
273	-0.814492	-1.01424	-0.710256		1.40029	1.05365	1.60842		0.505605	0.376414	0.656149
273.5	-0.814818	-1.0171	-0.711082		1.39015	1.04895	1.60539		0.497346	0.370922	0.649608
274	-0.815143	-1.0199	-0.711736		1.3823	1.04421	1.60981		0.489726	0.366054	0.643702
274.5	-0.815455	-1.02279	-0.712171		1.37521	1.03907	1.61048		0.482355	0.361571	0.63648
275	-0.81575	-1.0268	-0.711949		1.36792	1.03427	1.60547		0.474997	0.356263	0.629027
275.5	-0.816019	-1.02924	-0.711898		1.35949	1.02879	1.59985		0.46745	0.351417	0.621371
276	-0.816256	-1.03068	-0.712519		1.34938	1.02313	1.59164		0.459611	0.346382	0.613051
276.5	-0.81646	-1.03262	-0.712697		1.33753	1.01632	1.58106		0.451484	0.342059	0.603789
277	-0.816628	-1.0339	-0.712755		1.32414	1.01017	1.57041		0.443136	0.337482	0.593919
277.5	-0.816764	-1.03529	-0.712568		1.30957	1.00376	1.55974		0.434656	0.332411	0.584689
278	-0.816868	-1.03616	-0.712791		1.2941	0.997671	1.54946		0.426127	0.327632	0.575836
278.5	-0.816944	-1.03715	-0.712558		1.27805	0.991592	1.5392		0.417625	0.322388	0.565961
279	-0.816994	-1.03755	-0.712529		1.26164	0.985517	1.52468		0.409217	0.31652	0.557868
279.5	-0.817019	-1.03825	-0.712298		1.2451	0.979069	1.50895		0.400958	0.310914	0.549955
280	-0.817023	-1.0391	-0.712072		1.2286	0.972821	1.49329		0.392897	0.305334	0.541532
280.5	-0.817064	-1.04143	-0.71237		1.22016	0.968067	1.49376		0.386493	0.301164	0.534335
281	-0.817106	-1.04298	-0.712754		1.2138	0.963115	1.49376		0.380588	0.296414	0.528053
281.5	-0.817143	-1.04424	-0.712607		1.20813	0.957999	1.49374		0.374881	0.29219	0.520854
282	-0.817168	-1.04591	-0.711763		1.20229	0.952094	1.4944		0.369189	0.287222	0.513759
282.5	-0.817176	-1.04714	-0.711734		1.19542	0.946649	1.49018		0.363353	0.282413	0.508348
283	-0.817161	-1.04751	-0.712251		1.18703	0.941306	1.48526		0.357292	0.278003	0.502175
283.5	-0.817122	-1.04945	-0.712232		1.17705	0.935104	1.4789		0.351008	0.273657	0.49518
284	-0.817056	-1.05085	-0.712361		1.16567	0.928932	1.47048		0.344552	0.269507	0.489727
284.5	-0.816966	-1.05201	-0.711895		1.15319	0.922772	1.46342		0.337992	0.264386	0.483588
285	-0.816851	-1.05252	-0.711759		1.13989	0.917115	1.45389		0.331392	0.259943	0.476976
285.5	-0.816714	-1.05355	-0.71107		1.12603	0.910416	1.44299		0.324812	0.255751	0.47094
286	-0.816557	-1.05411	-0.710911		1.11183	0.903624	1.43128		0.318302	0.251586	0.46446
286.5	-0.816381	-1.0545	-0.710495		1.0975	0.897671	1.41832		0.311909	0.247365	0.458703
287	-0.816188	-1.0547	-0.710132		1.08318	0.892069	1.40449		0.305667	0.242662	0.452668
287.5	-0.815979	-1.05477	-0.710063		1.06902	0.886556	1.39332		0.29961	0.238213	0.44611
288	-0.815756	-1.05472	-0.709661		1.05511	0.880857	1.38276		0.293762	0.233441	0.440784
288.5	-0.815518	-1.05465	-0.709164		1.04154	0.874908	1.37469		0.288146	0.229325	0.434749
289	-0.815268	-1.05458	-0.708425		1.02839	0.869938	1.36383		0.282778	0.225275	0.429163
289.5	-0.815006	-1.05385	-0.707426		1.01572	0.864973	1.35387		0.277674	0.22188	0.423342
290	-0.814732	-1.05326	-0.70665		1.00356	0.860147	1.34385		0.272847	0.218893	0.417669
290.5	-0.814447	-1.05264	-0.706314		0.991973	0.855456	1.33377		0.268307	0.216102	0.413098
291	-0.814152	-1.05219	-0.705973		0.980985	0.850877	1.32477		0.264065	0.212643	0.409225
291.5	-0.813846	-1.05193	-0.705627		0.970628	0.846761	1.31672		0.260125	0.209848	0.405568
292	-0.813531	-1.05193	-0.705276		0.960926	0.841682	1.30826		0.256494	0.207228	0.40145
292.5	-0.813207	-1.05192	-0.70481		0.951896	0.837458	1.2994		0.253174	0.204195	0.397665
293	-0.812874	-1.05095	-0.704161		0.94355	0.832835	1.29075		0.250164	0.201429	0.394214
293.5	-0.812533	-1.0507	-0.703513		0.93589	0.828209	1.28238		0.247462	0.198904	0.390227
294	-0.812184	-1.05043	-0.702866		0.928915	0.82353	1.27515		0.245062	0.196197	0.387339
294.5	-0.811829	-1.04996	-0.701968		0.922613	0.819833	1.26915		0.242958	0.194075	0.384599
295	-0.811468	-1.04949	-0.700831		0.916967	0.816126	1.26179		0.241138	0.192404	0.381202
295.5	-0.811101	-1.04917	-0.699733		0.91195	0.811486	1.25531		0.239589	0.190617	0.378266
296	-0.810729	-1.0491	-0.699027		0.907533	0.80828	1.25073		0.238297	0.188171	0.376698
296.5	-0.810353	-1.04903	-0.698645		0.903681	0.805653	1.24487		0.237245	0.187195	0.376153
297	-0.809973	-1.04896	-0.698074		0.900352	0.803282	1.24094		0.236416	0.18539	0.373789
297.5	-0.80959	-1.04888	-0.697643		0.897507	0.800809	1.23597		0.235792	0.183887	0.372318
298	-0.809203	-1.0488	-0.696958		0.895103	0.7999	1.23187		0.235355	0.182071	0.370831
298.5	-0.808815	-1.0488	-0.695973		0.893096	0.797006	1.2284		0.235087	0.180234	0.36983
299	-0.808424	-1.04881	-0.695361		0.891446	0.793844	1.22606		0.23497	0.17869	0.369528
299.5	-0.808032	-1.04881	-0.69481		0.890113	0.789585	1.22182		0.234989	0.177413	0.369565
300	-0.807638	-1.04871	-0.694259		0.88906	0.786178	1.22011		0.235127	0.176971	0.369908
300.5	-0.807244	-1.04815	-0.693464		0.888251	0.783244	1.21701		0.235371	0.175916	0.370238
301	-0.806849	-1.04786	-0.692699		0.887657	0.781507	1.21449		0.235707	0.174422	0.369799
301.5	-0.806453	-1.0476	-0.691912		0.887247	0.781482	1.21246		0.236124	0.173938	0.369521
302	-0.806056	-1.0474	-0.691389		0.886997	0.779527	1.20868		0.236611	0.172358	0.3697
302.5	-0.80566	-1.04729	-0.690879		0.886883	0.778822	1.20582		0.237159	0.171082	0.370153
303	-0.805263	-1.04718	-0.690366		0.886887	0.778163	1.20402		0.237759	0.170549	0.370522
303.5	-0.804867	-1.04711	-0.68985		0.88699	0.777126	1.20247		0.238405	0.169306	0.370775
304	-0.80447	-1.04715	-0.689233		0.887178	0.775406	1.20056		0.23909	0.168524	0.371457
304.5	-0.804074	-1.0472	-0.688505		0.887437	0.774342	1.19948		0.239809	0.168052	0.371847
305	-0.803678	-1.04724	-0.687449		0.887756	0.773356	1.19524		0.240557	0.166903	0.372814
305.5	-0.803283	-1.04728	-0.686592		0.888125	0.772013	1.19343		0.241329	0.165732	0.373606
306	-0.802888	-1.04709	-0.686006		0.888536	0.770681	1.19252		0.242124	0.165339	0.374653
306.5	-0.802494	-1.04682	-0.684759		0.888982	0.769497	1.19115		0.242936	0.164418	0.37562
307	-0.8021	-1.0465	-0.68365		0.889457	0.767168	1.19015		0.243765	0.163128	0.376453
307.5	-0.801706	-1.04628	-0.682755		0.889956	0.766546	1.18902		0.244607	0.162757	0.377207
308	-0.801313	-1.04605	-0.682106		0.890475	0.766508	1.18776		0.245462	0.162534	0.377793
308.5	-0.800921	-1.04568	-0.681421		0.891009	0.765529	1.18705		0.246327	0.161913	0.378225
309	-0.800529	-1.04523	-0.680495		0.891556	0.765321	1.18628		0.247201	0.161315	0.378764
309.5	-0.800138	-1.045	-0.67979		0.892113	0.764671	1.18492		0.248082	0.161237	0.379303
310	-0.799748	-1.04475	-0.678983		0.892678	0.76459	1.18439		0.248971	0.161343	0.379842
310.5	-0.799358	-1.04454	-0.677908		0.893249	0.763654	1.18386		0.249866	0.160862	0.380506
311	-0.798969	-1.04442	-0.676259		0.893825	0.763759	1.18312		0.250767	0.160479	0.381472
311.5	-0.798581	-1.04429	-0.674358		0.894405	0.762535	1.18255		0.251673	0.159829	0.38238
312	-0.798193	-1.04416	-0.673232		0.894986	0.76028	1.18187		0.252584	0.159005	0.383099
312.5	-0.797806	-1.04403	-0.6725		0.89557	0.760157	1.1812		0.253498	0.158643	0.384044
313	-0.797419	-1.0439	-0.672048		0.896153	0.75928	1.18038		0.254416	0.158672	0.384925
313.5	-0.797033	-1.04377	-0.671597		0.896737	0.758031	1.17947		0.255338	0.158614	0.385633
314	-0.796648	-1.04364	-0.671044		0.897321	0.757803	1.17886		0.256263	0.158649	0.386498
314.5	-0.796264	-1.04351	-0.669996		0.897903	0.756835	1.17825		0.257192	0.158284	0.387169
315	-0.79588	-1.04338	-0.669184		0.898484	0.75669	1.17765		0.258123	0.157852	0.388095
315.5	-0.795497	-1.04318	-0.668376		0.899064	0.756765	1.17718		0.259057	0.157921	0.389421
316	-0.795114	-1.04295	-0.667356		0.899641	0.755943	1.17674		0.259993	0.157956	0.39041
316.5	-0.794732	-1.04271	-0.666796		0.900217	0.755922	1.17629		0.260932	0.15805	0.391022
317	-0.794351	-1.04248	-0.666058		0.90079	0.756425	1.17578		0.261874	0.157932	0.391714
317.5	-0.79397	-1.04224	-0.665058		0.901361	0.755918	1.17528		0.262818	0.158272	0.392493
318	-0.79359	-1.0418	-0.664411		0.90193	0.755274	1.17465		0.263764	0.158142	0.393561
318.5	-0.793211	-1.04127	-0.663713		0.902496	0.754682	1.17378		0.264712	0.157944	0.394652
319	-0.792833	-1.04094	-0.663079		0.903059	0.755133	1.17335		0.265663	0.157945	0.395727
319.5	-0.792455	-1.04061	-0.662468		0.90362	0.755475	1.17291		0.266616	0.157994	0.396794
320	-0.792077	-1.04036	-0.661793		0.904178	0.755735	1.17248		0.267571	0.157961	0.398044
320.5	-0.791701	-1.04005	-0.661119		0.904734	0.755514	1.17206		0.268528	0.158411	0.399296
321	-0.791325	-1.04015	-0.660447		0.905286	0.756335	1.17163		0.269487	0.158693	0.400396
321.5	-0.790949	-1.04002	-0.659776		0.905836	0.756848	1.17121		0.270449	0.15925	0.401501
322	-0.790574	-1.03981	-0.659106		0.906382	0.756897	1.17074		0.271412	0.159882	0.402635
322.5	-0.7902	-1.0396	-0.658437		0.906926	0.754906	1.17022		0.272377	0.160018	0.403447
323	-0.789827	-1.0394	-0.65777		0.907467	0.755002	1.1697		0.273345	0.160521	0.404354
323.5	-0.789454	-1.03926	-0.657087		0.908005	0.755469	1.16915		0.274314	0.160884	0.405369
324	-0.789082	-1.03918	-0.655908		0.908541	0.756087	1.16858		0.275286	0.161143	0.406358
324.5	-0.78871	-1.0391	-0.654976		0.909073	0.756871	1.16799		0.276259	0.161263	0.407355
325	-0.788339	-1.03892	-0.654338		0.909603	0.756067	1.16733		0.277235	0.161656	0.408229
325.5	-0.787969	-1.03883	-0.653795		0.910129	0.756872	1.16668		0.278212	0.161968	0.409025
326	-0.787599	-1.03835	-0.653196		0.910653	0.756896	1.16602		0.279191	0.162208	0.409748
326.5	-0.78723	-1.03819	-0.652417		0.911175	0.75663	1.16538		0.280173	0.162651	0.410473
327	-0.786861	-1.03805	-0.651752		0.911693	0.756969	1.16473		0.281156	0.163267	0.41131
327.5	-0.786493	-1.03788	-0.651108		0.912209	0.75792	1.16408		0.282141	0.163845	0.412018
328	-0.786126	-1.03767	-0.650136		0.912721	0.758995	1.16344		0.283128	0.16443	0.412893
328.5	-0.785759	-1.03745	-0.64933		0.913231	0.760157	1.16281		0.284118	0.164932	0.413578
329	-0.785393	-1.03724	-0.648524		0.913739	0.761576	1.1623		0.285109	0.165542	0.414248
329.5	-0.785027	-1.03703	-0.647842		0.914243	0.762702	1.16181		0.286101	0.16617	0.415309
330	-0.784663	-1.03682	-0.647164		0.914745	0.763121	1.1614		0.287096	0.166881	0.416415
330.5	-0.784298	-1.0366	-0.646487		0.915244	0.763491	1.16104		0.288093	0.167227	0.417304
331	-0.783935	-1.03624	-0.64581		0.91574	0.764184	1.16068		0.289092	0.167826	0.41867
331.5	-0.783571	-1.03597	-0.644818		0.916233	0.764654	1.16031		0.290092	0.168315	0.419729
332	-0.783209	-1.03579	-0.644189		0.916724	0.765091	1.15955		0.291094	0.168721	0.420575
332.5	-0.782847	-1.0355	-0.643562		0.917212	0.765541	1.15903		0.292098	0.169362	0.421421
333	-0.782486	-1.03525	-0.642862		0.917698	0.765983	1.15867		0.293104	0.170149	0.422321
333.5	-0.782125	-1.03505	-0.642087		0.91818	0.766438	1.15832		0.294112	0.170502	0.423632
334	-0.781765	-1.03484	-0.641312		0.91866	0.766889	1.15796		0.295122	0.170885	0.424504
334.5	-0.781405	-1.03468	-0.640317		0.919137	0.767296	1.15761		0.296133	0.171648	0.425627
335	-0.781046	-1.03458	-0.639269		0.919612	0.76767	1.15725		0.297147	0.172388	0.426793
335.5	-0.780688	-1.03449	-0.638589		0.920084	0.76783	1.15675		0.298162	0.172905	0.428145
336	-0.78033	-1.03439	-0.637989		0.920553	0.768668	1.15622		0.299179	0.173443	0.42924
336.5	-0.779973	-1.0343	-0.63739		0.92102	0.769251	1.1556		0.300197	0.174026	0.430188
337	-0.779616	-1.03421	-0.636658		0.921484	0.769617	1.1549		0.301218	0.174577	0.431294
337.5	-0.77926	-1.03411	-0.635523		0.921946	0.770057	1.1542		0.30224	0.175545	0.432485
338	-0.778905	-1.03402	-0.634523		0.922405	0.770236	1.1536		0.303264	0.176676	0.433677
338.5	-0.77855	-1.03392	-0.633804		0.922861	0.770879	1.15306		0.30429	0.177015	0.434869
339	-0.778196	-1.03383	-0.633078		0.923315	0.771589	1.15254		0.305318	0.177554	0.435978
339.5	-0.777842	-1.03374	-0.632178		0.923767	0.772376	1.1521		0.306347	0.178408	0.437119
340	-0.777489	-1.03364	-0.631154		0.924216	0.773179	1.1517		0.307378	0.179273	0.438319
340.5	-0.777136	-1.03352	-0.63035		0.924662	0.773645	1.1513		0.308411	0.180198	0.439696
341	-0.776784	-1.03338	-0.629088		0.925106	0.77421	1.1509		0.309446	0.181034	0.44075
341.5	-0.776433	-1.03323	-0.628122		0.925548	0.775003	1.1505		0.310482	0.181879	0.441774
342	-0.776082	-1.03294	-0.62757		0.925987	0.775748	1.15003		0.31152	0.182669	0.442799
342.5	-0.775732	-1.03264	-0.627019		0.926424	0.776442	1.14954		0.31256	0.183467	0.444072
343	-0.775382	-1.03235	-0.626069		0.926858	0.777193	1.14905		0.313602	0.184273	0.445251
343.5	-0.775033	-1.03206	-0.625041		0.92729	0.77818	1.14857		0.314645	0.185107	0.446283
344	-0.774685	-1.03177	-0.623792		0.92772	0.778922	1.14796		0.31569	0.185759	0.447126
344.5	-0.774337	-1.03167	-0.622989		0.928147	0.779717	1.14729		0.316736	0.186562	0.448468
345	-0.77399	-1.03158	-0.622071		0.928571	0.780344	1.14664		0.317785	0.187505	0.44954
345.5	-0.773643	-1.03149	-0.621357		0.928994	0.780812	1.14598		0.318835	0.188406	0.450696
346	-0.773297	-1.0314	-0.620301		0.929413	0.781597	1.14533		0.319886	0.18915	0.45194
346.5	-0.772951	-1.03121	-0.619517		0.929831	0.782487	1.14466		0.320939	0.189782	0.453114
347	-0.772606	-1.03073	-0.618813		0.930246	0.783244	1.14394		0.321994	0.190534	0.454093
347.5	-0.772261	-1.03022	-0.61811		0.930659	0.784064	1.14322		0.323051	0.191274	0.455072
348	-0.771917	-1.02999	-0.617408		0.93107	0.784882	1.14255		0.324109	0.192028	0.456005
348.5	-0.771574	-1.02977	-0.616707		0.931478	0.785698	1.142		0.325168	0.192657	0.456796
349	-0.771231	-1.02955	-0.616166		0.931884	0.786511	1.14146		0.32623	0.193287	0.457721
349.5	-0.770889	-1.02932	-0.615605		0.932288	0.787323	1.14092		0.327293	0.193541	0.458916
350	-0.770547	-1.02912	-0.614958		0.932689	0.788131	1.14039		0.328357	0.194049	0.460192

## Sheet: Fig4S12A-D
	FigS12A - Log fold virus (Model 1)				FigS12B - Log fold virus (Model 2)				FigS12C - Log fold virus (Model 3)				FigS12D - Log fold virus (Model 4)
Days	Line	95% CI	95% CI		Line	95% CI	95% CI		Line	95% CI	95% CI		Line	95% CI	95% CI
-28	0	0	0		0	0	0		0	0	0		0	0	0
-27.5	0	0	0		0	0	0		0	0	0		0	0	0
-27	0	0	0		0	0	0		0	0	0		0	0	0
-26.5	0	0	0		0	0	0		0	0	0		0	0	0
-26	0	0	0		0	0	0		0	0	0		0	0	0
-25.5	0	0	0		0	0	0		0	0	0		0	0	0
-25	0	0	0		0	0	0		0	0	0		0	0	0
-24.5	0	0	0		0	0	0		0	0	0		0	0	0
-24	0	0	0		0	0	0		0	0	0		0	0	0
-23.5	0	0	0		0	0	0		0	0	0		0	0	0
-23	0	0	0		0	0	0		0	0	0		0	0	0
-22.5	0	0	0		0	0	0		0	0	0		0	0	0
-22	0	0	0		0	0	0		0	0	0		0	0	0
-21.5	0	0	0		0	0	0		0	0	0		0	0	0
-21	0	0	0		0	0	0		0	0	0		0	0	0
-20.5	0	0	0		0	0	0		0	0	0		0	0	0
-20	0	0	0		0	0	0		0	0	0		0	0	0
-19.5	0	0	0		0	0	0		0	0	0		0	0	0
-19	0	0	0		0	0	0		0	0	0		0	0	0
-18.5	0	0	0		0	0	0		0	0	0		0	0	0
-18	0	0	0		0	0	0		0	0	0		0	0	0
-17.5	0	0	0		0	0	0		0	0	0		0	0	0
-17	0	0	0		0	0	0		0	0	0		0	0	0
-16.5	0	0	0		0	0	0		0	0	0		0	0	0
-16	0	0	0		0	0	0		0	0	0		0	0	0
-15.5	0	0	0		0	0	0		0	0	0		0	0	0
-15	0	0	0		0	0	0		0	0	0		0	0	0
-14.5	0	0	0		0	0	0		0	0	0		0	0	0
-14	0	0	0		0	0	0		0	0	0		0	0	0
-13.5	0	0	0		0	0	0		0	0	0		0	0	0
-13	0	0	0		0	0	0		0	0	0		0	0	0
-12.5	0	0	0		0	0	0		0	0	0		0	0	0
-12	0	0	0		0	0	0		0	0	0		0	0	0
-11.5	0	0	0		0	0	0		0	0	0		0	0	0
-11	0	0	0		0	0	0		0	0	0		0	0	0
-10.5	0	0	0		0	0	0		0	0	0		0	0	0
-10	0	0	0		0	0	0		0	0	0		0	0	0
-9.5	0	0	0		0	0	0		0	0	0		0	0	0
-9	0	0	0		0	0	0		0	0	0		0	0	0
-8.5	0	0	0		0	0	0		0	0	0		0	0	0
-8	0	0	0		0	0	0		0	0	0		0	0	0
-7.5	0	0	0		0	0	0		0	0	0		0	0	0
-7	0	0	0		0	0	0		0	0	0		0	0	0
-6.5	0	0	0		0	0	0		0	0	0		0	0	0
-6	0	0	0		0	0	0		0	0	0		0	0	0
-5.5	0	0	0		0	0	0		0	0	0		0	0	0
-5	0	0	0		0	0	0		0	0	0		0	0	0
-4.5	0	0	0		0	0	0		0	0	0		0	0	0
-4	0	0	0		0	0	0		0	0	0		0	0	0
-3.5	0	0	0		0	0	0		0	0	0		0	0	0
-3	0	0	0		0	0	0		0	0	0		0	0	0
-2.5	0	0	0		0	0	0		0	0	0		0	0	0
-2	0	0	0		0	0	0		0	0	0		0	0	0
-1.5	0	0	0		0	0	0		0	0	0		0	0	0
-1	0	0	0		0	0	0		0	0	0		0	0	0
-0.5	0	0	0		0	0	0		0	0	0		0	0	0
0	0	0	0		0	0	0		0	0	0		0	0	0
0.5	-0.136402	-0.194391	-0.0769484		-0.0451804	-0.392512	-0.012334		-0.152721	-0.432254	-0.0404532		-0.0450512	-0.116437	-0.0296122
1	-0.312653	-0.4028	-0.182173		-0.129846	-0.612839	-0.0394004		-0.309837	-0.634971	-0.10508		-0.145122	-0.263779	-0.0976336
1.5	-0.497111	-0.599678	-0.300828		-0.247594	-0.725437	-0.080954		-0.454793	-0.777632	-0.189292		-0.27096	-0.400287	-0.187881
2	-0.66853	-0.770938	-0.423659		-0.379549	-0.783312	-0.130565		-0.586482	-0.90376	-0.280882		-0.401468	-0.534126	-0.286223
2.5	-0.818212	-0.913463	-0.541402		-0.500933	-0.814073	-0.189477		-0.704849	-1.00939	-0.377678		-0.52497	-0.665383	-0.38442
3	-0.944658	-1.03665	-0.645326		-0.593876	-0.835609	-0.251607		-0.809146	-1.08699	-0.467787		-0.636235	-0.785032	-0.47627
3.5	-1.05001	-1.13935	-0.731644		-0.656092	-0.854961	-0.310943		-0.897995	-1.15418	-0.55355		-0.733757	-0.883696	-0.556162
4	-1.13673	-1.22195	-0.808843		-0.695053	-0.866535	-0.366335		-0.970575	-1.2047	-0.628873		-0.817713	-0.969981	-0.624633
4.5	-1.20663	-1.29314	-0.872602		-0.719167	-0.874727	-0.412019		-1.02774	-1.24681	-0.692163		-0.888925	-1.04226	-0.675147
5	-1.26175	-1.34478	-0.922212		-0.734479	-0.879535	-0.448364		-1.07102	-1.27826	-0.740328		-0.948532	-1.10353	-0.718235
5.5	-1.3038	-1.38329	-0.960878		-0.744496	-0.883715	-0.476086		-1.10269	-1.2976	-0.780332		-0.997749	-1.15246	-0.745127
6	-1.33402	-1.41257	-0.987067		-0.75129	-0.887495	-0.496578		-1.12487	-1.31813	-0.806972		-1.03762	-1.19276	-0.766861
6.5	-1.35281	-1.42859	-1.00137		-0.756075	-0.891724	-0.515072		-1.13967	-1.33366	-0.826535		-1.06911	-1.22346	-0.775759
7	-1.36071	-1.43574	-1.01013		-0.75956	-0.894699	-0.527335		-1.14902	-1.33839	-0.839525		-1.0932	-1.25114	-0.782796
7.5	-1.38408	-1.46244	-1.03502		-0.763082	-0.89733	-0.543982		-1.16837	-1.35735	-0.860769		-1.11841	-1.2802	-0.804016
8	-1.40548	-1.48791	-1.05824		-0.765999	-0.900647	-0.552995		-1.18553	-1.36896	-0.879034		-1.14309	-1.30931	-0.822346
8.5	-1.42374	-1.51195	-1.08242		-0.768431	-0.903831	-0.564114		-1.19964	-1.38063	-0.891112		-1.16567	-1.33631	-0.842488
9	-1.43865	-1.53059	-1.10098		-0.770491	-0.906916	-0.573606		-1.21085	-1.38925	-0.900201		-1.18534	-1.35997	-0.858098
9.5	-1.45015	-1.54257	-1.11795		-0.772258	-0.90967	-0.58182		-1.21941	-1.39528	-0.907652		-1.20163	-1.37989	-0.872665
10	-1.45826	-1.55302	-1.12979		-0.773789	-0.912353	-0.58987		-1.22561	-1.39826	-0.911567		-1.21439	-1.39463	-0.884784
10.5	-1.46302	-1.56004	-1.13904		-0.775128	-0.914324	-0.595951		-1.22973	-1.40005	-0.914393		-1.22361	-1.40477	-0.894687
11	-1.46442	-1.56236	-1.14531		-0.776305	-0.916748	-0.601962		-1.23199	-1.39996	-0.916619		-1.22936	-1.4113	-0.898089
11.5	-1.46238	-1.56282	-1.14917		-0.777346	-0.919126	-0.605652		-1.23259	-1.39844	-0.917488		-1.23176	-1.41328	-0.900723
12	-1.4567	-1.55735	-1.149		-0.778267	-0.920861	-0.609542		-1.23168	-1.39644	-0.918767		-1.23095	-1.41333	-0.900997
12.5	-1.44708	-1.54733	-1.14613		-0.779083	-0.922051	-0.613243		-1.22941	-1.39426	-0.917066		-1.22703	-1.40992	-0.900478
13	-1.43314	-1.53364	-1.13643		-0.779804	-0.923252	-0.615822		-1.22594	-1.38906	-0.916254		-1.2201	-1.40087	-0.892389
13.5	-1.41445	-1.51329	-1.12149		-0.780441	-0.924459	-0.617952		-1.22145	-1.38415	-0.915331		-1.21028	-1.39109	-0.886868
14	-1.3906	-1.48794	-1.10074		-0.781001	-0.92586	-0.620298		-1.21614	-1.3792	-0.913971		-1.19773	-1.3797	-0.876165
14.5	-1.38373	-1.48317	-1.09992		-0.781592	-0.926884	-0.623504		-1.21463	-1.37803	-0.915289		-1.18916	-1.37021	-0.875882
15	-1.37803	-1.48099	-1.1005		-0.782151	-0.928777	-0.625271		-1.21318	-1.37462	-0.915652		-1.18284	-1.36267	-0.87675
15.5	-1.37224	-1.47785	-1.09981		-0.782678	-0.930203	-0.628346		-1.21125	-1.37083	-0.915161		-1.17716	-1.35592	-0.878491
16	-1.36592	-1.47481	-1.09938		-0.783175	-0.931175	-0.631117		-1.2087	-1.36695	-0.915072		-1.17107	-1.34867	-0.881148
16.5	-1.35872	-1.47093	-1.09728		-0.783646	-0.9319	-0.633769		-1.20545	-1.36156	-0.914298		-1.1639	-1.34267	-0.882482
17	-1.35039	-1.4651	-1.09384		-0.784092	-0.93242	-0.636009		-1.2015	-1.35436	-0.913501		-1.15523	-1.3342	-0.880943
17.5	-1.34068	-1.45691	-1.08991		-0.784516	-0.932932	-0.637444		-1.19686	-1.348	-0.91248		-1.14482	-1.32265	-0.877587
18	-1.32935	-1.44665	-1.08588		-0.784917	-0.933889	-0.639915		-1.19156	-1.34031	-0.910294		-1.13254	-1.30892	-0.875036
18.5	-1.3161	-1.43591	-1.07781		-0.785296	-0.934953	-0.642414		-1.18561	-1.3333	-0.907444		-1.11831	-1.29391	-0.868706
19	-1.30052	-1.42179	-1.06705		-0.785654	-0.935978	-0.643809		-1.17904	-1.32625	-0.904532		-1.10211	-1.27525	-0.86261
19.5	-1.28214	-1.40264	-1.054		-0.78599	-0.936613	-0.645579		-1.17188	-1.31977	-0.90055		-1.08388	-1.25688	-0.85072
20	-1.26043	-1.38214	-1.03702		-0.786302	-0.93718	-0.647187		-1.16417	-1.31262	-0.89698		-1.06362	-1.23344	-0.83895
20.5	-1.23483	-1.35773	-1.01658		-0.78659	-0.938072	-0.647909		-1.156	-1.3033	-0.893943		-1.04131	-1.20893	-0.821218
21	-1.20479	-1.32904	-0.990635		-0.786854	-0.938671	-0.649016		-1.14746	-1.29599	-0.891064		-1.01702	-1.18441	-0.803554
21.5	-1.19256	-1.31811	-0.986855		-0.78715	-0.939102	-0.650493		-1.14182	-1.28993	-0.889223		-0.997134	-1.16501	-0.792851
22	-1.18201	-1.31032	-0.982812		-0.787441	-0.939413	-0.65167		-1.13643	-1.28447	-0.887208		-0.980065	-1.14755	-0.784102
22.5	-1.17187	-1.30219	-0.977355		-0.787727	-0.939794	-0.653077		-1.13086	-1.2773	-0.884871		-0.964215	-1.13308	-0.776487
23	-1.16164	-1.29405	-0.970868		-0.788008	-0.940724	-0.653934		-1.12495	-1.26951	-0.883212		-0.948535	-1.11908	-0.766895
23.5	-1.15096	-1.28625	-0.964366		-0.788283	-0.941499	-0.654646		-1.11863	-1.26156	-0.879727		-0.932326	-1.1037	-0.757157
24	-1.13953	-1.27748	-0.958434		-0.788552	-0.942019	-0.655348		-1.11187	-1.25379	-0.875705		-0.91514	-1.08932	-0.747463
24.5	-1.12709	-1.26755	-0.951343		-0.788815	-0.94253	-0.656036		-1.10466	-1.24697	-0.871645		-0.8967	-1.07439	-0.734257
25	-1.11333	-1.25572	-0.940508		-0.789072	-0.943064	-0.657036		-1.09701	-1.23945	-0.867354		-0.87684	-1.05693	-0.71669
25.5	-1.09793	-1.24364	-0.929979		-0.789321	-0.943436	-0.658479		-1.08891	-1.23042	-0.863575		-0.855455	-1.03796	-0.697027
26	-1.08046	-1.22947	-0.915974		-0.789561	-0.943817	-0.659834		-1.08037	-1.22197	-0.859962		-0.832468	-1.01804	-0.675415
26.5	-1.0604	-1.21063	-0.899735		-0.789791	-0.944129	-0.660459		-1.07141	-1.2136	-0.855254		-0.807813	-0.999961	-0.651194
27	-1.03717	-1.18886	-0.879327		-0.790009	-0.944406	-0.661378		-1.06205	-1.2042	-0.851765		-0.781441	-0.977967	-0.620773
27.5	-1.01019	-1.16283	-0.855462		-0.790213	-0.944818	-0.662564		-1.05236	-1.19485	-0.846935		-0.753322	-0.951696	-0.589157
28	-0.978901	-1.13382	-0.824133		-0.790402	-0.945199	-0.663639		-1.04241	-1.18729	-0.842516		-0.723469	-0.928187	-0.556227
28.5	-0.942957	-1.09993	-0.789858		-0.790576	-0.945473	-0.664314		-1.03232	-1.17945	-0.837936		-0.692005	-0.901388	-0.523513
29	-0.902385	-1.06206	-0.750762		-0.790735	-0.945813	-0.665085		-1.02224	-1.17223	-0.833594		-0.659219	-0.873085	-0.48826
29.5	-0.8576	-1.01932	-0.705272		-0.790879	-0.946176	-0.665728		-1.01231	-1.16318	-0.828247		-0.625588	-0.850672	-0.450679
30	-0.809345	-0.975975	-0.656214		-0.791009	-0.946598	-0.666379		-1.00272	-1.15473	-0.823173		-0.591766	-0.827458	-0.416754
30.5	-0.758557	-0.934507	-0.603116		-0.791128	-0.947158	-0.666854		-0.993599	-1.14776	-0.81867		-0.558526	-0.805068	-0.382961
31	-0.706229	-0.892755	-0.546479		-0.791235	-0.947533	-0.667319		-0.985108	-1.1415	-0.813725		-0.526672	-0.780997	-0.352224
31.5	-0.653316	-0.8499	-0.492446		-0.791334	-0.947858	-0.667894		-0.977377	-1.13685	-0.809688		-0.496959	-0.757168	-0.324117
32	-0.600677	-0.805104	-0.43687		-0.791424	-0.948154	-0.668363		-0.970528	-1.1318	-0.805453		-0.470029	-0.745577	-0.299191
32.5	-0.549068	-0.764033	-0.38101		-0.791506	-0.948298	-0.668681		-0.964663	-1.12871	-0.801772		-0.446378	-0.727685	-0.278114
33	-0.499136	-0.72412	-0.327644		-0.791582	-0.948394	-0.668877		-0.95987	-1.12718	-0.799143		-0.426336	-0.717207	-0.260938
33.5	-0.451429	-0.686471	-0.275061		-0.791652	-0.948514	-0.669492		-0.956212	-1.1238	-0.796804		-0.410067	-0.706597	-0.246625
34	-0.406408	-0.648737	-0.224557		-0.791717	-0.948836	-0.669936		-0.95373	-1.12127	-0.795216		-0.397579	-0.696235	-0.23646
34.5	-0.36445	-0.615506	-0.17714		-0.791777	-0.949103	-0.670349		-0.95244	-1.12209	-0.792388		-0.388755	-0.686428	-0.227256
35	-0.325867	-0.584861	-0.135402		-0.791832	-0.949291	-0.670868		-0.952329	-1.12425	-0.790707		-0.383376	-0.677463	-0.216416
35.5	-0.384457	-0.61629	-0.206277		-0.79196	-0.949642	-0.671323		-0.964424	-1.13185	-0.801065		-0.409127	-0.682803	-0.2506
36	-0.454852	-0.660502	-0.286841		-0.792103	-0.950032	-0.672101		-0.975738	-1.13179	-0.804156		-0.467012	-0.698705	-0.30425
36.5	-0.527328	-0.714231	-0.362249		-0.792259	-0.950353	-0.672715		-0.983913	-1.12969	-0.80597		-0.541671	-0.73087	-0.371377
37	-0.596323	-0.767762	-0.432316		-0.792428	-0.950659	-0.673353		-0.988765	-1.12825	-0.805728		-0.621224	-0.776536	-0.444066
37.5	-0.658786	-0.81699	-0.490357		-0.79261	-0.951004	-0.674047		-0.990806	-1.12287	-0.805692		-0.698113	-0.841976	-0.511712
38	-0.713349	-0.862907	-0.538748		-0.792804	-0.951325	-0.674421		-0.990622	-1.11885	-0.80571		-0.768175	-0.913398	-0.573163
38.5	-0.759686	-0.900785	-0.57988		-0.793008	-0.951572	-0.67507		-0.988695	-1.11272	-0.80459		-0.82963	-0.975039	-0.626889
39	-0.79792	-0.936315	-0.614545		-0.793222	-0.951826	-0.675497		-0.985362	-1.10591	-0.802116		-0.88199	-1.02684	-0.675052
39.5	-0.828277	-0.965156	-0.641885		-0.793442	-0.952086	-0.675981		-0.980846	-1.09975	-0.799405		-0.925446	-1.06866	-0.712632
40	-0.851005	-0.984403	-0.665048		-0.793665	-0.952351	-0.676472		-0.975277	-1.09322	-0.795287		-0.960543	-1.10151	-0.744202
40.5	-0.866181	-0.998577	-0.678688		-0.793888	-0.952619	-0.676905		-0.968737	-1.08749	-0.791547		-0.987897	-1.12581	-0.764355
41	-0.873793	-1.00324	-0.685555		-0.794105	-0.952889	-0.677522		-0.961294	-1.08023	-0.786672		-1.00816	-1.1425	-0.77608
41.5	-0.873725	-0.998462	-0.684146		-0.794312	-0.953154	-0.678016		-0.95303	-1.07351	-0.781796		-1.02197	-1.15196	-0.782972
42	-0.865873	-0.988192	-0.675057		-0.794506	-0.953334	-0.678481		-0.944076	-1.06614	-0.776404		-1.02995	-1.15772	-0.785068
42.5	-0.878685	-1.00105	-0.689749		-0.794751	-0.953615	-0.679086		-0.939071	-1.06377	-0.774403		-1.03993	-1.16619	-0.796426
43	-0.891733	-1.01503	-0.708119		-0.795004	-0.954222	-0.679633		-0.934241	-1.05938	-0.771394		-1.05041	-1.17941	-0.806545
43.5	-0.903549	-1.02755	-0.723217		-0.795261	-0.954762	-0.68048		-0.929077	-1.05541	-0.768102		-1.05981	-1.1929	-0.813783
44	-0.913708	-1.03888	-0.73579		-0.795519	-0.955327	-0.681034		-0.923419	-1.05009	-0.762683		-1.06724	-1.20354	-0.822309
44.5	-0.921957	-1.04837	-0.74794		-0.795776	-0.955672	-0.68152		-0.917202	-1.04461	-0.757521		-1.07216	-1.21102	-0.828613
45	-0.92812	-1.05653	-0.756384		-0.796032	-0.955988	-0.682507		-0.910408	-1.03947	-0.753335		-1.07435	-1.21639	-0.832177
45.5	-0.932051	-1.06167	-0.762188		-0.796285	-0.956272	-0.68299		-0.903045	-1.03352	-0.749396		-1.0737	-1.21646	-0.833636
46	-0.933571	-1.06433	-0.765031		-0.796532	-0.956638	-0.683711		-0.895126	-1.02686	-0.74296		-1.07023	-1.21332	-0.83271
46.5	-0.932432	-1.06314	-0.766489		-0.796773	-0.957023	-0.684241		-0.886663	-1.02062	-0.736185		-1.064	-1.20776	-0.830828
47	-0.928277	-1.05861	-0.762699		-0.797004	-0.957491	-0.684557		-0.877671	-1.01477	-0.729097		-1.05507	-1.19801	-0.827154
47.5	-0.920637	-1.05094	-0.75591		-0.797225	-0.957884	-0.684959		-0.868173	-1.00751	-0.722203		-1.04351	-1.18318	-0.823937
48	-0.908977	-1.03941	-0.744625		-0.797434	-0.958238	-0.685752		-0.85821	-1.00063	-0.715007		-1.02936	-1.16594	-0.814984
48.5	-0.892728	-1.0239	-0.728881		-0.797629	-0.958747	-0.686518		-0.847849	-0.994973	-0.707075		-1.01271	-1.1476	-0.806784
49	-0.871338	-1.00177	-0.705965		-0.797808	-0.959156	-0.68712		-0.837181	-0.989792	-0.69915		-0.993663	-1.12534	-0.790184
49.5	-0.870042	-1.0042	-0.706732		-0.798015	-0.959782	-0.687603		-0.829118	-0.984768	-0.693339		-0.978791	-1.11064	-0.778864
50	-0.8704	-1.00857	-0.70909		-0.798223	-0.960283	-0.687939		-0.82129	-0.981121	-0.687953		-0.966449	-1.1001	-0.768389
50.5	-0.870997	-1.01252	-0.710267		-0.798429	-0.9607	-0.688271		-0.813335	-0.974985	-0.682147		-0.955037	-1.0899	-0.759199
51	-0.871311	-1.01695	-0.711618		-0.798633	-0.961333	-0.688626		-0.805121	-0.96989	-0.67542		-0.943515	-1.08031	-0.750956
51.5	-0.870959	-1.02025	-0.712577		-0.798834	-0.962069	-0.689178		-0.796581	-0.964714	-0.667372		-0.9312	-1.07199	-0.741179
52	-0.86963	-1.02311	-0.710795		-0.799032	-0.963053	-0.689803		-0.78769	-0.959767	-0.659089		-0.917663	-1.06129	-0.730143
52.5	-0.867042	-1.02538	-0.708177		-0.799227	-0.963782	-0.69043		-0.77844	-0.954484	-0.650266		-0.902646	-1.05001	-0.716172
53	-0.862894	-1.02361	-0.703348		-0.799417	-0.964226	-0.691136		-0.768834	-0.949942	-0.642066		-0.886001	-1.03713	-0.701145
53.5	-0.856829	-1.02056	-0.696123		-0.799603	-0.964733	-0.691412		-0.758876	-0.94476	-0.631289		-0.867641	-1.02193	-0.684339
54	-0.848392	-1.01366	-0.686222		-0.799783	-0.965222	-0.691685		-0.748569	-0.939484	-0.623547		-0.847506	-1.00408	-0.663313
54.5	-0.83703	-1.00436	-0.674145		-0.799955	-0.965729	-0.691942		-0.737926	-0.934953	-0.612684		-0.825546	-0.987166	-0.640201
55	-0.82213	-0.992544	-0.657606		-0.800119	-0.966168	-0.692181		-0.726976	-0.928783	-0.601916		-0.801725	-0.9641	-0.613979
55.5	-0.803062	-0.975115	-0.635994		-0.800273	-0.96658	-0.692417		-0.715765	-0.922924	-0.591931		-0.776028	-0.940563	-0.587223
56	-0.779215	-0.952552	-0.610468		-0.800416	-0.966779	-0.692724		-0.704365	-0.917121	-0.579275		-0.748482	-0.915272	-0.556925
56.5	-0.77563	-0.952804	-0.605144		-0.800582	-0.966994	-0.693259		-0.695183	-0.91222	-0.570224		-0.725436	-0.90027	-0.53175
57	-0.77391	-0.95635	-0.604283		-0.800748	-0.967222	-0.693861		-0.686263	-0.90805	-0.560228		-0.70533	-0.888473	-0.508951
57.5	-0.772636	-0.959925	-0.602129		-0.800914	-0.967565	-0.694469		-0.677282	-0.902842	-0.552169		-0.686581	-0.878744	-0.48836
58	-0.771277	-0.963088	-0.597756		-0.80108	-0.967958	-0.695075		-0.668113	-0.8995	-0.54253		-0.668141	-0.871311	-0.468192
58.5	-0.769433	-0.967927	-0.595196		-0.801244	-0.968246	-0.695449		-0.658689	-0.894732	-0.534631		-0.649308	-0.864336	-0.447266
59	-0.766778	-0.970636	-0.589538		-0.801408	-0.968485	-0.695756		-0.64898	-0.890002	-0.523803		-0.629631	-0.858024	-0.426783
59.5	-0.763014	-0.973288	-0.583699		-0.80157	-0.968711	-0.696056		-0.638978	-0.886167	-0.512976		-0.608826	-0.852599	-0.403076
60	-0.757825	-0.973827	-0.575119		-0.801729	-0.969241	-0.696345		-0.628678	-0.881752	-0.503918		-0.586719	-0.844422	-0.379994
60.5	-0.750839	-0.971023	-0.566624		-0.801886	-0.969561	-0.696624		-0.618083	-0.87748	-0.494875		-0.563198	-0.835701	-0.352051
61	-0.741588	-0.965474	-0.555457		-0.802038	-0.969815	-0.69702		-0.607193	-0.872896	-0.483283		-0.538178	-0.827175	-0.323633
61.5	-0.729507	-0.956621	-0.539693		-0.802185	-0.969915	-0.697371		-0.596017	-0.86864	-0.471439		-0.511586	-0.819269	-0.292447
62	-0.71397	-0.944389	-0.520757		-0.802326	-0.969999	-0.697857		-0.584579	-0.863489	-0.4607		-0.483364	-0.806821	-0.26031
62.5	-0.694337	-0.929271	-0.497254		-0.802459	-0.970078	-0.698264		-0.572921	-0.858026	-0.448568		-0.453476	-0.793553	-0.224922
63	-0.669991	-0.908212	-0.470069		-0.802584	-0.970222	-0.698769		-0.561109	-0.853804	-0.438068		-0.421925	-0.780127	-0.187825
63.5	-0.640574	-0.884995	-0.43552		-0.802699	-0.970446	-0.699234		-0.549239	-0.849369	-0.425568		-0.388826	-0.765677	-0.14832
64	-0.60612	-0.860793	-0.397135		-0.802805	-0.970917	-0.699658		-0.537427	-0.844785	-0.413248		-0.35446	-0.755045	-0.106743
64.5	-0.56709	-0.828965	-0.356192		-0.802901	-0.971402	-0.699994		-0.525806	-0.840506	-0.401354		-0.319293	-0.740588	-0.0665326
65	-0.524309	-0.793954	-0.311051		-0.80299	-0.97159	-0.700263		-0.514509	-0.836753	-0.390101		-0.283971	-0.733675	-0.0282275
65.5	-0.47881	-0.757082	-0.261056		-0.803071	-0.97166	-0.70043		-0.503669	-0.832105	-0.379335		-0.249257	-0.72212	0.00889131
66	-0.431686	-0.719212	-0.212381		-0.803145	-0.971724	-0.700512		-0.493411	-0.827663	-0.369919		-0.215949	-0.705157	0.0435313
66.5	-0.383987	-0.679534	-0.163306		-0.803213	-0.971879	-0.700586		-0.483853	-0.823632	-0.35951		-0.184795	-0.691387	0.0759755
67	-0.336658	-0.638279	-0.114807		-0.803276	-0.972056	-0.700653		-0.475101	-0.821123	-0.349969		-0.156435	-0.682091	0.103049
67.5	-0.290531	-0.59744	-0.0660644		-0.803333	-0.972111	-0.700721		-0.467248	-0.817387	-0.344724		-0.13136	-0.667418	0.127082
68	-0.246316	-0.555357	-0.0216246		-0.803387	-0.972265	-0.700902		-0.460373	-0.814931	-0.338365		-0.1099	-0.658846	0.146749
68.5	-0.204616	-0.515347	0.0190581		-0.803436	-0.972445	-0.70107		-0.454536	-0.812502	-0.334526		-0.0922197	-0.647971	0.163998
69	-0.165933	-0.480867	0.0563733		-0.803482	-0.972531	-0.701224		-0.449776	-0.809634	-0.328768		-0.0783289	-0.640456	0.176571
69.5	-0.130683	-0.446942	0.0935878		-0.803525	-0.972589	-0.701367		-0.446111	-0.808117	-0.326559		-0.0681116	-0.630613	0.188184
70	-0.0992026	-0.417164	0.126707		-0.803565	-0.972628	-0.701499		-0.443536	-0.806347	-0.324442		-0.0613539	-0.614206	0.196321
70.5	-0.0717467	-0.390626	0.155088		-0.803602	-0.972665	-0.701622		-0.442021	-0.804181	-0.322074		-0.0577686	-0.603323	0.202891
71	-0.0484934	-0.367361	0.179107		-0.803637	-0.9727	-0.701735		-0.441517	-0.802682	-0.323443		-0.0570248	-0.595081	0.203097
71.5	-0.0295455	-0.347313	0.200026		-0.80367	-0.972733	-0.701792		-0.441958	-0.80148	-0.323257		-0.0587712	-0.586698	0.204432
72	-0.0149323	-0.327823	0.216152		-0.8037	-0.972764	-0.701818		-0.443264	-0.80033	-0.32294		-0.0626564	-0.575428	0.200503
72.5	-0.00461343	-0.310495	0.226935		-0.803729	-0.972837	-0.7019		-0.445344	-0.798698	-0.323848		-0.0683437	-0.563635	0.198017
73	0.00151643	-0.29845	0.238058		-0.803756	-0.972954	-0.701987		-0.448105	-0.797773	-0.324516		-0.0755171	-0.55291	0.189032
73.5	0.00361855	-0.290737	0.245845		-0.803781	-0.973075	-0.70207		-0.451453	-0.796508	-0.325145		-0.0838904	-0.545182	0.179761
74	0.00190187	-0.284249	0.25038		-0.803805	-0.973233	-0.702151		-0.455296	-0.795791	-0.325093		-0.0932098	-0.533639	0.170022
74.5	-0.00338595	-0.282918	0.249379		-0.803827	-0.97333	-0.702228		-0.459547	-0.79599	-0.326341		-0.103252	-0.527915	0.159475
75	-0.011969	-0.285996	0.247766		-0.803848	-0.973392	-0.702311		-0.464127	-0.796381	-0.327829		-0.113824	-0.520397	0.148814
75.5	-0.0235544	-0.29155	0.241481		-0.803868	-0.973452	-0.702451		-0.468967	-0.796164	-0.329067		-0.124762	-0.516292	0.136678
76	-0.0378404	-0.299248	0.236841		-0.803887	-0.973509	-0.702588		-0.474002	-0.796034	-0.331473		-0.135929	-0.514961	0.122231
76.5	-0.0545267	-0.313102	0.227666		-0.803905	-0.973563	-0.702709		-0.47918	-0.796212	-0.333906		-0.147209	-0.508489	0.106915
77	-0.0733205	-0.327756	0.216546		-0.803922	-0.973616	-0.702779		-0.484455	-0.796191	-0.336151		-0.158508	-0.500277	0.0918816
77.5	-0.0939426	-0.343652	0.198012		-0.803938	-0.973694	-0.702845		-0.489788	-0.796206	-0.337315		-0.169747	-0.495725	0.0783832
78	-0.116131	-0.362349	0.182019		-0.803954	-0.973776	-0.702909		-0.495146	-0.796013	-0.339524		-0.180865	-0.491109	0.0638833
78.5	-0.139645	-0.379657	0.162035		-0.803968	-0.973856	-0.702971		-0.500504	-0.795903	-0.34335		-0.191812	-0.486962	0.0502799
79	-0.16426	-0.40114	0.142333		-0.803982	-0.973933	-0.702994		-0.505841	-0.795743	-0.344966		-0.202549	-0.483553	0.0361415
79.5	-0.189774	-0.426692	0.127614		-0.803995	-0.974008	-0.703002		-0.51114	-0.79579	-0.347733		-0.213045	-0.482415	0.0210818
80	-0.216002	-0.451102	0.108464		-0.804008	-0.97408	-0.703009		-0.516387	-0.795826	-0.350603		-0.22328	-0.483634	0.00745441
80.5	-0.24278	-0.477167	0.0907305		-0.804019	-0.974149	-0.703026		-0.521571	-0.795986	-0.352999		-0.233236	-0.484219	-0.00484207
81	-0.269963	-0.505094	0.0673669		-0.804031	-0.974208	-0.703082		-0.526685	-0.795879	-0.354784		-0.242903	-0.488079	-0.0179182
81.5	-0.297418	-0.529807	0.0439225		-0.804042	-0.974243	-0.703136		-0.531722	-0.796095	-0.36002		-0.252275	-0.490708	-0.0317354
82	-0.325032	-0.559122	0.019058		-0.804052	-0.974278	-0.703188		-0.536678	-0.796347	-0.362243		-0.261348	-0.490668	-0.0449068
82.5	-0.352703	-0.584106	-0.00602934		-0.804062	-0.974311	-0.703238		-0.541549	-0.796558	-0.367194		-0.270121	-0.492357	-0.0572241
83	-0.380338	-0.613509	-0.0296538		-0.804071	-0.974344	-0.703285		-0.546335	-0.796329	-0.370204		-0.278597	-0.494112	-0.0675597
83.5	-0.407855	-0.646222	-0.0522591		-0.80408	-0.974364	-0.703331		-0.551033	-0.796554	-0.373654		-0.286779	-0.49634	-0.0789522
84	-0.435176	-0.672062	-0.0784651		-0.804089	-0.974382	-0.703336		-0.555644	-0.797006	-0.376352		-0.294672	-0.497922	-0.0898556
84.5	-0.462235	-0.702374	-0.102438		-0.804097	-0.974392	-0.70334		-0.560167	-0.797387	-0.380027		-0.302281	-0.500205	-0.100882
85	-0.488966	-0.732826	-0.124075		-0.804105	-0.974398	-0.703345		-0.564602	-0.797095	-0.38332		-0.309613	-0.50248	-0.112233
85.5	-0.515312	-0.75544	-0.14493		-0.804113	-0.974404	-0.703349		-0.568951	-0.797338	-0.385839		-0.316676	-0.504601	-0.121061
86	-0.541219	-0.778689	-0.168133		-0.80412	-0.97441	-0.703353		-0.573214	-0.797539	-0.38778		-0.323477	-0.507543	-0.131666
86.5	-0.566635	-0.803715	-0.188356		-0.804127	-0.974416	-0.703357		-0.577393	-0.797445	-0.391399		-0.330024	-0.511087	-0.139639
87	-0.591517	-0.826586	-0.209493		-0.804134	-0.974421	-0.703361		-0.581489	-0.797576	-0.394355		-0.336325	-0.515455	-0.147298
87.5	-0.615816	-0.853789	-0.231115		-0.80414	-0.974426	-0.703365		-0.585503	-0.797471	-0.397478		-0.342387	-0.520546	-0.155552
88	-0.639491	-0.879846	-0.257119		-0.804146	-0.974432	-0.703368		-0.589438	-0.797656	-0.399908		-0.34822	-0.522926	-0.161961
88.5	-0.662497	-0.902118	-0.275844		-0.804152	-0.974437	-0.703372		-0.593294	-0.797532	-0.402402		-0.353829	-0.523644	-0.168934
89	-0.684795	-0.926258	-0.295073		-0.804158	-0.974441	-0.703375		-0.597073	-0.797778	-0.405114		-0.359225	-0.525404	-0.176886
89.5	-0.706344	-0.947178	-0.316711		-0.804163	-0.974446	-0.703378		-0.600777	-0.797849	-0.407329		-0.364413	-0.52774	-0.183307
90	-0.727109	-0.968004	-0.337325		-0.804168	-0.974451	-0.703381		-0.604408	-0.797949	-0.409226		-0.369403	-0.531135	-0.189863
90.5	-0.747054	-0.986877	-0.355598		-0.804174	-0.974455	-0.703384		-0.607966	-0.798283	-0.412194		-0.3742	-0.53357	-0.19581
91	-0.76615	-1.00793	-0.374271		-0.804178	-0.974459	-0.703387		-0.611454	-0.798173	-0.41537		-0.378812	-0.536792	-0.202285
91.5	-0.784366	-1.02611	-0.39259		-0.804183	-0.974464	-0.70339		-0.614873	-0.798537	-0.418145		-0.383246	-0.541164	-0.208128
92	-0.801677	-1.04449	-0.409901		-0.804188	-0.974468	-0.703393		-0.618224	-0.7987	-0.421489		-0.387509	-0.545452	-0.21435
92.5	-0.81806	-1.0631	-0.424271		-0.804192	-0.974472	-0.703395		-0.62151	-0.799498	-0.422921		-0.391608	-0.54948	-0.21974
93	-0.833497	-1.07947	-0.438193		-0.804196	-0.974475	-0.703398		-0.624732	-0.79988	-0.424829		-0.395547	-0.553635	-0.225003
93.5	-0.847972	-1.09612	-0.454425		-0.8042	-0.974479	-0.7034		-0.62789	-0.799956	-0.426456		-0.399334	-0.557537	-0.229657
94	-0.861473	-1.11351	-0.470408		-0.804204	-0.974483	-0.703403		-0.630987	-0.800103	-0.428315		-0.402974	-0.561607	-0.233872
94.5	-0.873994	-1.12691	-0.485274		-0.804208	-0.974486	-0.703405		-0.634024	-0.800191	-0.430409		-0.406473	-0.565047	-0.23858
95	-0.885532	-1.14087	-0.498006		-0.804211	-0.97449	-0.703407		-0.637002	-0.800312	-0.43233		-0.409836	-0.568364	-0.242471
95.5	-0.89609	-1.15375	-0.51016		-0.804215	-0.974493	-0.703409		-0.639922	-0.80049	-0.434262		-0.413069	-0.571225	-0.244509
96	-0.905673	-1.16462	-0.521054		-0.804218	-0.974496	-0.703411		-0.642786	-0.801131	-0.434821		-0.416176	-0.574886	-0.248256
96.5	-0.914295	-1.17696	-0.53402		-0.804221	-0.974499	-0.703413		-0.645595	-0.801419	-0.43678		-0.419163	-0.577448	-0.251332
97	-0.92197	-1.1857	-0.544096		-0.804224	-0.974503	-0.703415		-0.64835	-0.801657	-0.438714		-0.422034	-0.580627	-0.253921
97.5	-0.928719	-1.19392	-0.555653		-0.804227	-0.974526	-0.703417		-0.651053	-0.801578	-0.440787		-0.424793	-0.584075	-0.258431
98	-0.934566	-1.20048	-0.566641		-0.80423	-0.974557	-0.703418		-0.653704	-0.801506	-0.442274		-0.427445	-0.587018	-0.261766
98.5	-0.939539	-1.20975	-0.57705		-0.804233	-0.974587	-0.70342		-0.656305	-0.801827	-0.444413		-0.429994	-0.59016	-0.264408
99	-0.94367	-1.21843	-0.586378		-0.804236	-0.974616	-0.703422		-0.658856	-0.802117	-0.445209		-0.432444	-0.592593	-0.267314
99.5	-0.94699	-1.22431	-0.593334		-0.804238	-0.974644	-0.703423		-0.661359	-0.802128	-0.447725		-0.434799	-0.595701	-0.270125
100	-0.949536	-1.22909	-0.603192		-0.804241	-0.974671	-0.703425		-0.663815	-0.802209	-0.44976		-0.437063	-0.598161	-0.27291
100.5	-0.951346	-1.23444	-0.608702		-0.804243	-0.974697	-0.703426		-0.666225	-0.802291	-0.450967		-0.439239	-0.600328	-0.275641
101	-0.952458	-1.24149	-0.616098		-0.804245	-0.974722	-0.703428		-0.66859	-0.802869	-0.451948		-0.44133	-0.602786	-0.278162
101.5	-0.952911	-1.24752	-0.623042		-0.804248	-0.974747	-0.703429		-0.67091	-0.803531	-0.454778		-0.443341	-0.604481	-0.279695
102	-0.952746	-1.25053	-0.627973		-0.80425	-0.97477	-0.70343		-0.673187	-0.80439	-0.456131		-0.445273	-0.605863	-0.281637
102.5	-0.952003	-1.25497	-0.63364		-0.804252	-0.974793	-0.703432		-0.675422	-0.80455	-0.45846		-0.44713	-0.608745	-0.283226
103	-0.950721	-1.2592	-0.637316		-0.804254	-0.974815	-0.703433		-0.677615	-0.804737	-0.460366		-0.448914	-0.611011	-0.285934
103.5	-0.948941	-1.26243	-0.641727		-0.804256	-0.974836	-0.703434		-0.679767	-0.804777	-0.462157		-0.45063	-0.612924	-0.287674
104	-0.946699	-1.26469	-0.642939		-0.804258	-0.974856	-0.703435		-0.68188	-0.804815	-0.463651		-0.452279	-0.615128	-0.289263
104.5	-0.944035	-1.26464	-0.646817		-0.804259	-0.974863	-0.703436		-0.683954	-0.805035	-0.465704		-0.453863	-0.617313	-0.290773
105	-0.940986	-1.26512	-0.651007		-0.804261	-0.974865	-0.703437		-0.685989	-0.805227	-0.466356		-0.455385	-0.619827	-0.292717
105.5	-0.937585	-1.26339	-0.655645		-0.804263	-0.974867	-0.703438		-0.687987	-0.805306	-0.467101		-0.456849	-0.623059	-0.294494
106	-0.933865	-1.26489	-0.657113		-0.804264	-0.974869	-0.703439		-0.689949	-0.805308	-0.469513		-0.458255	-0.625626	-0.295966
106.5	-0.92986	-1.26577	-0.65777		-0.804266	-0.974871	-0.70344		-0.691874	-0.805622	-0.471435		-0.459607	-0.6274	-0.297495
107	-0.925598	-1.26602	-0.658102		-0.804267	-0.974873	-0.703441		-0.693765	-0.805625	-0.472594		-0.460906	-0.629284	-0.298323
107.5	-0.921108	-1.26304	-0.660644		-0.804269	-0.974875	-0.703442		-0.695621	-0.805738	-0.47321		-0.462154	-0.630957	-0.299037
108	-0.916417	-1.26255	-0.661878		-0.80427	-0.974877	-0.703443		-0.697443	-0.806288	-0.473404		-0.463354	-0.632144	-0.299702
108.5	-0.91155	-1.26061	-0.66227		-0.804272	-0.974879	-0.703444		-0.699232	-0.806358	-0.474973		-0.464508	-0.633766	-0.300875
109	-0.90653	-1.26255	-0.661548		-0.804273	-0.974881	-0.703445		-0.700989	-0.806678	-0.476654		-0.465619	-0.635704	-0.30197
109.5	-0.901378	-1.25913	-0.661906		-0.804274	-0.974882	-0.703445		-0.702714	-0.807144	-0.477311		-0.466686	-0.637287	-0.303054
110	-0.896115	-1.25727	-0.659364		-0.804275	-0.974884	-0.703446		-0.704408	-0.807543	-0.477574		-0.467712	-0.638747	-0.304044
110.5	-0.890759	-1.25547	-0.659087		-0.804277	-0.974886	-0.703447		-0.706071	-0.80757	-0.477625		-0.468699	-0.63995	-0.304604
111	-0.885328	-1.25381	-0.657984		-0.804278	-0.974887	-0.703448		-0.707704	-0.807402	-0.477856		-0.469647	-0.641857	-0.305242
111.5	-0.879837	-1.25316	-0.657245		-0.804279	-0.974889	-0.703448		-0.709309	-0.807579	-0.478581		-0.470558	-0.643108	-0.306301
112	-0.874301	-1.24995	-0.657337		-0.80428	-0.97489	-0.703449		-0.710884	-0.807606	-0.479919		-0.471432	-0.644268	-0.306201
112.5	-0.868733	-1.24935	-0.655957		-0.804281	-0.974892	-0.70345		-0.712431	-0.807483	-0.480243		-0.472271	-0.64514	-0.306801
113	-0.863145	-1.25094	-0.653449		-0.804282	-0.974893	-0.70345		-0.713951	-0.807696	-0.481598		-0.473075	-0.646514	-0.307439
113.5	-0.857549	-1.24805	-0.652621		-0.804283	-0.974895	-0.703451		-0.715443	-0.807718	-0.482629		-0.473854	-0.647421	-0.308828
114	-0.851955	-1.24456	-0.652337		-0.804284	-0.974896	-0.703451		-0.716909	-0.80774	-0.482936		-0.474603	-0.648135	-0.310027
114.5	-0.846374	-1.24271	-0.650021		-0.804285	-0.974897	-0.703452		-0.718349	-0.808065	-0.484144		-0.475323	-0.648808	-0.310679
115	-0.84081	-1.23963	-0.649567		-0.804286	-0.974903	-0.703452		-0.719764	-0.808082	-0.485359		-0.476014	-0.64954	-0.311312
115.5	-0.835274	-1.23598	-0.647432		-0.804286	-0.974909	-0.703453		-0.721153	-0.808366	-0.486906		-0.476678	-0.650463	-0.31172
116	-0.829772	-1.23316	-0.646748		-0.804287	-0.974916	-0.703453		-0.722518	-0.809178	-0.487637		-0.477314	-0.651848	-0.3123
116.5	-0.824311	-1.2286	-0.645407		-0.804288	-0.974922	-0.703454		-0.723859	-0.80948	-0.488273		-0.477924	-0.653102	-0.312859
117	-0.818897	-1.22379	-0.642851		-0.804289	-0.974928	-0.703454		-0.725176	-0.810512	-0.488821		-0.478507	-0.654239	-0.313245
117.5	-0.813535	-1.22148	-0.640669		-0.80429	-0.974939	-0.703455		-0.72647	-0.811191	-0.489771		-0.479064	-0.655056	-0.313876
118	-0.808227	-1.21714	-0.63869		-0.80429	-0.974963	-0.703455		-0.727741	-0.811737	-0.490076		-0.479599	-0.656047	-0.314417
118.5	-0.802978	-1.21183	-0.636279		-0.804291	-0.974986	-0.703456		-0.72899	-0.812258	-0.49142		-0.480119	-0.657129	-0.314899
119	-0.797793	-1.2079	-0.634516		-0.804292	-0.975008	-0.703456		-0.730217	-0.812832	-0.491705		-0.480618	-0.657689	-0.315709
119.5	-0.792674	-1.20335	-0.630855		-0.804292	-0.97503	-0.703457		-0.731423	-0.8132	-0.491917		-0.481097	-0.658233	-0.315968
120	-0.787624	-1.19863	-0.6295		-0.804293	-0.975052	-0.703457		-0.732607	-0.813209	-0.492065		-0.481555	-0.658894	-0.316441
120.5	-0.782645	-1.1948	-0.627171		-0.804293	-0.975073	-0.703457		-0.733771	-0.813419	-0.492498		-0.481995	-0.659539	-0.316955
121	-0.777738	-1.19032	-0.624092		-0.804294	-0.975093	-0.703458		-0.734915	-0.814017	-0.492752		-0.482415	-0.660006	-0.317239
121.5	-0.772906	-1.18687	-0.620563		-0.804295	-0.975113	-0.703458		-0.736039	-0.814044	-0.492753		-0.482817	-0.660483	-0.317451
122	-0.768149	-1.1822	-0.617611		-0.804295	-0.975133	-0.703458		-0.737143	-0.814456	-0.492789		-0.4832	-0.661189	-0.317555
122.5	-0.76347	-1.17646	-0.61468		-0.804296	-0.975152	-0.703459		-0.738229	-0.815372	-0.492873		-0.483565	-0.662007	-0.317905
123	-0.758869	-1.17095	-0.612536		-0.804296	-0.97517	-0.703459		-0.739295	-0.815415	-0.493389		-0.48392	-0.66272	-0.318249
123.5	-0.754346	-1.16503	-0.609635		-0.804297	-0.975189	-0.703459		-0.740343	-0.815599	-0.494266		-0.484261	-0.66327	-0.318803
124	-0.749902	-1.15879	-0.607136		-0.804297	-0.975206	-0.703459		-0.741373	-0.815867	-0.494561		-0.484589	-0.663816	-0.319413
124.5	-0.745537	-1.15407	-0.605123		-0.804298	-0.975224	-0.70346		-0.742385	-0.816587	-0.495089		-0.484903	-0.664484	-0.319513
125	-0.741252	-1.15006	-0.60357		-0.804298	-0.975241	-0.70346		-0.74338	-0.816812	-0.495835		-0.485204	-0.66533	-0.319608
125.5	-0.737046	-1.14551	-0.601225		-0.804298	-0.975257	-0.70346		-0.744357	-0.817381	-0.4967		-0.485493	-0.665855	-0.319699
126	-0.732919	-1.14115	-0.598306		-0.804299	-0.975273	-0.703461		-0.745318	-0.817547	-0.497313		-0.485769	-0.666148	-0.319786
126.5	-0.728872	-1.13641	-0.595845		-0.804299	-0.975289	-0.703461		-0.746262	-0.81801	-0.497361		-0.486034	-0.666365	-0.31987
127	-0.724904	-1.13115	-0.593042		-0.8043	-0.975305	-0.703461		-0.74719	-0.818341	-0.498098		-0.486287	-0.667013	-0.319951
127.5	-0.721014	-1.12733	-0.590171		-0.8043	-0.97532	-0.703461		-0.748102	-0.818451	-0.498909		-0.48653	-0.667455	-0.320005
128	-0.717202	-1.12168	-0.586898		-0.8043	-0.975334	-0.703461		-0.748999	-0.81874	-0.499967		-0.486766	-0.667908	-0.320137
128.5	-0.713467	-1.11634	-0.584701		-0.804301	-0.975341	-0.703462		-0.74988	-0.819229	-0.50034		-0.486992	-0.668274	-0.320378
129	-0.709809	-1.1116	-0.580898		-0.804301	-0.975346	-0.703462		-0.750746	-0.819395	-0.500625		-0.487209	-0.668582	-0.320614
129.5	-0.706228	-1.10649	-0.578495		-0.804301	-0.975351	-0.703462		-0.751598	-0.819822	-0.500626		-0.487418	-0.668811	-0.320726
130	-0.702721	-1.10165	-0.576338		-0.804302	-0.975356	-0.703462		-0.752434	-0.820489	-0.500711		-0.487619	-0.669105	-0.320726
130.5	-0.699289	-1.09741	-0.573311		-0.804302	-0.975361	-0.703462		-0.753257	-0.821254	-0.502334		-0.487812	-0.669422	-0.320736
131	-0.695931	-1.0917	-0.570005		-0.804302	-0.975365	-0.703463		-0.754066	-0.821879	-0.503215		-0.487998	-0.669726	-0.320805
131.5	-0.692645	-1.08655	-0.567118		-0.804302	-0.97537	-0.703463		-0.75486	-0.822707	-0.503281		-0.488177	-0.670015	-0.320943
132	-0.689432	-1.08083	-0.563973		-0.804303	-0.975374	-0.703463		-0.755642	-0.823293	-0.503548		-0.488349	-0.670293	-0.321205
132.5	-0.686289	-1.07586	-0.560417		-0.804303	-0.975379	-0.703463		-0.75641	-0.82361	-0.504324		-0.488515	-0.670665	-0.3214
133	-0.683216	-1.07075	-0.559332		-0.804303	-0.975383	-0.703463		-0.757165	-0.8244	-0.504965		-0.488676	-0.670965	-0.321499
133.5	-0.680212	-1.06428	-0.556417		-0.804304	-0.975387	-0.703463		-0.757907	-0.825222	-0.504981		-0.488831	-0.671142	-0.321601
134	-0.677276	-1.0594	-0.554957		-0.804304	-0.975391	-0.703464		-0.758637	-0.826031	-0.504996		-0.48898	-0.671313	-0.321689
134.5	-0.674406	-1.05435	-0.553499		-0.804304	-0.975396	-0.703464		-0.759354	-0.826548	-0.505206		-0.489124	-0.671539	-0.321737
135	-0.671602	-1.04932	-0.551892		-0.804304	-0.9754	-0.703464		-0.760059	-0.826842	-0.505649		-0.489264	-0.671775	-0.321783
135.5	-0.668863	-1.04449	-0.549857		-0.804304	-0.975403	-0.703464		-0.760753	-0.827136	-0.50589		-0.489398	-0.672007	-0.321826
136	-0.666188	-1.04032	-0.54768		-0.804305	-0.975407	-0.703464		-0.761435	-0.828344	-0.506389		-0.489528	-0.67223	-0.321867
136.5	-0.663575	-1.03626	-0.545312		-0.804305	-0.975411	-0.703464		-0.762106	-0.829039	-0.506401		-0.489653	-0.672446	-0.322055
137	-0.661023	-1.03156	-0.543235		-0.804305	-0.975415	-0.703464		-0.762765	-0.829556	-0.506413		-0.489775	-0.672655	-0.322281
137.5	-0.658532	-1.02617	-0.541115		-0.804305	-0.975418	-0.703464		-0.763414	-0.829739	-0.506424		-0.489895	-0.672821	-0.322353
138	-0.6561	-1.02137	-0.539925		-0.804305	-0.975422	-0.703465		-0.764051	-0.8301	-0.506435		-0.490013	-0.672965	-0.322382
138.5	-0.653726	-1.01617	-0.537332		-0.804306	-0.975425	-0.703465		-0.764678	-0.830583	-0.506446		-0.490126	-0.673064	-0.322408
139	-0.651409	-1.01118	-0.535191		-0.804306	-0.975429	-0.703465		-0.765294	-0.830774	-0.506457		-0.490237	-0.673134	-0.322553
139.5	-0.649148	-1.00726	-0.533213		-0.804306	-0.975432	-0.703465		-0.7659	-0.83102	-0.506467		-0.490344	-0.673261	-0.322821
140	-0.646943	-1.00275	-0.531221		-0.804306	-0.975436	-0.703465		-0.766496	-0.831858	-0.506477		-0.490448	-0.673384	-0.322867
140.5	-0.644791	-0.997452	-0.529924		-0.804306	-0.975439	-0.703465		-0.767082	-0.83258	-0.506487		-0.490549	-0.673496	-0.322896
141	-0.642692	-0.99299	-0.528515		-0.804306	-0.975442	-0.703465		-0.767657	-0.833131	-0.50657		-0.490647	-0.673602	-0.322928
141.5	-0.640645	-0.988725	-0.526716		-0.804306	-0.975445	-0.703465		-0.768223	-0.833628	-0.506732		-0.490742	-0.67368	-0.322959
142	-0.638649	-0.984817	-0.52491		-0.804307	-0.975448	-0.703465		-0.76878	-0.834002	-0.506795		-0.490834	-0.673799	-0.322988
142.5	-0.636703	-0.98193	-0.522494		-0.804307	-0.975451	-0.703465		-0.769329	-0.834281	-0.506804		-0.490922	-0.673889	-0.323016
143	-0.634806	-0.977795	-0.520439		-0.804307	-0.975454	-0.703466		-0.769868	-0.835036	-0.506812		-0.491007	-0.674039	-0.323119
143.5	-0.632956	-0.973771	-0.518529		-0.804307	-0.975457	-0.703466		-0.770399	-0.835443	-0.506819		-0.491089	-0.674195	-0.323316
144	-0.631153	-0.970618	-0.516438		-0.804307	-0.97546	-0.703466		-0.770921	-0.836117	-0.506827		-0.491168	-0.674345	-0.323507
144.5	-0.629396	-0.967388	-0.514631		-0.804307	-0.975463	-0.703466		-0.771434	-0.836911	-0.506835		-0.491242	-0.674497	-0.323638
145	-0.627685	-0.963306	-0.512947		-0.804307	-0.975465	-0.703466		-0.771939	-0.837524	-0.506938		-0.491314	-0.674643	-0.323655
145.5	-0.626017	-0.959636	-0.511595		-0.804307	-0.975468	-0.703466		-0.772436	-0.837912	-0.506938		-0.491381	-0.674729	-0.323671
146	-0.624392	-0.955984	-0.509726		-0.804308	-0.975471	-0.703466		-0.772925	-0.838007	-0.506938		-0.491445	-0.674811	-0.323686
146.5	-0.622809	-0.950867	-0.507447		-0.804308	-0.975473	-0.703466		-0.773405	-0.838389	-0.507426		-0.491504	-0.674889	-0.323699
147	-0.621268	-0.946341	-0.505407		-0.804308	-0.975476	-0.703466		-0.773878	-0.838582	-0.507427		-0.491559	-0.674985	-0.323712
147.5	-0.619767	-0.943432	-0.504319		-0.804308	-0.975478	-0.703466		-0.774343	-0.838808	-0.507427		-0.491609	-0.675117	-0.323729
148	-0.618305	-0.940079	-0.501966		-0.804308	-0.975481	-0.703466		-0.7748	-0.839343	-0.507427		-0.491661	-0.675176	-0.323856
148.5	-0.616882	-0.938092	-0.500305		-0.804308	-0.975483	-0.703466		-0.775249	-0.839582	-0.507525		-0.491724	-0.675212	-0.324027
149	-0.615497	-0.935901	-0.499272		-0.804308	-0.975486	-0.703466		-0.775692	-0.83974	-0.50842		-0.491786	-0.675244	-0.324134
149.5	-0.614149	-0.931913	-0.497963		-0.804308	-0.975488	-0.703466		-0.776128	-0.840149	-0.508421		-0.491846	-0.675273	-0.324139
150	-0.612837	-0.927969	-0.496878		-0.804308	-0.97549	-0.703466		-0.776556	-0.840466	-0.508422		-0.491905	-0.675316	-0.324143
150.5	-0.61156	-0.924701	-0.494673		-0.804308	-0.975492	-0.703466		-0.776978	-0.8408	-0.508422		-0.491961	-0.675365	-0.32417
151	-0.610317	-0.922248	-0.494105		-0.804308	-0.975495	-0.703466		-0.777393	-0.841143	-0.508423		-0.492016	-0.675409	-0.324226
151.5	-0.609109	-0.919471	-0.493112		-0.804309	-0.975497	-0.703467		-0.777801	-0.841411	-0.508423		-0.492069	-0.675458	-0.324282
152	-0.607933	-0.9163	-0.491843		-0.804309	-0.975499	-0.703467		-0.778202	-0.841821	-0.508424		-0.49212	-0.675494	-0.324309
152.5	-0.60679	-0.913767	-0.489847		-0.804309	-0.975501	-0.703467		-0.778596	-0.842483	-0.508707		-0.492169	-0.675525	-0.324312
153	-0.605678	-0.911622	-0.488471		-0.804309	-0.975503	-0.703467		-0.778985	-0.842892	-0.509517		-0.492215	-0.675578	-0.324316
153.5	-0.604597	-0.908589	-0.487185		-0.804309	-0.975505	-0.703467		-0.779366	-0.843296	-0.509608		-0.492259	-0.675638	-0.324319
154	-0.603545	-0.90624	-0.484762		-0.804309	-0.975507	-0.703467		-0.779742	-0.843728	-0.509609		-0.4923	-0.675682	-0.324322
154.5	-0.602524	-0.902786	-0.482726		-0.804309	-0.975509	-0.703467		-0.78011	-0.844172	-0.509609		-0.492339	-0.675707	-0.324326
155	-0.601531	-0.899827	-0.48109		-0.804309	-0.975511	-0.703467		-0.780473	-0.844589	-0.509609		-0.492375	-0.675766	-0.324329
155.5	-0.600566	-0.897738	-0.479658		-0.804309	-0.975513	-0.703467		-0.78083	-0.844726	-0.50961		-0.492408	-0.675833	-0.324332
156	-0.599628	-0.895452	-0.478323		-0.804309	-0.975515	-0.703467		-0.781182	-0.844886	-0.50961		-0.492438	-0.675878	-0.324336
156.5	-0.598717	-0.892528	-0.477791		-0.804309	-0.975516	-0.703467		-0.781528	-0.844934	-0.50961		-0.492465	-0.675907	-0.324339
157	-0.597832	-0.890836	-0.475998		-0.804309	-0.975518	-0.703467		-0.781869	-0.844935	-0.509611		-0.492487	-0.675935	-0.324342
157.5	-0.596973	-0.888765	-0.475326		-0.804309	-0.97552	-0.703467		-0.782204	-0.844936	-0.509611		-0.492507	-0.675961	-0.324345
158	-0.596139	-0.886313	-0.475181		-0.804309	-0.975522	-0.703467		-0.782534	-0.845468	-0.509679		-0.492522	-0.675983	-0.324349
158.5	-0.595328	-0.883432	-0.473777		-0.804309	-0.975523	-0.703467		-0.782858	-0.846248	-0.50968		-0.492532	-0.676015	-0.324352
159	-0.594542	-0.881322	-0.473101		-0.804309	-0.975525	-0.703467		-0.783177	-0.846624	-0.509681		-0.49255	-0.676058	-0.324355
159.5	-0.593779	-0.878454	-0.472169		-0.804309	-0.975526	-0.703467		-0.78349	-0.846702	-0.509681		-0.492576	-0.676099	-0.324357
160	-0.593038	-0.876516	-0.471808		-0.804309	-0.975528	-0.703467		-0.783799	-0.847003	-0.509682		-0.492601	-0.67614	-0.32436
160.5	-0.592319	-0.874578	-0.471117		-0.804309	-0.97553	-0.703467		-0.784102	-0.847476	-0.509683		-0.492624	-0.676179	-0.324362
161	-0.591622	-0.872559	-0.469431		-0.80431	-0.975531	-0.703467		-0.7844	-0.847951	-0.509684		-0.492646	-0.676215	-0.324364
161.5	-0.590946	-0.870834	-0.468275		-0.80431	-0.975533	-0.703467		-0.784694	-0.848419	-0.509684		-0.492667	-0.67625	-0.324366
162	-0.59029	-0.869291	-0.467353		-0.80431	-0.975534	-0.703467		-0.784982	-0.8491	-0.509685		-0.492687	-0.676284	-0.324367
162.5	-0.589654	-0.867778	-0.466256		-0.80431	-0.975536	-0.703467		-0.785266	-0.849828	-0.509686		-0.492706	-0.676316	-0.324369
163	-0.589038	-0.86669	-0.46543		-0.80431	-0.975537	-0.703467		-0.785546	-0.850508	-0.509686		-0.492723	-0.676346	-0.324371
163.5	-0.588441	-0.864873	-0.464853		-0.80431	-0.975538	-0.703467		-0.785821	-0.851084	-0.509687		-0.492739	-0.676374	-0.324372
164	-0.587862	-0.862134	-0.464455		-0.80431	-0.97554	-0.703467		-0.786092	-0.851379	-0.509687		-0.492754	-0.676402	-0.324373
164.5	-0.587302	-0.860795	-0.463751		-0.80431	-0.975541	-0.703467		-0.786358	-0.851564	-0.509688		-0.492767	-0.676427	-0.324374
165	-0.586759	-0.860103	-0.462225		-0.80431	-0.975542	-0.703467		-0.78662	-0.852037	-0.509689		-0.492779	-0.676452	-0.324375
165.5	-0.586233	-0.857793	-0.461618		-0.80431	-0.975544	-0.703467		-0.786877	-0.852485	-0.509689		-0.492789	-0.676475	-0.324376
166	-0.585724	-0.855575	-0.46081		-0.80431	-0.975545	-0.703467		-0.78713	-0.852925	-0.50969		-0.492798	-0.676503	-0.324377
166.5	-0.585232	-0.853793	-0.460049		-0.80431	-0.975546	-0.703467		-0.787379	-0.853331	-0.50969		-0.492806	-0.67654	-0.324377
167	-0.584755	-0.851431	-0.459026		-0.80431	-0.975548	-0.703467		-0.787624	-0.853491	-0.509691		-0.492812	-0.676576	-0.324377
167.5	-0.584294	-0.849576	-0.457831		-0.80431	-0.975549	-0.703467		-0.787865	-0.853939	-0.509691		-0.492816	-0.67661	-0.324377
168	-0.583848	-0.848618	-0.456379		-0.80431	-0.97555	-0.703467		-0.788102	-0.854386	-0.509692		-0.492818	-0.676641	-0.324378
168.5	-0.583417	-0.847984	-0.455624		-0.80431	-0.975551	-0.703467		-0.788334	-0.85454	-0.509692		-0.492819	-0.676671	-0.324378
169	-0.583	-0.847539	-0.454056		-0.80431	-0.975552	-0.703467		-0.788563	-0.855018	-0.509692		-0.492818	-0.676699	-0.324378
169.5	-0.582598	-0.846583	-0.453252		-0.80431	-0.975554	-0.703467		-0.788789	-0.855861	-0.509693		-0.492815	-0.676727	-0.324378
170	-0.582209	-0.845221	-0.452735		-0.80431	-0.975555	-0.703467		-0.789011	-0.856695	-0.509693		-0.492816	-0.676754	-0.324378
170.5	-0.581833	-0.84338	-0.451781		-0.80431	-0.975556	-0.703467		-0.789229	-0.857407	-0.509694		-0.49282	-0.676777	-0.324378
171	-0.581471	-0.841366	-0.451072		-0.80431	-0.975557	-0.703467		-0.789444	-0.857878	-0.509694		-0.492822	-0.676793	-0.324378
171.5	-0.581121	-0.839963	-0.450576		-0.80431	-0.975558	-0.703467		-0.789655	-0.858339	-0.509694		-0.492824	-0.676809	-0.324378
172	-0.580783	-0.838767	-0.449857		-0.80431	-0.975559	-0.703468		-0.789863	-0.858864	-0.509695		-0.492826	-0.676824	-0.324378
172.5	-0.580458	-0.837967	-0.44919		-0.80431	-0.97556	-0.703468		-0.790068	-0.859122	-0.509695		-0.492827	-0.676839	-0.324378
173	-0.580144	-0.836429	-0.44811		-0.80431	-0.975561	-0.703468		-0.790269	-0.859376	-0.509696		-0.492828	-0.676854	-0.324377
173.5	-0.579842	-0.835871	-0.447062		-0.80431	-0.975562	-0.703468		-0.790467	-0.859812	-0.509696		-0.492829	-0.676869	-0.324377
174	-0.579551	-0.835246	-0.446046		-0.80431	-0.975563	-0.703468		-0.790661	-0.860281	-0.509696		-0.492829	-0.676883	-0.324541
174.5	-0.57927	-0.834212	-0.445345		-0.80431	-0.975564	-0.703468		-0.790853	-0.860421	-0.509696		-0.492828	-0.676898	-0.324783
175	-0.579	-0.833021	-0.444749		-0.80431	-0.975565	-0.703468		-0.791041	-0.860502	-0.509697		-0.492828	-0.676912	-0.324784
175.5	-0.578741	-0.832489	-0.444163		-0.80431	-0.975566	-0.703468		-0.791226	-0.860655	-0.509697		-0.492827	-0.676927	-0.324785
176	-0.578491	-0.832311	-0.443278		-0.80431	-0.975567	-0.703468		-0.791405	-0.861159	-0.509697		-0.492826	-0.676941	-0.324785
176.5	-0.578252	-0.831631	-0.442706		-0.80431	-0.975568	-0.703468		-0.791581	-0.861684	-0.509697		-0.492825	-0.676956	-0.324786
177	-0.578022	-0.830997	-0.44217		-0.80431	-0.975569	-0.703468		-0.791754	-0.862163	-0.509698		-0.492824	-0.676972	-0.324786
177.5	-0.577801	-0.83073	-0.441666		-0.80431	-0.975569	-0.703468		-0.791924	-0.86248	-0.509698		-0.492822	-0.676987	-0.324787
178	-0.577589	-0.829934	-0.440868		-0.80431	-0.97557	-0.703468		-0.792091	-0.862798	-0.509698		-0.492821	-0.677003	-0.324788
178.5	-0.577385	-0.829604	-0.44047		-0.80431	-0.975571	-0.703468		-0.792255	-0.86307	-0.509698		-0.492819	-0.677014	-0.324788
179	-0.577191	-0.82887	-0.440089		-0.80431	-0.975572	-0.703468		-0.792417	-0.863217	-0.509698		-0.492817	-0.677025	-0.324789
179.5	-0.577004	-0.82818	-0.439727		-0.80431	-0.975573	-0.703468		-0.792575	-0.863363	-0.509699		-0.492816	-0.677036	-0.324789
180	-0.576826	-0.827133	-0.439382		-0.80431	-0.975574	-0.703468		-0.792731	-0.863508	-0.509699		-0.492814	-0.677047	-0.32479
180.5	-0.576656	-0.826599	-0.438939		-0.80431	-0.975574	-0.703468		-0.792884	-0.863775	-0.509699		-0.492812	-0.677064	-0.32479
181	-0.576493	-0.825342	-0.437932		-0.80431	-0.975575	-0.703468		-0.793035	-0.86407	-0.509699		-0.49281	-0.677087	-0.32479
181.5	-0.576338	-0.824653	-0.437403		-0.80431	-0.975576	-0.703468		-0.793184	-0.864325	-0.509699		-0.492808	-0.677109	-0.324791
182	-0.57619	-0.824084	-0.43696		-0.80431	-0.975577	-0.703468		-0.793329	-0.86458	-0.509699		-0.492806	-0.67713	-0.324791
182.5	-0.576049	-0.823752	-0.436713		-0.80431	-0.975578	-0.703468		-0.793473	-0.864833	-0.509699		-0.492804	-0.677149	-0.324792
183	-0.575914	-0.823427	-0.436486		-0.80431	-0.975578	-0.703468		-0.793614	-0.864933	-0.509699		-0.492802	-0.677167	-0.324792
183.5	-0.575787	-0.823486	-0.436278		-0.80431	-0.975579	-0.703468		-0.793753	-0.864933	-0.509699		-0.4928	-0.677185	-0.324792
184	-0.575666	-0.822706	-0.435908		-0.80431	-0.97558	-0.703468		-0.79389	-0.865025	-0.509699		-0.492798	-0.677204	-0.324793
184.5	-0.575552	-0.822475	-0.435515		-0.80431	-0.97558	-0.703468		-0.794025	-0.865535	-0.5097		-0.492796	-0.677232	-0.324793
185	-0.575443	-0.822226	-0.435109		-0.80431	-0.975581	-0.703468		-0.794158	-0.865671	-0.5097		-0.492794	-0.677261	-0.324793
185.5	-0.575341	-0.822017	-0.434576		-0.80431	-0.975582	-0.703468		-0.794289	-0.86613	-0.5097		-0.492793	-0.677288	-0.324794
186	-0.575244	-0.822014	-0.434325		-0.80431	-0.975582	-0.703468		-0.794418	-0.866652	-0.5097		-0.492791	-0.677316	-0.324794
186.5	-0.575153	-0.822012	-0.434498		-0.80431	-0.975583	-0.703468		-0.794545	-0.867169	-0.5097		-0.49279	-0.677343	-0.324794
187	-0.575067	-0.82178	-0.433983		-0.80431	-0.975584	-0.703468		-0.79467	-0.867505	-0.5097		-0.492789	-0.67737	-0.324795
187.5	-0.574987	-0.821268	-0.433422		-0.80431	-0.975584	-0.703468		-0.794794	-0.867778	-0.5097		-0.492788	-0.67739	-0.324795
188	-0.574912	-0.820874	-0.432892		-0.80431	-0.975585	-0.703468		-0.794916	-0.868572	-0.5097		-0.492788	-0.677405	-0.324795
188.5	-0.574842	-0.820832	-0.432769		-0.80431	-0.975586	-0.703468		-0.795036	-0.869017	-0.509701		-0.492787	-0.677421	-0.324795
189	-0.574777	-0.820818	-0.433231		-0.80431	-0.975603	-0.703468		-0.795155	-0.86965	-0.509701		-0.492787	-0.677436	-0.324796
189.5	-0.574717	-0.820489	-0.432735		-0.80431	-0.975636	-0.703468		-0.795273	-0.870101	-0.509701		-0.492788	-0.67745	-0.324796
190	-0.574661	-0.819895	-0.432146		-0.80431	-0.975669	-0.703468		-0.795389	-0.870271	-0.509701		-0.492788	-0.677464	-0.324796
190.5	-0.57461	-0.818366	-0.431754		-0.80431	-0.975702	-0.703468		-0.795504	-0.87044	-0.509701		-0.492789	-0.677477	-0.324796
191	-0.574563	-0.818062	-0.431383		-0.80431	-0.975735	-0.703468		-0.795618	-0.870608	-0.509702		-0.49279	-0.67749	-0.324796
191.5	-0.574521	-0.818055	-0.431186		-0.80431	-0.975767	-0.703468		-0.79573	-0.870844	-0.509702		-0.492791	-0.677503	-0.324796
192	-0.574483	-0.818051	-0.430993		-0.80431	-0.975771	-0.703468		-0.795833	-0.87118	-0.509702		-0.492792	-0.677516	-0.324796
192.5	-0.574448	-0.817643	-0.43077		-0.80431	-0.975771	-0.703468		-0.795936	-0.871514	-0.509702		-0.492792	-0.677528	-0.324796
193	-0.574418	-0.817189	-0.430379		-0.80431	-0.975771	-0.703468		-0.796036	-0.871913	-0.509703		-0.492793	-0.67754	-0.324796
193.5	-0.574391	-0.816743	-0.429873		-0.80431	-0.975771	-0.703468		-0.796135	-0.872319	-0.509703		-0.492794	-0.677552	-0.324797
194	-0.574368	-0.816302	-0.429379		-0.80431	-0.975771	-0.703468		-0.796232	-0.872681	-0.509703		-0.492795	-0.677564	-0.324797
194.5	-0.574348	-0.815965	-0.428979		-0.80431	-0.975771	-0.703468		-0.796327	-0.873039	-0.509704		-0.492796	-0.677575	-0.324797
195	-0.574332	-0.815802	-0.428901		-0.80431	-0.975771	-0.703468		-0.796421	-0.873394	-0.509704		-0.492797	-0.677586	-0.324797
195.5	-0.57432	-0.814518	-0.428831		-0.80431	-0.975771	-0.703468		-0.796514	-0.873891	-0.509704		-0.492798	-0.677596	-0.324797
196	-0.57431	-0.814396	-0.429134		-0.80431	-0.975772	-0.703468		-0.796605	-0.874101	-0.509704		-0.4928	-0.6776	-0.324797
196.5	-0.574304	-0.814173	-0.429147		-0.80431	-0.975772	-0.703468		-0.796695	-0.874244	-0.509709		-0.492801	-0.677604	-0.324797
197	-0.574301	-0.814126	-0.429166		-0.80431	-0.975772	-0.703468		-0.796783	-0.874386	-0.509735		-0.492802	-0.677608	-0.324797
197.5	-0.5743	-0.814211	-0.429327		-0.80431	-0.975772	-0.703468		-0.79687	-0.874525	-0.509761		-0.492804	-0.677612	-0.324797
198	-0.574303	-0.814448	-0.429408		-0.80431	-0.975772	-0.703468		-0.796956	-0.874773	-0.509783		-0.492805	-0.677616	-0.324797
198.5	-0.574308	-0.814558	-0.429491		-0.80431	-0.975772	-0.703468		-0.797041	-0.874986	-0.509783		-0.492807	-0.67762	-0.324797
199	-0.574317	-0.814634	-0.429413		-0.80431	-0.975772	-0.703468		-0.797125	-0.875197	-0.509783		-0.492808	-0.677623	-0.324797
199.5	-0.574327	-0.814711	-0.429367		-0.80431	-0.975772	-0.703468		-0.797207	-0.875406	-0.509783		-0.49281	-0.677627	-0.324797
200	-0.57434	-0.814547	-0.428833		-0.80431	-0.975772	-0.703468		-0.797289	-0.875612	-0.509783		-0.492811	-0.67763	-0.324797
200.5	-0.574356	-0.813922	-0.428338		-0.80431	-0.975772	-0.703468		-0.797369	-0.875817	-0.509783		-0.492813	-0.677633	-0.324798
201	-0.574374	-0.813826	-0.428399		-0.80431	-0.975772	-0.703468		-0.797448	-0.875953	-0.509783		-0.492814	-0.677636	-0.324798
201.5	-0.574395	-0.813822	-0.428467		-0.80431	-0.975772	-0.703468		-0.797527	-0.876	-0.509782		-0.492815	-0.677638	-0.324798
202	-0.574417	-0.813639	-0.428541		-0.80431	-0.975773	-0.703468		-0.797604	-0.876047	-0.509782		-0.492817	-0.677641	-0.324798
202.5	-0.574442	-0.813407	-0.428622		-0.80431	-0.975773	-0.703468		-0.797681	-0.876092	-0.509782		-0.492819	-0.677643	-0.324798
203	-0.574469	-0.813145	-0.42871		-0.80431	-0.975773	-0.703468		-0.797757	-0.876138	-0.509782		-0.492823	-0.677646	-0.324798
203.5	-0.574497	-0.812699	-0.428767		-0.80431	-0.975773	-0.703468		-0.797832	-0.876183	-0.509782		-0.492827	-0.677648	-0.324798
204	-0.574528	-0.812663	-0.428092		-0.80431	-0.975773	-0.703468		-0.797907	-0.876308	-0.509811		-0.492831	-0.677651	-0.324798
204.5	-0.574561	-0.812629	-0.427518		-0.80431	-0.975773	-0.703468		-0.797981	-0.876527	-0.509811		-0.492835	-0.677657	-0.324798
205	-0.574595	-0.812556	-0.427687		-0.80431	-0.975773	-0.703468		-0.798054	-0.876771	-0.509811		-0.492839	-0.677663	-0.324799
205.5	-0.574631	-0.812344	-0.427953		-0.80431	-0.975773	-0.703468		-0.798127	-0.877013	-0.50981		-0.492844	-0.677669	-0.324799
206	-0.574669	-0.812135	-0.428233		-0.80431	-0.975773	-0.703468		-0.798199	-0.877253	-0.50981		-0.492848	-0.677674	-0.324799
206.5	-0.574708	-0.812037	-0.42852		-0.80431	-0.975773	-0.703468		-0.798271	-0.877491	-0.509809		-0.492853	-0.677679	-0.324799
207	-0.574749	-0.811991	-0.428521		-0.80431	-0.975773	-0.703468		-0.798342	-0.877661	-0.509809		-0.492857	-0.677684	-0.324799
207.5	-0.574792	-0.811747	-0.428086		-0.80431	-0.975773	-0.703468		-0.798411	-0.877806	-0.509809		-0.492862	-0.677689	-0.324799
208	-0.574836	-0.811382	-0.428311		-0.80431	-0.975773	-0.703468		-0.798474	-0.877951	-0.509808		-0.492866	-0.677693	-0.324799
208.5	-0.574882	-0.811442	-0.42854		-0.80431	-0.975774	-0.703468		-0.798536	-0.878094	-0.509808		-0.492871	-0.677697	-0.324799
209	-0.574929	-0.811491	-0.428667		-0.80431	-0.975774	-0.703468		-0.798597	-0.878236	-0.509808		-0.492876	-0.677702	-0.324799
209.5	-0.574977	-0.811399	-0.428719		-0.80431	-0.975774	-0.703468		-0.798657	-0.878391	-0.509807		-0.49288	-0.677706	-0.324799
210	-0.575027	-0.811134	-0.428921		-0.80431	-0.975774	-0.703468		-0.798716	-0.878657	-0.509807		-0.492884	-0.677709	-0.324799
210.5	-0.575077	-0.811004	-0.429128		-0.80431	-0.975774	-0.703468		-0.798775	-0.878844	-0.509807		-0.492889	-0.677714	-0.324799
211	-0.575129	-0.811061	-0.429131		-0.80431	-0.975774	-0.703468		-0.798832	-0.878996	-0.509806		-0.492893	-0.677718	-0.324798
211.5	-0.575182	-0.811034	-0.428827		-0.80431	-0.975774	-0.703468		-0.798889	-0.879216	-0.509806		-0.492897	-0.677722	-0.324798
212	-0.575236	-0.810957	-0.428628		-0.80431	-0.975774	-0.703468		-0.798945	-0.879433	-0.509806		-0.492901	-0.677726	-0.324798
212.5	-0.575291	-0.810811	-0.428433		-0.80431	-0.975774	-0.703468		-0.799	-0.879649	-0.509806		-0.492905	-0.67773	-0.324798
213	-0.575348	-0.81067	-0.428564		-0.80431	-0.975774	-0.703468		-0.799054	-0.879863	-0.509805		-0.492908	-0.677734	-0.324798
213.5	-0.575405	-0.810532	-0.42834		-0.80431	-0.975774	-0.703468		-0.799108	-0.880075	-0.509805		-0.492912	-0.677738	-0.324797
214	-0.575463	-0.810397	-0.428861		-0.80431	-0.975774	-0.703468		-0.799161	-0.880286	-0.509805		-0.492915	-0.677742	-0.324797
214.5	-0.575522	-0.810266	-0.428816		-0.80431	-0.975774	-0.703468		-0.799213	-0.880495	-0.509805		-0.492918	-0.677745	-0.324797
215	-0.575582	-0.810138	-0.428748		-0.80431	-0.975774	-0.703468		-0.799265	-0.880703	-0.509805		-0.492921	-0.677749	-0.324797
215.5	-0.575643	-0.810057	-0.428681		-0.80431	-0.975775	-0.703468		-0.799316	-0.880909	-0.509804		-0.492923	-0.677752	-0.324797
216	-0.575705	-0.8101	-0.428823		-0.80431	-0.975775	-0.703468		-0.799367	-0.881114	-0.509828		-0.492925	-0.677755	-0.324796
216.5	-0.575768	-0.810143	-0.42858		-0.80431	-0.975775	-0.703468		-0.799416	-0.881317	-0.509869		-0.492926	-0.677759	-0.324796
217	-0.575831	-0.810187	-0.428631		-0.80431	-0.975776	-0.703468		-0.799466	-0.88144	-0.50991		-0.492928	-0.677762	-0.324796
217.5	-0.575894	-0.810231	-0.428818		-0.80431	-0.975776	-0.703468		-0.799514	-0.88153	-0.509951		-0.492929	-0.677765	-0.324796
218	-0.575959	-0.810276	-0.428724		-0.80431	-0.975776	-0.703468		-0.799563	-0.88162	-0.509991		-0.492929	-0.677767	-0.324796
218.5	-0.576024	-0.810321	-0.428589		-0.80431	-0.975777	-0.703468		-0.799611	-0.88177	-0.51003		-0.492929	-0.677768	-0.324796
219	-0.57609	-0.810366	-0.42878		-0.80431	-0.975777	-0.703468		-0.799658	-0.882027	-0.510041		-0.492928	-0.677769	-0.324795
219.5	-0.576156	-0.810412	-0.428772		-0.80431	-0.975777	-0.703468		-0.799705	-0.882251	-0.510041		-0.492927	-0.677771	-0.324795
220	-0.576223	-0.810458	-0.428711		-0.80431	-0.975777	-0.703468		-0.799751	-0.882398	-0.510041		-0.492925	-0.677772	-0.324795
220.5	-0.57629	-0.810504	-0.428556		-0.80431	-0.975778	-0.703468		-0.799798	-0.882543	-0.510041		-0.492923	-0.677773	-0.324795
221	-0.576358	-0.81055	-0.428689		-0.80431	-0.975778	-0.703468		-0.799843	-0.882775	-0.51004		-0.492924	-0.677774	-0.324795
221.5	-0.576426	-0.810597	-0.428839		-0.80431	-0.975778	-0.703468		-0.799889	-0.883038	-0.51004		-0.492927	-0.677775	-0.324795
222	-0.576495	-0.810644	-0.428989		-0.80431	-0.975779	-0.703468		-0.799934	-0.88327	-0.51004		-0.49293	-0.677776	-0.324795
222.5	-0.576565	-0.810687	-0.429139		-0.80431	-0.975779	-0.703468		-0.799979	-0.88354	-0.51004		-0.492933	-0.677777	-0.324795
223	-0.576635	-0.810742	-0.429288		-0.80431	-0.975779	-0.703468		-0.800024	-0.883809	-0.51004		-0.492936	-0.677778	-0.324795
223.5	-0.576705	-0.810787	-0.429213		-0.80431	-0.975779	-0.703468		-0.800065	-0.884023	-0.51004		-0.492939	-0.677778	-0.324795
224	-0.576775	-0.810903	-0.429077		-0.80431	-0.97578	-0.703468		-0.800105	-0.884107	-0.51004		-0.492941	-0.677779	-0.324794
224.5	-0.576846	-0.811113	-0.429074		-0.80431	-0.97578	-0.703468		-0.800144	-0.88419	-0.51004		-0.492944	-0.67778	-0.324794
225	-0.576917	-0.811323	-0.429222		-0.80431	-0.97578	-0.703468		-0.800182	-0.88429	-0.51004		-0.492946	-0.67778	-0.324794
225.5	-0.576989	-0.811487	-0.429369		-0.80431	-0.97578	-0.703468		-0.80022	-0.884625	-0.51004		-0.492949	-0.67778	-0.324794
226	-0.577061	-0.81163	-0.429515		-0.80431	-0.97578	-0.703468		-0.800257	-0.884961	-0.51004		-0.492951	-0.677781	-0.324795
226.5	-0.577133	-0.811786	-0.429661		-0.80431	-0.975781	-0.703468		-0.800294	-0.885294	-0.51004		-0.492953	-0.677781	-0.324795
227	-0.577205	-0.811762	-0.430027		-0.80431	-0.975781	-0.703468		-0.80033	-0.885458	-0.51004		-0.492955	-0.677781	-0.324795
227.5	-0.577278	-0.81155	-0.430484		-0.80431	-0.975781	-0.703468		-0.800365	-0.885574	-0.51004		-0.492957	-0.677781	-0.324795
228	-0.577351	-0.81161	-0.43087		-0.80431	-0.975781	-0.703468		-0.8004	-0.885689	-0.51004		-0.492959	-0.677781	-0.324795
228.5	-0.577424	-0.811619	-0.431023		-0.80431	-0.975781	-0.703468		-0.800435	-0.885802	-0.51004		-0.49296	-0.677781	-0.324795
229	-0.577497	-0.81153	-0.431176		-0.80431	-0.975782	-0.703468		-0.800469	-0.885914	-0.51004		-0.492962	-0.677781	-0.324795
229.5	-0.57757	-0.811443	-0.431333		-0.80431	-0.975782	-0.703468		-0.800503	-0.886229	-0.51004		-0.492963	-0.677781	-0.324794
230	-0.577644	-0.811424	-0.431612		-0.80431	-0.975782	-0.703468		-0.800536	-0.886563	-0.51004		-0.492964	-0.67778	-0.324794
230.5	-0.577718	-0.811473	-0.431891		-0.80431	-0.975782	-0.703468		-0.800568	-0.886895	-0.51004		-0.492965	-0.67778	-0.324794
231	-0.577792	-0.811523	-0.43217		-0.80431	-0.975782	-0.703468		-0.800601	-0.887224	-0.51004		-0.492965	-0.67778	-0.324794
231.5	-0.577866	-0.811573	-0.432217		-0.80431	-0.975783	-0.703468		-0.800632	-0.887551	-0.51004		-0.492966	-0.67778	-0.324794
232	-0.57794	-0.811622	-0.432175		-0.80431	-0.975783	-0.703468		-0.800664	-0.887803	-0.51004		-0.492966	-0.677781	-0.324794
232.5	-0.578014	-0.811672	-0.432139		-0.80431	-0.975783	-0.703468		-0.800695	-0.887912	-0.51004		-0.492966	-0.677781	-0.324794
233	-0.578088	-0.811722	-0.432106		-0.80431	-0.975783	-0.703468		-0.800725	-0.88802	-0.51004		-0.492966	-0.677781	-0.324794
233.5	-0.578162	-0.811772	-0.43198		-0.80431	-0.975783	-0.703468		-0.800756	-0.888127	-0.51004		-0.492965	-0.677781	-0.324794
234	-0.578236	-0.811821	-0.431776		-0.80431	-0.975783	-0.703468		-0.800786	-0.888321	-0.51004		-0.492964	-0.677781	-0.324794
234.5	-0.578311	-0.811871	-0.431575		-0.80431	-0.975784	-0.703468		-0.800815	-0.888563	-0.51004		-0.492963	-0.677781	-0.324794
235	-0.578385	-0.811737	-0.431438		-0.80431	-0.975784	-0.703468		-0.800844	-0.888804	-0.51004		-0.492962	-0.677782	-0.324794
235.5	-0.578459	-0.811533	-0.431427		-0.80431	-0.975784	-0.703468		-0.800873	-0.889132	-0.510041		-0.49296	-0.677782	-0.324794
236	-0.578533	-0.811333	-0.431562		-0.80431	-0.975784	-0.703468		-0.800902	-0.889405	-0.510041		-0.492958	-0.677782	-0.324794
236.5	-0.578608	-0.811089	-0.432032		-0.80431	-0.975784	-0.703468		-0.80093	-0.889522	-0.510041		-0.492956	-0.677782	-0.324794
237	-0.578682	-0.810707	-0.43253		-0.80431	-0.975784	-0.703468		-0.800958	-0.889552	-0.510041		-0.492954	-0.677782	-0.324794
237.5	-0.578756	-0.810517	-0.432724		-0.80431	-0.975784	-0.703468		-0.800986	-0.889618	-0.510042		-0.492951	-0.677782	-0.324794
238	-0.57883	-0.810329	-0.432718		-0.80431	-0.975785	-0.703468		-0.801013	-0.889701	-0.510042		-0.492947	-0.677782	-0.324794
238.5	-0.578904	-0.810164	-0.432639		-0.80431	-0.975785	-0.703468		-0.801041	-0.889783	-0.510042		-0.492944	-0.677782	-0.324794
239	-0.578978	-0.810256	-0.43232		-0.80431	-0.975785	-0.703468		-0.801068	-0.889863	-0.510042		-0.49294	-0.677781	-0.324794
239.5	-0.579052	-0.810348	-0.432009		-0.80431	-0.975785	-0.703468		-0.801092	-0.889941	-0.510043		-0.492939	-0.677781	-0.324794
240	-0.579125	-0.81044	-0.431705		-0.80431	-0.975785	-0.703468		-0.801117	-0.890019	-0.510043		-0.492938	-0.677781	-0.324794
240.5	-0.579199	-0.810532	-0.431457		-0.80431	-0.975813	-0.703468		-0.801141	-0.890096	-0.510044		-0.492937	-0.677781	-0.324794
241	-0.579272	-0.810625	-0.431293		-0.80431	-0.975904	-0.703468		-0.801164	-0.890173	-0.510044		-0.492936	-0.677781	-0.324794
241.5	-0.579346	-0.810986	-0.431303		-0.80431	-0.975995	-0.703468		-0.801188	-0.890255	-0.510044		-0.492935	-0.67778	-0.324794
242	-0.579419	-0.811561	-0.431365		-0.80431	-0.976024	-0.703468		-0.801211	-0.890347	-0.510044		-0.492935	-0.67778	-0.324794
242.5	-0.579492	-0.811668	-0.431427		-0.80431	-0.976024	-0.703468		-0.801233	-0.890437	-0.510045		-0.492933	-0.67778	-0.324794
243	-0.579564	-0.811776	-0.43149		-0.80431	-0.976024	-0.703468		-0.801255	-0.890527	-0.510045		-0.492932	-0.67778	-0.324794
243.5	-0.579637	-0.811883	-0.431553		-0.80431	-0.976024	-0.703468		-0.801277	-0.890616	-0.510045		-0.492931	-0.677778	-0.324794
244	-0.579709	-0.81199	-0.431616		-0.80431	-0.976024	-0.703468		-0.801299	-0.890793	-0.510045		-0.49293	-0.677775	-0.324794
244.5	-0.579782	-0.812097	-0.431683		-0.80431	-0.976024	-0.703468		-0.80132	-0.89097	-0.510046		-0.492929	-0.677773	-0.324794
245	-0.579854	-0.812203	-0.431815		-0.80431	-0.976024	-0.703468		-0.801341	-0.891146	-0.510046		-0.492928	-0.67777	-0.324794
245.5	-0.579926	-0.812309	-0.431948		-0.80431	-0.976024	-0.703468		-0.801361	-0.89132	-0.510046		-0.492926	-0.677767	-0.324794
246	-0.579997	-0.812415	-0.43208		-0.80431	-0.976024	-0.703468		-0.801381	-0.891493	-0.510046		-0.492925	-0.677765	-0.324795
246.5	-0.580069	-0.812521	-0.432081		-0.80431	-0.976024	-0.703468		-0.801401	-0.891663	-0.510047		-0.492924	-0.677762	-0.324795
247	-0.58014	-0.812626	-0.432048		-0.80431	-0.976024	-0.703468		-0.801421	-0.891831	-0.510047		-0.492922	-0.677759	-0.324795
247.5	-0.580211	-0.812731	-0.432017		-0.80431	-0.976024	-0.703468		-0.80144	-0.891999	-0.510047		-0.492921	-0.677757	-0.324795
248	-0.580282	-0.812836	-0.431988		-0.80431	-0.976024	-0.703468		-0.801459	-0.892165	-0.510047		-0.492919	-0.677754	-0.324795
248.5	-0.580353	-0.812885	-0.431965		-0.80431	-0.976024	-0.703468		-0.801478	-0.892329	-0.510048		-0.492918	-0.677752	-0.324795
249	-0.580423	-0.812846	-0.432093		-0.80431	-0.976024	-0.703468		-0.801496	-0.892492	-0.510048		-0.492917	-0.677749	-0.324795
249.5	-0.580493	-0.812808	-0.43222		-0.80431	-0.976023	-0.703468		-0.801515	-0.892654	-0.510048		-0.492915	-0.677747	-0.324795
250	-0.580563	-0.812771	-0.432346		-0.80431	-0.976023	-0.703468		-0.801532	-0.892815	-0.510048		-0.492913	-0.677744	-0.324795
250.5	-0.580633	-0.812735	-0.432473		-0.80431	-0.976023	-0.703468		-0.80155	-0.892974	-0.510049		-0.492912	-0.677742	-0.324795
251	-0.580703	-0.812802	-0.432599		-0.80431	-0.976023	-0.703468		-0.801568	-0.893132	-0.510049		-0.49291	-0.67774	-0.324795
251.5	-0.580772	-0.812949	-0.432725		-0.80431	-0.976023	-0.703468		-0.801585	-0.893289	-0.510049		-0.492909	-0.677738	-0.324796
252	-0.580841	-0.81303	-0.432876		-0.80431	-0.976023	-0.703468		-0.801602	-0.893445	-0.510049		-0.492907	-0.677736	-0.324796
252.5	-0.58091	-0.812926	-0.433164		-0.80431	-0.976023	-0.703468		-0.801619	-0.89356	-0.51005		-0.492906	-0.677735	-0.324796
253	-0.580978	-0.812983	-0.433392		-0.80431	-0.976023	-0.703468		-0.801635	-0.893713	-0.51005		-0.492904	-0.677733	-0.324796
253.5	-0.581046	-0.813105	-0.433596		-0.80431	-0.976023	-0.703468		-0.801652	-0.893758	-0.51005		-0.492902	-0.677732	-0.324796
254	-0.581114	-0.813228	-0.433579		-0.80431	-0.976023	-0.703468		-0.801668	-0.893824	-0.51005		-0.492901	-0.67773	-0.324796
254.5	-0.581182	-0.813505	-0.433559		-0.80431	-0.976023	-0.703468		-0.801684	-0.893907	-0.510051		-0.492899	-0.677729	-0.324796
255	-0.58125	-0.8138	-0.433541		-0.80431	-0.976023	-0.703468		-0.8017	-0.893992	-0.510051		-0.492898	-0.677728	-0.324796
255.5	-0.581317	-0.814094	-0.433525		-0.80431	-0.976023	-0.703468		-0.801715	-0.894076	-0.510051		-0.492896	-0.677728	-0.324797
256	-0.581384	-0.814389	-0.433511		-0.80431	-0.976023	-0.703468		-0.80173	-0.894159	-0.510051		-0.492895	-0.677727	-0.324797
256.5	-0.581451	-0.814566	-0.433505		-0.80431	-0.976023	-0.703468		-0.801744	-0.894241	-0.510052		-0.492893	-0.677727	-0.324797
257	-0.581518	-0.814715	-0.43376		-0.80431	-0.976023	-0.703468		-0.801759	-0.894323	-0.510052		-0.492892	-0.677727	-0.324797
257.5	-0.581584	-0.814864	-0.434141		-0.80431	-0.976023	-0.703468		-0.801773	-0.894404	-0.510052		-0.49289	-0.677727	-0.324797
258	-0.581651	-0.815014	-0.434302		-0.80431	-0.976023	-0.703468		-0.801787	-0.894485	-0.510052		-0.492889	-0.677727	-0.324797
258.5	-0.581717	-0.815164	-0.434341		-0.80431	-0.976023	-0.703468		-0.8018	-0.894556	-0.510053		-0.492888	-0.677727	-0.324797
259	-0.581782	-0.815315	-0.434395		-0.80431	-0.976022	-0.703468		-0.801813	-0.894901	-0.510053		-0.492886	-0.677727	-0.324798
259.5	-0.600564	-0.830356	-0.450715		-0.804719	-0.976407	-0.704539		-0.868076	-1.00408	-0.565846		-0.537938	-0.724855	-0.381955
260	-0.653678	-0.858317	-0.488988		-0.805284	-0.978304	-0.706737		-0.929805	-1.07447	-0.606814		-0.638008	-0.830626	-0.475811
260.5	-0.728507	-0.901714	-0.541831		-0.805987	-0.980219	-0.708615		-0.980537	-1.1256	-0.634261		-0.763847	-0.961866	-0.588598
261	-0.809428	-0.952564	-0.602049		-0.80681	-0.983172	-0.710115		-1.02166	-1.15586	-0.666314		-0.894354	-1.09031	-0.705842
261.5	-0.88712	-1.00547	-0.661297		-0.807721	-0.987581	-0.711951		-1.05525	-1.18467	-0.692233		-1.01786	-1.21722	-0.815233
262	-0.957463	-1.05741	-0.713544		-0.808686	-0.990938	-0.713358		-1.08277	-1.21018	-0.715146		-1.12912	-1.33227	-0.912695
262.5	-1.01944	-1.1047	-0.760065		-0.809662	-0.994969	-0.714997		-1.10505	-1.23259	-0.734344		-1.22664	-1.43186	-0.999391
263	-1.07327	-1.15355	-0.802536		-0.810613	-0.999283	-0.71694		-1.12255	-1.24422	-0.748448		-1.3106	-1.51674	-1.07013
263.5	-1.11958	-1.19304	-0.836713		-0.811507	-1.0033	-0.718874		-1.13554	-1.25566	-0.760695		-1.38181	-1.59059	-1.12389
264	-1.15908	-1.22762	-0.864378		-0.812323	-1.00608	-0.720207		-1.14433	-1.26376	-0.773177		-1.44142	-1.64951	-1.16175
264.5	-1.19251	-1.25873	-0.887824		-0.813051	-1.00996	-0.721514		-1.14929	-1.27218	-0.78073		-1.49063	-1.69736	-1.19054
265	-1.22055	-1.28484	-0.906432		-0.81369	-1.01313	-0.72248		-1.15087	-1.27367	-0.786224		-1.53051	-1.73624	-1.20851
265.5	-1.24383	-1.30694	-0.921065		-0.814243	-1.01511	-0.723936		-1.14966	-1.27473	-0.790219		-1.56199	-1.7691	-1.22672
266	-1.26269	-1.32604	-0.937118		-0.814721	-1.01619	-0.724706		-1.14629	-1.26934	-0.792186		-1.58608	-1.79199	-1.22744
266.5	-1.27937	-1.34394	-0.950072		-0.815246	-1.02012	-0.725659		-1.14888	-1.27521	-0.794672		-1.6113	-1.81964	-1.24282
267	-1.29416	-1.3599	-0.962017		-0.81574	-1.02299	-0.726674		-1.15088	-1.27884	-0.799008		-1.63597	-1.84724	-1.26157
267.5	-1.30698	-1.37616	-0.974992		-0.8162	-1.02602	-0.727481		-1.15164	-1.28191	-0.801664		-1.65856	-1.87211	-1.27309
268	-1.3178	-1.3887	-0.98348		-0.816629	-1.02876	-0.728057		-1.1511	-1.28178	-0.802825		-1.67822	-1.89339	-1.28432
268.5	-1.3267	-1.40097	-0.99165		-0.817029	-1.03159	-0.728768		-1.14931	-1.28067	-0.801496		-1.69452	-1.91101	-1.29579
269	-1.33373	-1.41199	-0.999102		-0.817403	-1.03572	-0.729979		-1.14633	-1.27696	-0.801172		-1.70728	-1.92419	-1.30891
269.5	-1.33901	-1.42081	-1.00546		-0.817752	-1.03818	-0.730878		-1.14228	-1.27446	-0.798771		-1.71649	-1.93492	-1.31806
270	-1.34263	-1.42718	-1.01072		-0.818078	-1.03943	-0.731742		-1.13725	-1.27008	-0.797831		-1.72224	-1.94196	-1.32206
270.5	-1.34468	-1.43377	-1.01595		-0.818382	-1.04084	-0.732314		-1.13131	-1.26436	-0.795836		-1.72465	-1.94433	-1.32635
271	-1.34523	-1.43879	-1.0195		-0.818664	-1.0421	-0.732669		-1.12452	-1.25843	-0.792938		-1.72384	-1.94338	-1.32768
271.5	-1.34435	-1.44048	-1.02107		-0.818926	-1.04405	-0.73315		-1.11697	-1.25323	-0.78886		-1.71991	-1.94091	-1.32483
272	-1.34209	-1.44207	-1.02173		-0.819168	-1.04549	-0.733726		-1.10874	-1.24628	-0.785767		-1.71298	-1.9345	-1.32377
272.5	-1.33848	-1.44086	-1.02108		-0.81939	-1.04611	-0.734265		-1.09992	-1.24104	-0.780899		-1.70317	-1.92262	-1.31918
273	-1.33353	-1.4391	-1.02125		-0.819593	-1.04799	-0.734854		-1.09066	-1.23458	-0.776316		-1.69061	-1.90773	-1.31405
273.5	-1.32831	-1.43748	-1.01881		-0.819806	-1.05027	-0.735361		-1.08411	-1.23189	-0.773028		-1.68205	-1.89698	-1.3143
274	-1.32286	-1.43585	-1.01686		-0.820012	-1.05233	-0.736052		-1.0777	-1.22756	-0.769262		-1.67573	-1.89076	-1.31756
274.5	-1.31708	-1.43455	-1.01557		-0.820212	-1.05306	-0.736661		-1.07107	-1.22356	-0.765698		-1.67004	-1.88419	-1.32035
275	-1.31088	-1.43271	-1.01461		-0.820404	-1.05408	-0.737239		-1.06406	-1.21886	-0.76081		-1.66395	-1.87819	-1.32221
275.5	-1.30421	-1.4298	-1.01326		-0.82059	-1.05594	-0.737453		-1.05661	-1.21287	-0.756043		-1.65678	-1.87123	-1.32497
276	-1.29703	-1.42643	-1.01068		-0.820769	-1.05715	-0.737792		-1.04872	-1.20586	-0.749267		-1.64811	-1.86152	-1.32755
276.5	-1.28932	-1.42368	-1.00912		-0.820943	-1.05857	-0.738139		-1.04038	-1.19939	-0.744113		-1.6377	-1.85273	-1.32965
277	-1.28106	-1.41895	-1.0076		-0.82111	-1.05976	-0.738397		-1.03161	-1.19389	-0.739071		-1.62542	-1.84048	-1.32824
277.5	-1.27223	-1.41577	-1.00375		-0.821271	-1.06096	-0.738611		-1.02241	-1.18764	-0.732563		-1.6112	-1.82533	-1.32408
278	-1.26283	-1.41217	-0.999153		-0.821425	-1.06185	-0.738817		-1.01281	-1.1798	-0.725252		-1.59499	-1.80854	-1.31523
278.5	-1.25281	-1.40652	-0.993175		-0.821572	-1.06315	-0.739013		-1.00281	-1.17271	-0.717629		-1.57677	-1.78939	-1.30705
279	-1.24215	-1.40164	-0.985496		-0.821711	-1.06417	-0.739199		-0.992465	-1.16674	-0.710625		-1.5565	-1.7681	-1.29752
279.5	-1.23081	-1.39533	-0.982243		-0.821843	-1.06479	-0.73944		-0.981816	-1.15953	-0.703892		-1.5342	-1.74616	-1.28335
280	-1.21876	-1.38753	-0.976059		-0.821966	-1.06521	-0.739732		-0.970946	-1.15188	-0.69889		-1.5099	-1.72217	-1.26879
280.5	-1.20683	-1.38162	-0.969141		-0.822098	-1.06579	-0.740055		-0.96232	-1.14609	-0.693782		-1.49002	-1.70058	-1.25647
281	-1.19503	-1.37572	-0.963845		-0.82223	-1.06641	-0.740375		-0.953934	-1.14093	-0.68875		-1.47295	-1.6841	-1.24737
281.5	-1.18325	-1.36918	-0.960224		-0.82236	-1.06738	-0.740691		-0.945458	-1.13363	-0.682027		-1.4571	-1.66948	-1.24214
282	-1.17141	-1.36449	-0.955072		-0.822488	-1.06839	-0.740968		-0.936761	-1.12792	-0.675991		-1.44142	-1.65546	-1.23518
282.5	-1.15945	-1.35893	-0.950338		-0.822615	-1.06963	-0.741188		-0.927776	-1.12091	-0.66862		-1.42521	-1.64151	-1.22388
283	-1.14732	-1.35325	-0.944461		-0.822739	-1.07081	-0.74141		-0.918475	-1.11722	-0.660784		-1.40803	-1.6278	-1.21493
283.5	-1.13499	-1.3472	-0.939883		-0.822862	-1.0715	-0.741654		-0.908852	-1.10992	-0.652692		-1.38959	-1.61071	-1.20524
284	-1.12241	-1.34198	-0.932489		-0.822982	-1.07267	-0.741894		-0.898905	-1.10458	-0.643269		-1.36973	-1.59358	-1.19211
284.5	-1.10955	-1.33631	-0.924717		-0.8231	-1.0739	-0.742204		-0.888638	-1.09885	-0.63657		-1.34834	-1.57556	-1.17495
285	-1.09637	-1.33099	-0.916925		-0.823214	-1.07471	-0.74253		-0.878056	-1.0929	-0.629016		-1.32535	-1.55508	-1.15568
285.5	-1.08283	-1.32567	-0.909152		-0.823325	-1.07514	-0.742809		-0.867169	-1.08774	-0.619653		-1.3007	-1.53478	-1.13279
286	-1.06888	-1.32051	-0.901232		-0.823431	-1.07573	-0.743014		-0.856004	-1.08137	-0.609643		-1.27433	-1.51285	-1.10656
286.5	-1.05447	-1.31563	-0.891423		-0.823532	-1.07675	-0.743241		-0.844605	-1.07468	-0.60001		-1.24621	-1.48952	-1.07427
287	-1.03954	-1.30787	-0.880958		-0.823628	-1.07752	-0.743488		-0.833042	-1.06785	-0.591645		-1.21635	-1.46213	-1.04167
287.5	-1.02404	-1.29879	-0.868388		-0.823717	-1.07796	-0.743673		-0.821413	-1.06113	-0.582775		-1.18489	-1.43344	-1.00523
288	-1.00795	-1.29129	-0.856919		-0.823801	-1.07835	-0.743825		-0.809838	-1.05639	-0.575096		-1.1521	-1.40139	-0.971263
288.5	-0.99124	-1.28243	-0.847712		-0.823878	-1.07861	-0.743926		-0.798451	-1.05028	-0.567048		-1.11847	-1.37243	-0.939772
289	-0.973935	-1.27343	-0.834471		-0.82395	-1.07882	-0.744001		-0.78739	-1.04417	-0.560906		-1.08465	-1.34224	-0.907576
289.5	-0.956069	-1.26445	-0.820738		-0.824016	-1.07948	-0.74407		-0.776788	-1.03798	-0.554567		-1.05141	-1.31394	-0.871178
290	-0.937691	-1.25582	-0.809328		-0.824078	-1.0801	-0.744143		-0.766775	-1.03302	-0.549349		-1.01956	-1.28465	-0.837663
290.5	-0.918862	-1.24513	-0.795269		-0.824136	-1.08038	-0.744245		-0.757468	-1.02787	-0.54345		-0.989845	-1.25827	-0.811891
291	-0.899641	-1.23513	-0.781068		-0.824189	-1.08064	-0.744286		-0.748975	-1.02417	-0.538674		-0.962915	-1.23556	-0.782745
291.5	-0.880088	-1.22313	-0.766321		-0.824239	-1.08114	-0.744325		-0.741392	-1.02083	-0.53361		-0.939264	-1.21484	-0.757387
292	-0.86026	-1.21077	-0.751629		-0.824286	-1.08157	-0.744361		-0.734797	-1.01749	-0.530305		-0.919222	-1.20071	-0.737818
292.5	-0.840206	-1.20054	-0.735472		-0.824329	-1.08194	-0.744407		-0.72925	-1.01533	-0.529036		-0.902953	-1.18317	-0.720321
293	-0.819971	-1.19016	-0.719555		-0.82437	-1.08211	-0.744504		-0.724791	-1.01166	-0.525227		-0.890465	-1.16808	-0.705875
293.5	-0.799596	-1.18057	-0.70627		-0.824409	-1.08226	-0.744543		-0.721438	-1.00789	-0.523278		-0.88164	-1.15788	-0.693695
294	-0.779115	-1.17045	-0.691673		-0.824445	-1.0824	-0.744581		-0.719183	-1.00563	-0.521389		-0.876262	-1.15143	-0.684823
294.5	-0.758559	-1.16177	-0.678058		-0.824479	-1.08263	-0.744617		-0.717997	-1.00343	-0.519842		-0.874038	-1.14484	-0.676214
295	-0.737953	-1.15165	-0.661828		-0.824511	-1.083	-0.744651		-0.717829	-1.00393	-0.519429		-0.874637	-1.13793	-0.673241
295.5	-0.717321	-1.14118	-0.647188		-0.824542	-1.08316	-0.744684		-0.718611	-1.00255	-0.519415		-0.877702	-1.13742	-0.672836
296	-0.696683	-1.13121	-0.63065		-0.82457	-1.0833	-0.744715		-0.720261	-1.00181	-0.51842		-0.882879	-1.1355	-0.673921
296.5	-0.676057	-1.12257	-0.6152		-0.824598	-1.08387	-0.744745		-0.722688	-1.00155	-0.51702		-0.889829	-1.13794	-0.676131
297	-0.655457	-1.11419	-0.600706		-0.824623	-1.08404	-0.744773		-0.725797	-1.00271	-0.517274		-0.898234	-1.14126	-0.678242
297.5	-0.634898	-1.10574	-0.582538		-0.824648	-1.08416	-0.744801		-0.729492	-1.00348	-0.514839		-0.907805	-1.14816	-0.682426
298	-0.614393	-1.09767	-0.567318		-0.824671	-1.08427	-0.744827		-0.733678	-1.00494	-0.515141		-0.918287	-1.15531	-0.687378
298.5	-0.593954	-1.09036	-0.549342		-0.824693	-1.08438	-0.744853		-0.738271	-1.00575	-0.515961		-0.929457	-1.16304	-0.694574
299	-0.573591	-1.08242	-0.533057		-0.824713	-1.08448	-0.744877		-0.743188	-1.00639	-0.515292		-0.94112	-1.17321	-0.701632
299.5	-0.553313	-1.07369	-0.517625		-0.824733	-1.08458	-0.7449		-0.748359	-1.00755	-0.515201		-0.953114	-1.18466	-0.709046
300	-0.533132	-1.06691	-0.499478		-0.824752	-1.08468	-0.744922		-0.75372	-1.00806	-0.515448		-0.965299	-1.19808	-0.717098
300.5	-0.513054	-1.05999	-0.483636		-0.82477	-1.08476	-0.744944		-0.759218	-1.00749	-0.515192		-0.977562	-1.20922	-0.724285
301	-0.49309	-1.05125	-0.468797		-0.824787	-1.08485	-0.744965		-0.764805	-1.00834	-0.51566		-0.989808	-1.22193	-0.732993
301.5	-0.473246	-1.04146	-0.452383		-0.824803	-1.08499	-0.744984		-0.770444	-1.01074	-0.515664		-1.00196	-1.23618	-0.740197
302	-0.45353	-1.03372	-0.437631		-0.824819	-1.0852	-0.745003		-0.776102	-1.01206	-0.514367		-1.01396	-1.25013	-0.748316
302.5	-0.433948	-1.02747	-0.421771		-0.824833	-1.08542	-0.745022		-0.781753	-1.0145	-0.514645		-1.02575	-1.26202	-0.754871
303	-0.414508	-1.02146	-0.405906		-0.824848	-1.08557	-0.745041		-0.787375	-1.01475	-0.515704		-1.0373	-1.27478	-0.759086
303.5	-0.395214	-1.0141	-0.388555		-0.824861	-1.08569	-0.745061		-0.792952	-1.01566	-0.515729		-1.04858	-1.28831	-0.768026
304	-0.376072	-1.00534	-0.374362		-0.824874	-1.0858	-0.745082		-0.798471	-1.01664	-0.51671		-1.05956	-1.30175	-0.776321
304.5	-0.357088	-0.999421	-0.356495		-0.824886	-1.08582	-0.745105		-0.80392	-1.01765	-0.51645		-1.07024	-1.31467	-0.787028
305	-0.338265	-0.990352	-0.337738		-0.824898	-1.08585	-0.745126		-0.809292	-1.01937	-0.517694		-1.0806	-1.32775	-0.791911
305.5	-0.319607	-0.981703	-0.32297		-0.82491	-1.08587	-0.745147		-0.814581	-1.02099	-0.5179		-1.09064	-1.34104	-0.797389
306	-0.30112	-0.973888	-0.307409		-0.82492	-1.08594	-0.745167		-0.819783	-1.02216	-0.518111		-1.10036	-1.35429	-0.799673
306.5	-0.282805	-0.968101	-0.289524		-0.824931	-1.08606	-0.745187		-0.824894	-1.02402	-0.518104		-1.10975	-1.36703	-0.802308
307	-0.264666	-0.962326	-0.274169		-0.824941	-1.08618	-0.745206		-0.829913	-1.0253	-0.518572		-1.11881	-1.37984	-0.808506
307.5	-0.246706	-0.956112	-0.259202		-0.82495	-1.08627	-0.745224		-0.834839	-1.0264	-0.518476		-1.12756	-1.3924	-0.813881
308	-0.228928	-0.949726	-0.244777		-0.82496	-1.08628	-0.745241		-0.839671	-1.02969	-0.518654		-1.136	-1.40583	-0.820113
308.5	-0.211333	-0.943899	-0.228973		-0.824968	-1.08629	-0.745258		-0.844411	-1.03223	-0.519603		-1.14413	-1.41971	-0.823139
309	-0.193924	-0.936714	-0.214214		-0.824977	-1.0863	-0.745275		-0.849058	-1.0353	-0.520197		-1.15197	-1.43324	-0.826227
309.5	-0.176702	-0.929973	-0.197323		-0.824985	-1.08631	-0.745291		-0.853613	-1.03685	-0.52057		-1.15952	-1.44503	-0.831159
310	-0.15967	-0.924591	-0.180109		-0.824993	-1.08634	-0.745306		-0.858077	-1.03866	-0.520817		-1.16678	-1.45607	-0.83459
310.5	-0.142828	-0.918941	-0.165201		-0.825	-1.08642	-0.745321		-0.862453	-1.04065	-0.521635		-1.17378	-1.46681	-0.837398
311	-0.126179	-0.912696	-0.151922		-0.825007	-1.0865	-0.745335		-0.86674	-1.04241	-0.521812		-1.18051	-1.47814	-0.839592
311.5	-0.109723	-0.906312	-0.136598		-0.825014	-1.08657	-0.745349		-0.870942	-1.04387	-0.522272		-1.18698	-1.48811	-0.842596
312	-0.0934607	-0.900941	-0.120271		-0.825021	-1.08664	-0.745363		-0.875059	-1.04412	-0.522537		-1.19321	-1.49752	-0.845164
312.5	-0.0773938	-0.896191	-0.104488		-0.825027	-1.08671	-0.745376		-0.879093	-1.04624	-0.522892		-1.1992	-1.50699	-0.847926
313	-0.0615228	-0.890224	-0.0889239		-0.825033	-1.08677	-0.745388		-0.883047	-1.04734	-0.523143		-1.20496	-1.51609	-0.847853
313.5	-0.0458484	-0.883901	-0.074708		-0.825039	-1.08684	-0.745401		-0.886921	-1.04863	-0.523399		-1.2105	-1.52495	-0.850583
314	-0.030371	-0.878548	-0.0600512		-0.825045	-1.08694	-0.745412		-0.890718	-1.04958	-0.523537		-1.21582	-1.53352	-0.850881
314.5	-0.0150911	-0.871444	-0.0449248		-0.825051	-1.0871	-0.745424		-0.894439	-1.05057	-0.523897		-1.22094	-1.5415	-0.851659
315	-8.97125e-06	-0.865538	-0.0305783		-0.825056	-1.08726	-0.745435		-0.898085	-1.05218	-0.524131		-1.22587	-1.54943	-0.855376
315.5	0.0148751	-0.860151	-0.0160845		-0.825061	-1.08741	-0.745446		-0.90166	-1.05445	-0.524525		-1.2306	-1.55863	-0.857751
316	0.0295611	-0.856007	-0.00209989		-0.825066	-1.08756	-0.745456		-0.905163	-1.05587	-0.524724		-1.23515	-1.56622	-0.859709
316.5	0.044049	-0.851786	0.0126785		-0.825071	-1.0877	-0.745466		-0.908597	-1.05732	-0.524853		-1.23952	-1.57398	-0.862654
317	0.0583387	-0.845679	0.0269351		-0.825075	-1.08785	-0.745476		-0.911964	-1.05954	-0.525064		-1.24373	-1.58221	-0.865223
317.5	0.0724306	-0.842218	0.0407295		-0.825079	-1.08798	-0.745486		-0.915264	-1.06111	-0.525164		-1.24777	-1.59068	-0.868101
318	0.0863247	-0.838857	0.0541474		-0.825084	-1.08812	-0.745495		-0.9185	-1.06339	-0.52562		-1.25165	-1.59806	-0.866235
318.5	0.100022	-0.832934	0.0674613		-0.825088	-1.08825	-0.745504		-0.921672	-1.0657	-0.52668		-1.25538	-1.60456	-0.866915
319	0.113521	-0.828074	0.0817555		-0.825092	-1.08834	-0.745512		-0.924783	-1.06707	-0.526929		-1.25897	-1.61172	-0.867887
319.5	0.126825	-0.823073	0.094346		-0.825095	-1.0884	-0.745521		-0.927833	-1.06822	-0.527022		-1.26242	-1.61784	-0.869461
320	0.139932	-0.818415	0.107614		-0.825099	-1.08845	-0.745529		-0.930824	-1.06955	-0.527111		-1.26574	-1.62322	-0.869231
320.5	0.152844	-0.812916	0.12131		-0.825103	-1.08851	-0.745537		-0.933757	-1.07149	-0.527198		-1.26892	-1.62888	-0.868978
321	0.165562	-0.807968	0.133978		-0.825106	-1.08856	-0.745544		-0.936634	-1.07281	-0.527523		-1.27199	-1.63405	-0.867882
321.5	0.178086	-0.802114	0.146274		-0.825109	-1.08861	-0.745552		-0.939456	-1.07423	-0.527842		-1.27493	-1.63908	-0.868369
322	0.190417	-0.797513	0.158642		-0.825112	-1.08865	-0.745559		-0.942224	-1.07649	-0.52815		-1.27776	-1.64445	-0.869247
322.5	0.202556	-0.792538	0.171175		-0.825115	-1.0887	-0.745566		-0.944938	-1.07896	-0.528448		-1.28048	-1.64965	-0.871493
323	0.214503	-0.78901	0.183474		-0.825118	-1.08874	-0.745573		-0.947602	-1.08075	-0.528735		-1.28309	-1.65455	-0.871657
323.5	0.226261	-0.783084	0.19578		-0.825121	-1.08879	-0.745579		-0.950214	-1.08223	-0.529012		-1.2856	-1.6592	-0.869388
324	0.23783	-0.779612	0.208293		-0.825124	-1.08883	-0.745586		-0.952777	-1.08435	-0.52928		-1.28802	-1.66348	-0.868586
324.5	0.249211	-0.774374	0.220242		-0.825127	-1.08887	-0.745592		-0.955292	-1.08643	-0.529386		-1.29034	-1.66802	-0.869732
325	0.260406	-0.769213	0.232248		-0.825129	-1.08891	-0.745598		-0.957759	-1.0889	-0.529456		-1.29257	-1.67246	-0.870591
325.5	0.271415	-0.763942	0.243807		-0.825132	-1.08895	-0.745604		-0.96018	-1.09128	-0.529818		-1.29472	-1.67636	-0.871259
326	0.28224	-0.759291	0.256404		-0.825134	-1.08898	-0.745609		-0.962556	-1.09273	-0.531033		-1.29678	-1.68001	-0.872525
326.5	0.292883	-0.755346	0.266507		-0.825136	-1.08902	-0.745615		-0.964887	-1.09456	-0.531223		-1.29876	-1.68355	-0.874656
327	0.303345	-0.751615	0.277683		-0.825138	-1.08905	-0.74562		-0.967175	-1.09592	-0.531554		-1.30066	-1.68766	-0.876707
327.5	0.313626	-0.747402	0.289747		-0.825141	-1.08909	-0.745625		-0.96942	-1.09742	-0.532626		-1.30249	-1.69179	-0.87868
328	0.32373	-0.743188	0.301128		-0.825143	-1.08912	-0.74563		-0.971623	-1.09811	-0.53286		-1.30425	-1.69517	-0.879936
328.5	0.333657	-0.739044	0.312563		-0.825145	-1.08915	-0.745635		-0.973786	-1.09843	-0.532481		-1.30594	-1.69782	-0.880904
329	0.343409	-0.734929	0.322796		-0.825147	-1.08918	-0.74564		-0.975908	-1.09938	-0.53156		-1.30756	-1.70139	-0.881435
329.5	0.352988	-0.730248	0.332392		-0.825148	-1.08921	-0.745644		-0.977992	-1.10094	-0.531557		-1.30912	-1.70488	-0.881735
330	0.362395	-0.726785	0.343005		-0.82515	-1.08924	-0.745649		-0.980037	-1.10201	-0.531555		-1.31062	-1.70825	-0.882028
330.5	0.371632	-0.723598	0.35442		-0.825152	-1.08927	-0.745653		-0.982045	-1.10283	-0.532009		-1.31206	-1.7113	-0.881943
331	0.380701	-0.719862	0.366427		-0.825154	-1.0893	-0.745657		-0.984015	-1.10385	-0.532986		-1.31345	-1.71406	-0.881825
331.5	0.389603	-0.715762	0.376502		-0.825155	-1.08932	-0.745661		-0.98595	-1.10529	-0.534407		-1.31478	-1.71652	-0.881718
332	0.398341	-0.711589	0.386389		-0.825157	-1.08935	-0.745665		-0.98785	-1.10678	-0.535233		-1.31606	-1.71911	-0.881719
332.5	0.406916	-0.706981	0.395555		-0.825158	-1.08937	-0.745669		-0.989715	-1.10806	-0.536048		-1.31729	-1.7217	-0.882216
333	0.415329	-0.701923	0.40464		-0.82516	-1.0894	-0.745673		-0.991546	-1.11004	-0.536652		-1.31847	-1.72419	-0.882701
333.5	0.423584	-0.697499	0.414496		-0.825161	-1.08942	-0.745677		-0.993344	-1.11204	-0.536791		-1.31961	-1.72659	-0.88323
334	0.431681	-0.693816	0.422755		-0.825162	-1.08944	-0.74568		-0.995109	-1.11378	-0.536924		-1.32071	-1.72891	-0.884372
334.5	0.439623	-0.689432	0.431417		-0.825164	-1.08947	-0.745683		-0.996842	-1.11549	-0.537054		-1.32176	-1.73114	-0.885144
335	0.447412	-0.685264	0.440707		-0.825165	-1.08949	-0.745687		-0.998544	-1.11716	-0.537178		-1.32277	-1.73322	-0.885704
335.5	0.455049	-0.68238	0.449587		-0.825166	-1.08951	-0.74569		-1.00022	-1.11827	-0.537299		-1.32374	-1.73519	-0.886245
336	0.462537	-0.678229	0.458699		-0.825167	-1.08953	-0.745693		-1.00186	-1.11932	-0.537415		-1.32467	-1.73709	-0.886767
336.5	0.469878	-0.674468	0.468122		-0.825169	-1.08955	-0.745696		-1.00347	-1.12057	-0.537634		-1.32557	-1.7389	-0.887271
337	0.477074	-0.671264	0.477179		-0.82517	-1.08957	-0.745699		-1.00505	-1.122	-0.538107		-1.32643	-1.74062	-0.887266
337.5	0.484126	-0.668089	0.48632		-0.825171	-1.08958	-0.745702		-1.00661	-1.12325	-0.538127		-1.32726	-1.74195	-0.887255
338	0.491036	-0.664691	0.495541		-0.825172	-1.0896	-0.745705		-1.00813	-1.1244	-0.538147		-1.32806	-1.74323	-0.887245
338.5	0.497807	-0.660809	0.50484		-0.825173	-1.08962	-0.745708		-1.00963	-1.12598	-0.538297		-1.32883	-1.74463	-0.887236
339	0.50444	-0.656955	0.513525		-0.825174	-1.08964	-0.74571		-1.01111	-1.12652	-0.538316		-1.32957	-1.74609	-0.887227
339.5	0.510937	-0.653132	0.522618		-0.825175	-1.08965	-0.745713		-1.01256	-1.12705	-0.538482		-1.33028	-1.7475	-0.88722
340	0.517302	-0.650841	0.530456		-0.825176	-1.08967	-0.745715		-1.01398	-1.12756	-0.538506		-1.33096	-1.74914	-0.887329
340.5	0.523535	-0.649215	0.538077		-0.825176	-1.08968	-0.745718		-1.01537	-1.12862	-0.538561		-1.33161	-1.751	-0.887453
341	0.529639	-0.647563	0.547292		-0.825177	-1.0897	-0.74572		-1.01675	-1.12989	-0.538905		-1.33223	-1.75279	-0.887569
341.5	0.535615	-0.6454	0.555942		-0.825178	-1.08971	-0.745722		-1.01809	-1.13115	-0.539154		-1.33283	-1.75452	-0.887678
342	0.541465	-0.642038	0.56284		-0.825179	-1.08973	-0.745725		-1.01942	-1.13239	-0.539295		-1.3334	-1.75604	-0.887783
342.5	0.547191	-0.638584	0.569015		-0.82518	-1.08974	-0.745727		-1.02072	-1.13361	-0.539755		-1.33396	-1.75742	-0.887886
343	0.552795	-0.634588	0.576678		-0.82518	-1.08975	-0.745729		-1.02199	-1.13476	-0.539817		-1.33449	-1.75875	-0.887985
343.5	0.558281	-0.632242	0.583979		-0.825181	-1.08977	-0.745731		-1.02325	-1.13538	-0.539841		-1.335	-1.76004	-0.888078
344	0.563648	-0.63003	0.591316		-0.825182	-1.08978	-0.745733		-1.02448	-1.13648	-0.539865		-1.3355	-1.76129	-0.888166
344.5	0.5689	-0.626858	0.598239		-0.825182	-1.08979	-0.745739		-1.0257	-1.13812	-0.539888		-1.33597	-1.7625	-0.88825
345	0.574038	-0.623713	0.605327		-0.825183	-1.0898	-0.745747		-1.02689	-1.1402	-0.540313		-1.33642	-1.76349	-0.888329
345.5	0.579064	-0.620287	0.611531		-0.825184	-1.08981	-0.745755		-1.02806	-1.14187	-0.540725		-1.33685	-1.76436	-0.888404
346	0.583979	-0.616948	0.618713		-0.825184	-1.08982	-0.745762		-1.02921	-1.14235	-0.540738		-1.33726	-1.7652	-0.888474
346.5	0.588786	-0.613331	0.625136		-0.825185	-1.08983	-0.745769		-1.03034	-1.14376	-0.540749		-1.33766	-1.76616	-0.888539
347	0.593488	-0.610377	0.631435		-0.825185	-1.08984	-0.745776		-1.03145	-1.14473	-0.540761		-1.33804	-1.76712	-0.8886
347.5	0.598085	-0.607606	0.638273		-0.825186	-1.08985	-0.745783		-1.03254	-1.146	-0.540772		-1.3384	-1.76786	-0.888659
348	0.602579	-0.605381	0.645529		-0.825186	-1.08986	-0.745789		-1.03361	-1.14656	-0.540789		-1.33875	-1.76856	-0.888715
348.5	0.606973	-0.603457	0.652028		-0.825187	-1.08987	-0.745796		-1.03466	-1.14765	-0.540806		-1.33909	-1.76924	-0.888768
349	0.611268	-0.601124	0.657475		-0.825187	-1.08988	-0.745802		-1.0357	-1.14896	-0.540825		-1.33941	-1.76991	-0.888818
349.5	0.615466	-0.598593	0.662949		-0.825188	-1.08989	-0.745808		-1.03671	-1.14979	-0.540868		-1.33972	-1.77071	-0.888866
350	0.619569	-0.596239	0.668669		-0.825188	-1.0899	-0.745814		-1.03771	-1.15085	-0.54091		-1.34002	-1.77153	-0.888913

## Sheet: Fig4S13A-D
	FigS13A - Log fold virus (Model 1)				FigS13B - Log fold virus (Model 2)				FigS13C - Log fold virus (Model 3)				FigS13D - Log fold virus (Model 4)
Days	Line	95% CI	95% CI		Line	95% CI	95% CI		Line	95% CI	95% CI		Line	95% CI	95% CI
-28	0	0	0		0	0	0		0	0	0		0	0	0
-27.5	0	0	0		0	0	0		0	0	0		0	0	0
-27	0	0	0		0	0	0		0	0	0		0	0	0
-26.5	0	0	0		0	0	0		0	0	0		0	0	0
-26	0	0	0		0	0	0		0	0	0		0	0	0
-25.5	0	0	0		0	0	0		0	0	0		0	0	0
-25	0	0	0		0	0	0		0	0	0		0	0	0
-24.5	0	0	0		0	0	0		0	0	0		0	0	0
-24	0	0	0		0	0	0		0	0	0		0	0	0
-23.5	0	0	0		0	0	0		0	0	0		0	0	0
-23	0	0	0		0	0	0		0	0	0		0	0	0
-22.5	0	0	0		0	0	0		0	0	0		0	0	0
-22	0	0	0		0	0	0		0	0	0		0	0	0
-21.5	0	0	0		0	0	0		0	0	0		0	0	0
-21	0	0	0		0	0	0		0	0	0		0	0	0
-20.5	0	0	0		0	0	0		0	0	0		0	0	0
-20	0	0	0		0	0	0		0	0	0		0	0	0
-19.5	0	0	0		0	0	0		0	0	0		0	0	0
-19	0	0	0		0	0	0		0	0	0		0	0	0
-18.5	0	0	0		0	0	0		0	0	0		0	0	0
-18	0	0	0		0	0	0		0	0	0		0	0	0
-17.5	0	0	0		0	0	0		0	0	0		0	0	0
-17	0	0	0		0	0	0		0	0	0		0	0	0
-16.5	0	0	0		0	0	0		0	0	0		0	0	0
-16	0	0	0		0	0	0		0	0	0		0	0	0
-15.5	0	0	0		0	0	0		0	0	0		0	0	0
-15	0	0	0		0	0	0		0	0	0		0	0	0
-14.5	0	0	0		0	0	0		0	0	0		0	0	0
-14	0	0	0		0	0	0		0	0	0		0	0	0
-13.5	0	0	0		0	0	0		0	0	0		0	0	0
-13	0	0	0		0	0	0		0	0	0		0	0	0
-12.5	0	0	0		0	0	0		0	0	0		0	0	0
-12	0	0	0		0	0	0		0	0	0		0	0	0
-11.5	0	0	0		0	0	0		0	0	0		0	0	0
-11	0	0	0		0	0	0		0	0	0		0	0	0
-10.5	0	0	0		0	0	0		0	0	0		0	0	0
-10	0	0	0		0	0	0		0	0	0		0	0	0
-9.5	0	0	0		0	0	0		0	0	0		0	0	0
-9	0	0	0		0	0	0		0	0	0		0	0	0
-8.5	0	0	0		0	0	0		0	0	0		0	0	0
-8	0	0	0		0	0	0		0	0	0		0	0	0
-7.5	0	0	0		0	0	0		0	0	0		0	0	0
-7	0	0	0		0	0	0		0	0	0		0	0	0
-6.5	0	0	0		0	0	0		0	0	0		0	0	0
-6	0	0	0		0	0	0		0	0	0		0	0	0
-5.5	0	0	0		0	0	0		0	0	0		0	0	0
-5	0	0	0		0	0	0		0	0	0		0	0	0
-4.5	0	0	0		0	0	0		0	0	0		0	0	0
-4	0	0	0		0	0	0		0	0	0		0	0	0
-3.5	0	0	0		0	0	0		0	0	0		0	0	0
-3	0	0	0		0	0	0		0	0	0		0	0	0
-2.5	0	0	0		0	0	0		0	0	0		0	0	0
-2	0	0	0		0	0	0		0	0	0		0	0	0
-1.5	0	0	0		0	0	0		0	0	0		0	0	0
-1	0	0	0		0	0	0		0	0	0		0	0	0
-0.5	0	0	0		0	0	0		0	0	0		0	0	0
0	0	0	0		0	0	0		0	0	0		0	0	0
0.5	-0.19719	-1.35581	-0.127717		-0.182944	-0.283898	-0.0223605		-0.17013	-0.37542	-0.0663641		-0.0799205	-0.342909	-0.0370297
1	-0.442157	-1.42304	-0.300954		-0.430143	-0.55889	-0.0619938		-0.458157	-0.636653	-0.183569		-0.206362	-0.546903	-0.0973222
1.5	-0.658012	-1.45413	-0.46779		-0.603519	-0.671228	-0.117579		-0.762982	-0.935978	-0.330729		-0.336837	-0.672623	-0.16325
2	-0.82647	-1.47378	-0.596876		-0.665941	-0.733791	-0.17927		-0.981211	-1.13538	-0.486317		-0.452405	-0.767967	-0.224919
2.5	-0.952239	-1.48181	-0.696392		-0.683497	-0.758441	-0.239818		-1.1026	-1.25182	-0.602173		-0.549383	-0.83654	-0.281369
3	-1.04391	-1.49071	-0.775287		-0.689317	-0.775124	-0.29851		-1.16502	-1.31869	-0.677826		-0.629185	-0.891671	-0.32896
3.5	-1.10976	-1.4974	-0.834345		-0.691853	-0.786967	-0.34691		-1.19752	-1.36102	-0.730891		-0.694208	-0.934732	-0.366348
4	-1.15682	-1.50161	-0.88129		-0.693212	-0.79439	-0.380712		-1.21478	-1.388	-0.766412		-0.746498	-0.965509	-0.391805
4.5	-1.19	-1.50365	-0.916378		-0.694055	-0.80009	-0.405729		-1.2237	-1.39904	-0.789146		-0.787923	-0.988743	-0.411271
5	-1.21317	-1.50169	-0.939209		-0.69463	-0.805533	-0.425026		-1.22791	-1.4075	-0.80333		-0.819696	-1.00891	-0.431294
5.5	-1.22909	-1.50013	-0.953194		-0.695049	-0.808262	-0.44022		-1.22942	-1.41088	-0.81348		-0.842754	-1.02188	-0.44044
6	-1.23961	-1.49804	-0.961961		-0.695367	-0.811023	-0.449951		-1.2292	-1.41165	-0.822762		-0.857814	-1.02764	-0.448158
6.5	-1.24611	-1.49322	-0.967225		-0.695618	-0.814466	-0.458111		-1.22785	-1.40983	-0.826928		-0.865822	-1.02902	-0.451478
7	-1.24962	-1.48906	-0.96955		-0.695822	-0.81642	-0.463597		-1.22574	-1.40732	-0.827878		-0.867874	-1.02282	-0.452944
7.5	-1.25751	-1.4891	-0.98688		-0.696239	-0.819141	-0.471589		-1.22899	-1.41312	-0.837308		-0.884219	-1.03679	-0.461582
8	-1.26368	-1.49265	-0.993887		-0.696647	-0.820352	-0.482123		-1.23308	-1.41543	-0.847215		-0.901619	-1.05223	-0.470727
8.5	-1.26788	-1.49384	-1.00645		-0.697028	-0.823962	-0.492791		-1.23695	-1.41928	-0.855889		-0.918208	-1.06697	-0.480938
9	-1.27036	-1.49299	-1.01494		-0.697383	-0.826978	-0.501862		-1.24025	-1.42042	-0.864304		-0.933265	-1.08041	-0.489648
9.5	-1.27143	-1.49057	-1.01876		-0.69771	-0.829797	-0.508532		-1.24254	-1.41984	-0.871743		-0.946357	-1.09099	-0.496483
10	-1.27138	-1.48679	-1.02003		-0.698005	-0.831776	-0.51222		-1.24353	-1.41881	-0.87606		-0.957227	-1.10057	-0.502722
10.5	-1.27041	-1.48262	-1.02279		-0.698267	-0.832848	-0.518312		-1.24316	-1.41892	-0.881058		-0.965707	-1.11038	-0.509005
11	-1.26867	-1.47743	-1.02245		-0.698497	-0.834769	-0.521938		-1.24159	-1.41715	-0.885554		-0.971659	-1.11658	-0.514405
11.5	-1.26628	-1.47299	-1.02278		-0.698695	-0.835792	-0.52578		-1.23905	-1.41502	-0.887288		-0.974934	-1.12044	-0.518318
12	-1.26331	-1.46813	-1.02179		-0.698865	-0.83663	-0.53002		-1.2358	-1.41183	-0.887197		-0.975375	-1.12181	-0.520106
12.5	-1.25982	-1.46302	-1.01929		-0.699011	-0.837333	-0.533164		-1.23203	-1.40821	-0.886365		-0.972836	-1.12159	-0.521316
13	-1.25584	-1.45575	-1.01597		-0.699135	-0.837919	-0.535615		-1.22789	-1.4025	-0.886092		-0.96724	-1.11464	-0.519629
13.5	-1.2514	-1.44892	-1.01259		-0.699243	-0.838162	-0.536863		-1.22348	-1.39641	-0.883865		-0.958612	-1.10602	-0.516042
14	-1.24653	-1.44197	-1.00837		-0.699335	-0.838672	-0.537753		-1.21888	-1.39028	-0.881891		-0.947108	-1.09469	-0.514029
14.5	-1.24276	-1.43717	-1.00785		-0.699516	-0.839936	-0.539239		-1.21638	-1.38665	-0.881481		-0.945414	-1.09631	-0.517927
15	-1.23929	-1.43312	-1.00745		-0.699713	-0.84118	-0.541526		-1.21438	-1.38224	-0.88114		-0.945709	-1.09816	-0.521479
15.5	-1.23584	-1.42857	-1.00795		-0.699918	-0.842653	-0.544154		-1.21249	-1.37876	-0.882396		-0.946716	-1.10107	-0.523954
16	-1.23228	-1.42382	-1.00739		-0.700128	-0.84405	-0.545975		-1.21056	-1.37485	-0.883875		-0.947798	-1.1028	-0.52829
16.5	-1.22854	-1.41935	-1.00506		-0.700338	-0.845399	-0.547094		-1.20837	-1.37175	-0.884964		-0.948479	-1.10602	-0.532467
17	-1.2246	-1.41444	-1.00215		-0.700541	-0.84627	-0.548619		-1.20573	-1.36805	-0.88493		-0.948395	-1.10915	-0.536111
17.5	-1.22043	-1.40937	-0.99898		-0.700731	-0.846719	-0.551231		-1.20255	-1.36391	-0.883613		-0.947251	-1.10838	-0.538682
18	-1.21603	-1.4043	-0.996406		-0.700903	-0.847526	-0.553159		-1.19885	-1.35882	-0.883238		-0.944782	-1.10987	-0.541057
18.5	-1.21139	-1.39854	-0.993032		-0.701057	-0.84784	-0.554567		-1.19471	-1.35314	-0.883141		-0.940722	-1.10837	-0.542205
19	-1.2065	-1.39205	-0.989556		-0.701193	-0.848327	-0.555352		-1.19023	-1.34846	-0.880859		-0.934809	-1.10413	-0.542211
19.5	-1.20135	-1.38589	-0.985959		-0.70131	-0.848911	-0.556084		-1.18549	-1.33973	-0.876295		-0.926797	-1.09773	-0.541169
20	-1.19591	-1.37881	-0.982289		-0.701413	-0.84976	-0.556723		-1.18057	-1.33363	-0.873839		-0.916513	-1.08869	-0.538859
20.5	-1.19019	-1.37083	-0.978372		-0.701502	-0.850256	-0.557363		-1.17551	-1.32898	-0.870634		-0.903881	-1.07756	-0.534696
21	-1.18418	-1.36345	-0.974157		-0.701579	-0.850662	-0.557861		-1.17035	-1.32327	-0.866083		-0.888954	-1.06659	-0.53072
21.5	-1.17914	-1.35757	-0.971107		-0.701732	-0.851776	-0.558916		-1.16652	-1.3184	-0.865544		-0.882794	-1.06363	-0.531457
22	-1.17446	-1.35198	-0.968397		-0.701902	-0.852681	-0.559961		-1.16306	-1.31416	-0.864576		-0.878778	-1.064	-0.532165
22.5	-1.16992	-1.34708	-0.964964		-0.702082	-0.853335	-0.561664		-1.15971	-1.30929	-0.86276		-0.875769	-1.06578	-0.537885
23	-1.16537	-1.34189	-0.961912		-0.702269	-0.853668	-0.5628		-1.15639	-1.3049	-0.860829		-0.873166	-1.06748	-0.539857
23.5	-1.16074	-1.33602	-0.958524		-0.702458	-0.854482	-0.563541		-1.15295	-1.30161	-0.857861		-0.870499	-1.07024	-0.542404
24	-1.15598	-1.33019	-0.955397		-0.702643	-0.855067	-0.564224		-1.14924	-1.29562	-0.854915		-0.867395	-1.07017	-0.543355
24.5	-1.15108	-1.32403	-0.952222		-0.702817	-0.855494	-0.565057		-1.1452	-1.29007	-0.853191		-0.863543	-1.06912	-0.545504
25	-1.14602	-1.31738	-0.94856		-0.702978	-0.855976	-0.566267		-1.14082	-1.28507	-0.850721		-0.858655	-1.06732	-0.546129
25.5	-1.14077	-1.31122	-0.945309		-0.703121	-0.856475	-0.567028		-1.13615	-1.27888	-0.847646		-0.852446	-1.06565	-0.548068
26	-1.13533	-1.30431	-0.94177		-0.703248	-0.856889	-0.567637		-1.13125	-1.27381	-0.844931		-0.844634	-1.06263	-0.548131
26.5	-1.12967	-1.29757	-0.937904		-0.703359	-0.857207	-0.567966		-1.12618	-1.26802	-0.841045		-0.834953	-1.05347	-0.547087
27	-1.12377	-1.2905	-0.933649		-0.703456	-0.857526	-0.568237		-1.12097	-1.26205	-0.83711		-0.823208	-1.04238	-0.543107
27.5	-1.11763	-1.28179	-0.928824		-0.70354	-0.857785	-0.568648		-1.11567	-1.25642	-0.83254		-0.809297	-1.03067	-0.539647
28	-1.11122	-1.27377	-0.924302		-0.703614	-0.858106	-0.569319		-1.11031	-1.24911	-0.828119		-0.793252	-1.01803	-0.533957
28.5	-1.10458	-1.2657	-0.919375		-0.70368	-0.858554	-0.569582		-1.10489	-1.24072	-0.824064		-0.775262	-1.00376	-0.527142
29	-1.09772	-1.25705	-0.914592		-0.703738	-0.85896	-0.569735		-1.09943	-1.234	-0.818986		-0.755643	-0.988372	-0.518771
29.5	-1.0907	-1.24901	-0.908241		-0.70379	-0.859178	-0.569823		-1.09394	-1.22646	-0.813424		-0.734777	-0.971479	-0.507672
30	-1.08357	-1.24077	-0.902805		-0.703837	-0.859356	-0.5699		-1.08843	-1.22025	-0.807117		-0.713054	-0.953757	-0.496592
30.5	-1.07637	-1.23249	-0.896457		-0.70388	-0.859512	-0.569969		-1.0829	-1.21306	-0.800079		-0.690829	-0.93693	-0.483997
31	-1.06918	-1.22387	-0.889968		-0.70392	-0.859649	-0.570092		-1.07736	-1.2063	-0.793996		-0.668413	-0.919138	-0.471867
31.5	-1.06203	-1.21493	-0.882259		-0.703956	-0.859783	-0.570204		-1.0718	-1.1995	-0.787631		-0.646069	-0.902164	-0.45836
32	-1.05498	-1.20678	-0.876139		-0.703989	-0.859953	-0.570309		-1.06623	-1.19136	-0.779573		-0.624023	-0.88358	-0.440172
32.5	-1.04805	-1.19918	-0.868635		-0.70402	-0.860056	-0.570462		-1.06066	-1.18371	-0.769015		-0.602468	-0.864622	-0.424847
33	-1.04128	-1.18979	-0.862433		-0.704049	-0.860146	-0.570619		-1.05508	-1.1778	-0.758267		-0.58157	-0.845897	-0.411917
33.5	-1.03469	-1.17966	-0.855224		-0.704076	-0.860226	-0.570739		-1.0495	-1.16934	-0.748288		-0.561472	-0.82859	-0.400111
34	-1.0283	-1.1723	-0.847953		-0.7041	-0.860296	-0.570844		-1.04391	-1.16279	-0.738267		-0.542296	-0.814014	-0.38392
34.5	-1.02212	-1.16521	-0.839672		-0.704123	-0.860359	-0.570942		-1.03832	-1.15607	-0.725735		-0.524145	-0.799673	-0.371056
35	-1.01615	-1.15698	-0.833162		-0.704145	-0.860415	-0.571035		-1.03272	-1.1489	-0.713105		-0.507096	-0.782058	-0.356094
35.5	-1.01566	-1.15372	-0.838882		-0.704556	-0.86084	-0.572031		-1.03327	-1.14542	-0.732018		-0.516785	-0.781614	-0.385707
36	-1.01989	-1.1541	-0.848882		-0.705193	-0.861187	-0.572991		-1.03735	-1.14425	-0.748591		-0.548057	-0.790804	-0.418439
36.5	-1.02533	-1.15492	-0.853287		-0.706009	-0.862313	-0.574549		-1.04341	-1.14639	-0.765934		-0.591015	-0.803429	-0.442636
37	-1.03014	-1.15507	-0.85562		-0.706865	-0.863543	-0.576502		-1.04891	-1.14982	-0.774531		-0.636665	-0.824466	-0.465699
37.5	-1.03374	-1.15598	-0.857672		-0.707622	-0.865368	-0.578308		-1.05193	-1.15307	-0.779173		-0.67974	-0.848666	-0.481123
38	-1.03613	-1.15466	-0.858078		-0.708236	-0.867223	-0.580253		-1.05239	-1.15658	-0.783318		-0.717908	-0.875571	-0.49654
38.5	-1.03741	-1.15301	-0.856782		-0.708726	-0.868331	-0.581856		-1.05098	-1.1589	-0.785607		-0.750324	-0.898178	-0.508442
39	-1.03774	-1.15069	-0.854808		-0.709121	-0.869222	-0.583152		-1.04831	-1.16082	-0.785722		-0.776878	-0.916695	-0.519552
39.5	-1.03722	-1.14757	-0.852895		-0.709443	-0.870013	-0.584519		-1.04483	-1.16371	-0.787023		-0.797692	-0.930902	-0.52968
40	-1.03595	-1.14312	-0.850526		-0.709708	-0.870775	-0.585051		-1.04081	-1.16156	-0.786223		-0.812926	-0.940017	-0.53643
40.5	-1.03399	-1.13825	-0.848781		-0.709928	-0.871256	-0.585659		-1.03642	-1.15965	-0.783071		-0.822751	-0.944915	-0.539584
41	-1.0314	-1.13331	-0.845234		-0.710112	-0.871728	-0.586074		-1.03178	-1.15645	-0.779628		-0.827391	-0.942863	-0.540513
41.5	-1.02822	-1.12866	-0.841052		-0.710268	-0.872071	-0.587061		-1.02696	-1.15274	-0.776153		-0.827189	-0.936537	-0.539714
42	-1.0245	-1.12342	-0.837091		-0.710401	-0.872425	-0.588142		-1.02202	-1.14726	-0.771483		-0.822617	-0.930299	-0.535888
42.5	-1.02185	-1.11949	-0.834046		-0.710636	-0.873152	-0.589023		-1.01875	-1.14881	-0.769961		-0.829905	-0.938447	-0.540511
43	-1.01948	-1.11557	-0.830836		-0.710885	-0.873799	-0.589635		-1.01591	-1.14866	-0.767993		-0.838881	-0.948775	-0.546348
43.5	-1.01708	-1.11134	-0.828718		-0.711141	-0.874426	-0.590251		-1.01319	-1.14841	-0.76638		-0.847923	-0.959873	-0.551269
44	-1.01451	-1.1072	-0.825412		-0.711399	-0.875282	-0.591173		-1.01047	-1.14907	-0.764046		-0.856301	-0.971207	-0.557132
44.5	-1.01168	-1.1035	-0.822102		-0.711653	-0.875932	-0.591748		-1.00758	-1.1471	-0.762018		-0.863524	-0.979409	-0.562764
45	-1.00858	-1.09982	-0.819073		-0.711895	-0.876442	-0.592475		-1.00436	-1.14735	-0.760144		-0.869262	-0.989414	-0.565795
45.5	-1.00518	-1.09543	-0.815029		-0.71212	-0.876963	-0.592954		-1.00073	-1.14456	-0.756987		-0.873269	-0.997725	-0.56847
46	-1.00149	-1.09031	-0.811427		-0.712323	-0.877465	-0.593984		-0.996689	-1.14242	-0.753819		-0.875334	-1.00143	-0.570812
46.5	-0.9975	-1.08526	-0.807209		-0.712502	-0.877893	-0.594545		-0.992293	-1.13842	-0.749183		-0.875246	-1.00355	-0.572291
47	-0.993207	-1.08007	-0.803294		-0.712658	-0.878453	-0.595		-0.987619	-1.13546	-0.746273		-0.872793	-1.00325	-0.574056
47.5	-0.988599	-1.0739	-0.799246		-0.712794	-0.878879	-0.595419		-0.982735	-1.13123	-0.742804		-0.867779	-0.998069	-0.573072
48	-0.983667	-1.06749	-0.794978		-0.71291	-0.879254	-0.5958		-0.977694	-1.12464	-0.738327		-0.860079	-0.989262	-0.571826
48.5	-0.978407	-1.06099	-0.789894		-0.713011	-0.879518	-0.596141		-0.97254	-1.118	-0.734445		-0.849668	-0.980877	-0.56664
49	-0.972821	-1.05375	-0.785495		-0.713099	-0.879709	-0.596363		-0.967302	-1.10954	-0.729363		-0.836654	-0.969459	-0.562152
49.5	-0.968235	-1.04815	-0.781137		-0.713269	-0.880357	-0.596577		-0.963272	-1.10668	-0.726046		-0.832945	-0.969908	-0.563867
50	-0.964006	-1.04353	-0.777631		-0.713457	-0.881044	-0.596804		-0.959573	-1.10436	-0.723536		-0.831302	-0.972873	-0.566096
50.5	-0.959882	-1.03946	-0.773638		-0.713654	-0.881687	-0.597123		-0.955991	-1.10065	-0.719617		-0.830512	-0.976831	-0.569213
51	-0.955727	-1.03525	-0.769519		-0.713858	-0.882185	-0.597559		-0.952433	-1.0984	-0.715244		-0.829951	-0.98178	-0.571079
51.5	-0.951462	-1.03049	-0.765349		-0.714063	-0.883045	-0.598202		-0.948772	-1.09487	-0.712807		-0.829145	-0.986509	-0.571981
52	-0.947046	-1.02552	-0.761398		-0.714262	-0.8839	-0.599258		-0.944882	-1.09026	-0.70958		-0.827725	-0.989841	-0.573233
52.5	-0.942456	-1.02101	-0.756865		-0.714449	-0.884273	-0.599777		-0.940695	-1.08686	-0.705719		-0.825387	-0.992721	-0.573942
53	-0.937678	-1.01647	-0.752431		-0.71462	-0.884563	-0.600536		-0.936206	-1.08198	-0.702084		-0.821855	-0.992812	-0.574603
53.5	-0.932696	-1.01056	-0.748053		-0.714772	-0.884798	-0.601045		-0.931453	-1.07594	-0.6969		-0.816855	-0.989809	-0.575261
54	-0.927496	-1.00491	-0.74336		-0.714906	-0.885261	-0.601511		-0.926489	-1.06835	-0.692437		-0.810115	-0.986058	-0.574009
54.5	-0.922058	-0.999421	-0.737964		-0.715023	-0.885618	-0.601876		-0.921364	-1.06236	-0.686265		-0.801381	-0.9814	-0.570501
55	-0.916366	-0.993611	-0.732322		-0.715125	-0.886002	-0.602186		-0.916121	-1.05466	-0.679726		-0.790468	-0.972071	-0.566698
55.5	-0.910407	-0.986908	-0.726815		-0.715213	-0.886332	-0.602424		-0.91079	-1.04696	-0.674539		-0.77729	-0.962715	-0.55989
56	-0.904177	-0.979903	-0.721205		-0.71529	-0.886576	-0.60271		-0.905396	-1.03765	-0.666616		-0.761889	-0.950431	-0.552456
56.5	-0.898905	-0.974455	-0.716779		-0.715442	-0.887253	-0.603197		-0.900984	-1.03304	-0.662188		-0.755122	-0.95102	-0.552885
57	-0.894009	-0.969229	-0.711872		-0.715612	-0.888098	-0.603487		-0.896851	-1.02873	-0.657712		-0.750517	-0.952927	-0.553725
57.5	-0.889254	-0.96503	-0.706765		-0.715791	-0.888577	-0.603787		-0.892824	-1.02445	-0.654063		-0.746955	-0.955457	-0.553862
58	-0.884511	-0.959806	-0.702798		-0.715978	-0.888939	-0.604183		-0.88883	-1.0194	-0.64963		-0.743842	-0.959734	-0.554295
58.5	-0.879703	-0.95566	-0.698018		-0.716167	-0.889543	-0.604559		-0.884763	-1.01396	-0.645484		-0.740708	-0.962072	-0.553885
59	-0.874785	-0.951143	-0.692903		-0.716352	-0.890101	-0.604934		-0.880517	-1.00953	-0.639873		-0.737181	-0.964044	-0.554668
59.5	-0.869734	-0.945944	-0.687823		-0.716527	-0.890439	-0.605328		-0.876033	-1.00489	-0.634252		-0.732946	-0.966037	-0.554227
60	-0.86453	-0.940302	-0.683043		-0.716687	-0.890926	-0.605802		-0.871304	-1.00047	-0.629577		-0.727715	-0.966883	-0.553158
60.5	-0.859158	-0.934113	-0.678206		-0.716831	-0.891369	-0.606288		-0.866358	-0.993769	-0.624297		-0.7212	-0.965621	-0.551763
61	-0.853597	-0.928196	-0.672962		-0.716957	-0.891607	-0.606786		-0.861238	-0.988026	-0.618422		-0.713114	-0.963182	-0.548665
61.5	-0.847828	-0.922083	-0.667829		-0.717068	-0.891903	-0.607246		-0.855984	-0.981539	-0.610395		-0.703191	-0.955936	-0.543888
62	-0.84183	-0.915743	-0.661476		-0.717165	-0.892139	-0.607712		-0.850631	-0.973643	-0.603084		-0.691232	-0.948277	-0.537689
62.5	-0.835589	-0.908958	-0.655493		-0.717249	-0.892299	-0.608195		-0.845205	-0.966109	-0.596085		-0.677133	-0.940505	-0.529993
63	-0.829099	-0.903479	-0.649856		-0.717323	-0.892442	-0.608424		-0.839726	-0.957976	-0.588113		-0.66092	-0.928061	-0.523177
63.5	-0.822371	-0.89763	-0.64419		-0.717389	-0.892571	-0.608662		-0.834208	-0.95306	-0.579374		-0.642781	-0.915777	-0.511493
64	-0.815437	-0.890651	-0.637265		-0.717447	-0.892787	-0.608904		-0.82866	-0.946377	-0.570312		-0.623027	-0.901326	-0.497344
64.5	-0.80834	-0.885546	-0.630336		-0.717499	-0.892975	-0.609046		-0.823089	-0.940749	-0.561309		-0.602037	-0.884795	-0.485866
65	-0.801132	-0.879142	-0.622526		-0.717547	-0.89314	-0.609286		-0.817502	-0.93646	-0.55257		-0.580196	-0.867121	-0.469731
65.5	-0.79387	-0.871969	-0.614477		-0.71759	-0.893287	-0.609489		-0.8119	-0.931112	-0.544607		-0.557859	-0.849437	-0.455433
66	-0.786606	-0.865434	-0.60764		-0.717629	-0.89342	-0.609633		-0.806288	-0.92585	-0.536949		-0.535334	-0.832862	-0.437449
66.5	-0.77939	-0.858787	-0.600087		-0.717665	-0.893589	-0.609758		-0.800667	-0.920553	-0.529155		-0.512883	-0.816966	-0.418072
67	-0.772264	-0.852769	-0.593116		-0.717699	-0.89375	-0.609884		-0.795039	-0.915286	-0.520454		-0.49073	-0.800495	-0.400169
67.5	-0.765267	-0.844768	-0.585883		-0.717729	-0.8939	-0.610018		-0.789406	-0.910927	-0.512193		-0.469067	-0.783671	-0.380624
68	-0.758427	-0.838756	-0.578412		-0.717758	-0.894039	-0.610136		-0.783769	-0.905166	-0.503737		-0.448059	-0.768133	-0.36144
68.5	-0.751769	-0.832072	-0.571438		-0.717785	-0.894168	-0.610254		-0.778128	-0.901668	-0.494594		-0.42785	-0.750415	-0.339577
69	-0.745308	-0.824405	-0.565047		-0.717809	-0.894283	-0.610365		-0.772486	-0.898012	-0.48424		-0.408561	-0.735709	-0.318718
69.5	-0.739053	-0.818364	-0.557333		-0.717832	-0.894341	-0.610465		-0.766843	-0.893595	-0.474492		-0.390294	-0.721164	-0.300825
70	-0.73301	-0.812356	-0.549763		-0.717854	-0.89444	-0.610543		-0.761199	-0.889404	-0.46328		-0.373127	-0.706671	-0.280678
70.5	-0.727175	-0.807593	-0.542306		-0.717874	-0.894549	-0.610589		-0.755555	-0.885233	-0.453493		-0.357113	-0.694948	-0.259827
71	-0.721543	-0.802909	-0.53567		-0.717893	-0.894652	-0.610631		-0.749913	-0.880992	-0.442955		-0.342281	-0.683794	-0.240729
71.5	-0.716107	-0.798201	-0.530516		-0.717911	-0.89475	-0.610669		-0.744272	-0.87668	-0.431039		-0.328639	-0.66999	-0.221772
72	-0.710854	-0.793464	-0.522665		-0.717927	-0.894836	-0.610704		-0.738634	-0.87238	-0.416125		-0.316165	-0.657733	-0.202821
72.5	-0.705775	-0.788555	-0.516163		-0.717943	-0.894882	-0.610735		-0.732998	-0.868045	-0.402784		-0.304819	-0.646024	-0.183636
73	-0.700859	-0.783611	-0.510684		-0.717958	-0.894926	-0.610765		-0.727366	-0.863684	-0.38725		-0.294544	-0.635606	-0.168399
73.5	-0.696094	-0.779767	-0.504094		-0.717972	-0.894968	-0.610791		-0.721737	-0.859222	-0.372294		-0.285268	-0.624409	-0.15811
74	-0.691472	-0.775925	-0.49977		-0.717985	-0.895008	-0.610816		-0.716113	-0.855398	-0.357257		-0.27691	-0.611839	-0.145021
74.5	-0.686984	-0.77178	-0.493733		-0.717997	-0.895047	-0.610839		-0.710494	-0.851198	-0.34289		-0.269386	-0.602178	-0.13413
75	-0.682623	-0.768178	-0.490425		-0.718008	-0.895084	-0.610859		-0.70488	-0.847197	-0.330256		-0.262612	-0.591478	-0.120596
75.5	-0.678382	-0.76529	-0.485813		-0.718019	-0.89512	-0.610879		-0.699272	-0.843498	-0.317286		-0.256506	-0.581972	-0.10644
76	-0.674256	-0.76135	-0.481704		-0.71803	-0.895155	-0.610896		-0.69367	-0.839467	-0.304583		-0.250989	-0.574901	-0.095507
76.5	-0.670239	-0.757738	-0.477355		-0.71804	-0.895188	-0.610912		-0.688075	-0.835464	-0.294011		-0.245994	-0.566275	-0.0807302
77	-0.666328	-0.754248	-0.474628		-0.718049	-0.89522	-0.610927		-0.682488	-0.831263	-0.284963		-0.241455	-0.558667	-0.0680415
77.5	-0.662519	-0.75198	-0.470485		-0.718058	-0.895252	-0.610941		-0.676908	-0.826992	-0.274818		-0.237318	-0.552351	-0.0601181
78	-0.658809	-0.74898	-0.466437		-0.718066	-0.895282	-0.610954		-0.671336	-0.82309	-0.264335		-0.233534	-0.546346	-0.0528108
78.5	-0.655195	-0.746674	-0.463092		-0.718074	-0.895311	-0.610966		-0.665773	-0.819368	-0.258423		-0.23006	-0.540494	-0.0435179
79	-0.651675	-0.744568	-0.45965		-0.718082	-0.895332	-0.610977		-0.660219	-0.81519	-0.252998		-0.226862	-0.535423	-0.0358637
79.5	-0.648245	-0.741858	-0.456772		-0.718089	-0.895338	-0.610987		-0.654675	-0.811165	-0.246603		-0.223909	-0.529313	-0.0313261
80	-0.644905	-0.740188	-0.454266		-0.718096	-0.895343	-0.610996		-0.649141	-0.807519	-0.241051		-0.221175	-0.525722	-0.0275635
80.5	-0.641653	-0.73826	-0.452202		-0.718102	-0.895347	-0.611005		-0.643618	-0.804218	-0.237145		-0.218639	-0.518355	-0.0232934
81	-0.638485	-0.736484	-0.448926		-0.718108	-0.895352	-0.611012		-0.638106	-0.800544	-0.232022		-0.216283	-0.511808	-0.0193832
81.5	-0.635401	-0.734794	-0.448054		-0.718114	-0.895356	-0.61102		-0.632605	-0.797062	-0.229395		-0.214089	-0.507051	-0.0189314
82	-0.632398	-0.733123	-0.445282		-0.718119	-0.89536	-0.611027		-0.627117	-0.793169	-0.225354		-0.212044	-0.502915	-0.0149543
82.5	-0.629476	-0.731038	-0.442947		-0.718125	-0.895364	-0.611033		-0.621642	-0.789455	-0.220492		-0.210139	-0.499354	-0.0119596
83	-0.626631	-0.730227	-0.441067		-0.71813	-0.895368	-0.611039		-0.61618	-0.785299	-0.217501		-0.208361	-0.496951	-0.00782715
83.5	-0.623863	-0.728972	-0.438334		-0.718135	-0.895371	-0.611044		-0.610732	-0.781027	-0.215631		-0.206704	-0.494944	-0.00418825
84	-0.62117	-0.726839	-0.435916		-0.718139	-0.895374	-0.611049		-0.605299	-0.77684	-0.213125		-0.20516	-0.491673	-0.000444536
84.5	-0.61855	-0.725563	-0.433869		-0.718144	-0.895378	-0.611054		-0.599881	-0.772336	-0.210311		-0.203721	-0.489286	0.00441693
85	-0.616002	-0.724824	-0.432317		-0.718148	-0.895381	-0.611058		-0.594478	-0.767897	-0.206665		-0.202383	-0.487064	0.0100113
85.5	-0.613525	-0.723653	-0.430093		-0.718152	-0.895383	-0.611062		-0.589092	-0.763439	-0.203904		-0.201138	-0.484823	0.0120735
86	-0.611115	-0.723099	-0.42825		-0.718156	-0.895386	-0.611066		-0.583723	-0.759514	-0.202468		-0.199982	-0.481992	0.0143751
86.5	-0.608773	-0.721652	-0.425291		-0.718159	-0.895389	-0.61107		-0.578372	-0.755399	-0.200605		-0.198911	-0.481013	0.0166485
87	-0.606496	-0.720757	-0.423685		-0.718163	-0.895391	-0.611073		-0.573039	-0.751592	-0.198842		-0.19792	-0.479456	0.0185311
87.5	-0.604284	-0.720189	-0.42217		-0.718166	-0.895393	-0.611076		-0.567725	-0.747064	-0.19798		-0.197005	-0.478126	0.0201203
88	-0.602133	-0.719508	-0.420833		-0.718169	-0.895396	-0.611079		-0.562431	-0.742787	-0.196075		-0.196162	-0.478116	0.0220705
88.5	-0.600044	-0.718983	-0.419485		-0.718172	-0.895398	-0.611081		-0.557157	-0.739448	-0.193677		-0.195388	-0.478217	0.0237735
89	-0.598015	-0.71811	-0.417919		-0.718175	-0.8954	-0.611084		-0.551905	-0.735442	-0.191637		-0.194679	-0.477129	0.0252697
89.5	-0.596043	-0.717791	-0.416026		-0.718178	-0.895402	-0.611086		-0.546674	-0.731249	-0.189046		-0.194033	-0.47629	0.0270819
90	-0.594129	-0.717565	-0.415031		-0.71818	-0.895403	-0.611088		-0.541467	-0.7268	-0.186277		-0.193444	-0.475092	0.02871
90.5	-0.59227	-0.71684	-0.413911		-0.718183	-0.895405	-0.61109		-0.536283	-0.722871	-0.183612		-0.192912	-0.473635	0.0305463
91	-0.590464	-0.716203	-0.413555		-0.718185	-0.895407	-0.611092		-0.531123	-0.71883	-0.18217		-0.192432	-0.473082	0.0307946
91.5	-0.588712	-0.714873	-0.412741		-0.718188	-0.895409	-0.611094		-0.525988	-0.71452	-0.182497		-0.192002	-0.472429	0.031768
92	-0.587011	-0.713809	-0.411513		-0.71819	-0.89541	-0.611095		-0.52088	-0.710637	-0.182397		-0.19162	-0.471893	0.0322582
92.5	-0.585359	-0.712767	-0.410693		-0.718192	-0.895412	-0.611108		-0.515798	-0.707011	-0.181329		-0.191282	-0.471379	0.0339342
93	-0.583757	-0.712042	-0.410041		-0.718194	-0.895413	-0.611124		-0.510744	-0.703387	-0.178965		-0.190986	-0.470773	0.0356225
93.5	-0.582201	-0.711282	-0.409456		-0.718196	-0.895414	-0.61114		-0.505719	-0.700257	-0.178209		-0.19073	-0.471056	0.036339
94	-0.580692	-0.710847	-0.40878		-0.718198	-0.895416	-0.611155		-0.500724	-0.695927	-0.174324		-0.190512	-0.470822	0.0380847
94.5	-0.579228	-0.710297	-0.407763		-0.7182	-0.895417	-0.61117		-0.495759	-0.692767	-0.173066		-0.190328	-0.470588	0.0396656
95	-0.577808	-0.709899	-0.407271		-0.718202	-0.895418	-0.611185		-0.490826	-0.689028	-0.170442		-0.190179	-0.470406	0.0405305
95.5	-0.57643	-0.709659	-0.406588		-0.718204	-0.895419	-0.611199		-0.485925	-0.685333	-0.168609		-0.19006	-0.471051	0.0415355
96	-0.575094	-0.709434	-0.406288		-0.718205	-0.89542	-0.611212		-0.481057	-0.68182	-0.165403		-0.18997	-0.471031	0.0423002
96.5	-0.573798	-0.7093	-0.405845		-0.718207	-0.895421	-0.611226		-0.476225	-0.678075	-0.162366		-0.189908	-0.471018	0.0425683
97	-0.572542	-0.709023	-0.405119		-0.718208	-0.895422	-0.611239		-0.471427	-0.675012	-0.159993		-0.189872	-0.47101	0.043214
97.5	-0.571323	-0.708772	-0.405471		-0.71821	-0.895423	-0.611251		-0.466667	-0.671299	-0.158564		-0.189859	-0.471007	0.0438269
98	-0.570142	-0.708394	-0.40488		-0.718211	-0.895424	-0.611264		-0.461944	-0.667816	-0.15533		-0.189868	-0.471008	0.0447793
98.5	-0.568997	-0.707813	-0.403814		-0.718213	-0.895425	-0.611276		-0.457259	-0.664616	-0.152969		-0.189898	-0.470694	0.0453826
99	-0.567887	-0.707505	-0.403535		-0.718214	-0.895426	-0.611287		-0.452614	-0.660836	-0.150531		-0.189948	-0.470363	0.0460119
99.5	-0.566811	-0.707344	-0.402876		-0.718215	-0.895427	-0.611299		-0.448009	-0.656555	-0.149729		-0.190015	-0.470046	0.0464177
100	-0.565768	-0.70719	-0.402365		-0.718216	-0.895428	-0.61131		-0.443446	-0.652717	-0.148126		-0.190098	-0.469743	0.0466732
100.5	-0.564757	-0.707044	-0.401984		-0.718217	-0.895429	-0.61132		-0.438926	-0.64835	-0.145303		-0.190197	-0.469891	0.0464004
101	-0.563778	-0.706936	-0.401238		-0.718219	-0.895429	-0.611331		-0.434449	-0.644249	-0.144805		-0.190309	-0.470452	0.0466395
101.5	-0.562828	-0.70686	-0.400931		-0.71822	-0.89543	-0.611341		-0.430017	-0.640954	-0.141866		-0.190434	-0.471136	0.0474334
102	-0.561909	-0.706789	-0.400794		-0.718221	-0.895431	-0.611342		-0.425631	-0.637854	-0.138164		-0.190572	-0.471718	0.047807
102.5	-0.561017	-0.706721	-0.40061		-0.718222	-0.895431	-0.611343		-0.421292	-0.63494	-0.135492		-0.19072	-0.472013	0.0480258
103	-0.560154	-0.706645	-0.400323		-0.718223	-0.895432	-0.611344		-0.417001	-0.632031	-0.133473		-0.190877	-0.472299	0.0485417
103.5	-0.559318	-0.706503	-0.400051		-0.718224	-0.895433	-0.611345		-0.412758	-0.628644	-0.131622		-0.191044	-0.472577	0.0486589
104	-0.558508	-0.706391	-0.399851		-0.718225	-0.895433	-0.611345		-0.408565	-0.625023	-0.129767		-0.191219	-0.47283	0.0485707
104.5	-0.557723	-0.706324	-0.399554		-0.718226	-0.895434	-0.611346		-0.404424	-0.622131	-0.127913		-0.191401	-0.472459	0.048924
105	-0.556963	-0.705995	-0.398983		-0.718226	-0.895434	-0.611346		-0.400334	-0.619074	-0.125872		-0.191589	-0.472105	0.0493304
105.5	-0.556227	-0.70597	-0.398479		-0.718227	-0.895435	-0.611347		-0.396298	-0.615687	-0.12311		-0.191784	-0.471953	0.0497049
106	-0.555514	-0.705946	-0.39834		-0.718228	-0.895435	-0.611348		-0.392314	-0.612313	-0.121853		-0.191983	-0.472267	0.0498793
106.5	-0.554824	-0.705898	-0.397804		-0.718229	-0.895436	-0.611348		-0.388386	-0.608952	-0.120658		-0.192187	-0.472682	0.0498612
107	-0.554155	-0.705852	-0.39742		-0.71823	-0.895436	-0.611349		-0.384514	-0.606043	-0.118485		-0.192394	-0.473085	0.0499237
107.5	-0.553508	-0.705772	-0.39727		-0.71823	-0.895437	-0.611351		-0.380698	-0.602595	-0.117255		-0.192605	-0.473316	0.0501479
108	-0.552881	-0.705684	-0.397129		-0.718231	-0.895437	-0.611354		-0.37694	-0.599341	-0.115814		-0.192819	-0.473447	0.0502927
108.5	-0.552274	-0.705601	-0.396913		-0.718232	-0.895438	-0.611357		-0.373241	-0.596231	-0.114165		-0.193035	-0.473573	0.0504272
109	-0.551686	-0.705522	-0.396326		-0.718232	-0.895438	-0.611359		-0.369601	-0.593239	-0.111194		-0.193252	-0.473695	0.050552
109.5	-0.551117	-0.705447	-0.396015		-0.718233	-0.895439	-0.611362		-0.36602	-0.590246	-0.108807		-0.193471	-0.473678	0.0505632
110	-0.550566	-0.705368	-0.395819		-0.718234	-0.895439	-0.611365		-0.362501	-0.587059	-0.106885		-0.19369	-0.473815	0.050676
110.5	-0.550033	-0.70528	-0.395633		-0.718234	-0.895439	-0.611368		-0.359043	-0.583682	-0.10571		-0.19391	-0.474036	0.0508882
111	-0.549517	-0.705198	-0.395456		-0.718235	-0.89544	-0.61137		-0.355648	-0.57996	-0.104206		-0.19413	-0.474135	0.0512771
111.5	-0.549017	-0.70515	-0.395289		-0.718235	-0.89544	-0.611373		-0.352316	-0.57664	-0.103658		-0.19435	-0.474155	0.0514112
112	-0.548533	-0.70517	-0.39513		-0.718236	-0.89544	-0.611375		-0.349047	-0.573905	-0.10428		-0.194569	-0.474174	0.0515347
112.5	-0.548065	-0.70511	-0.39498		-0.718237	-0.895441	-0.611378		-0.345841	-0.571403	-0.102608		-0.194789	-0.474693	0.0515049
113	-0.547612	-0.704957	-0.39422		-0.718237	-0.895441	-0.61138		-0.3427	-0.568071	-0.100374		-0.195007	-0.474871	0.0515392
113.5	-0.547173	-0.704915	-0.394128		-0.718238	-0.895441	-0.611382		-0.339624	-0.564491	-0.0991563		-0.195225	-0.475159	0.0516348
114	-0.546748	-0.704875	-0.394043		-0.718238	-0.895442	-0.611384		-0.336613	-0.561435	-0.0982366		-0.195442	-0.475438	0.0517252
114.5	-0.546338	-0.704837	-0.393962		-0.718239	-0.895442	-0.611387		-0.333668	-0.558457	-0.0972774		-0.195655	-0.475707	0.0518107
115	-0.54594	-0.7048	-0.393714		-0.718239	-0.895442	-0.611389		-0.330789	-0.55549	-0.0963042		-0.195866	-0.475967	0.0518915
115.5	-0.545555	-0.704766	-0.393695		-0.71824	-0.895442	-0.611391		-0.327975	-0.552535	-0.0944143		-0.196074	-0.476217	0.0519682
116	-0.545183	-0.704732	-0.393613		-0.71824	-0.895443	-0.611393		-0.325226	-0.549275	-0.0926431		-0.19628	-0.476459	0.052041
116.5	-0.544822	-0.7047	-0.393601		-0.71824	-0.895443	-0.611395		-0.322544	-0.546401	-0.0915987		-0.196484	-0.476694	0.0520518
117	-0.544474	-0.704662	-0.393538		-0.718241	-0.895443	-0.611397		-0.319928	-0.543739	-0.0910125		-0.196686	-0.476921	0.0520345
117.5	-0.544136	-0.704615	-0.393477		-0.718241	-0.895443	-0.611399		-0.317378	-0.541098	-0.0899821		-0.196885	-0.47697	0.0520175
118	-0.54381	-0.70457	-0.39342		-0.718242	-0.895444	-0.6114		-0.314894	-0.537772	-0.0890273		-0.197082	-0.476995	0.0520008
118.5	-0.543494	-0.704527	-0.393367		-0.718242	-0.895444	-0.611402		-0.312474	-0.534984	-0.0883246		-0.197277	-0.47702	0.0519846
119	-0.543188	-0.704486	-0.393317		-0.718242	-0.895444	-0.611404		-0.310119	-0.532824	-0.0878205		-0.197468	-0.477045	0.0519687
119.5	-0.542892	-0.704447	-0.393009		-0.718243	-0.895444	-0.611406		-0.307829	-0.530262	-0.0870019		-0.197656	-0.477227	0.0519534
120	-0.542606	-0.704409	-0.392972		-0.718243	-0.895445	-0.611407		-0.305604	-0.527322	-0.0852435		-0.19784	-0.477435	0.0519388
120.5	-0.542329	-0.70438	-0.392938		-0.718243	-0.895445	-0.611409		-0.303442	-0.524087	-0.0848623		-0.198021	-0.477636	0.0519237
121	-0.542066	-0.704358	-0.392907		-0.718244	-0.895445	-0.61141		-0.301345	-0.521975	-0.0839407		-0.1982	-0.477831	0.0519088
121.5	-0.541811	-0.704337	-0.392849		-0.718244	-0.895445	-0.611412		-0.299309	-0.519589	-0.0815661		-0.198375	-0.477908	0.0518942
122	-0.541566	-0.704317	-0.392752		-0.718244	-0.895445	-0.611413		-0.297335	-0.516789	-0.0808007		-0.198548	-0.47789	0.0519354
122.5	-0.541328	-0.704297	-0.392727		-0.718244	-0.895445	-0.611415		-0.295423	-0.513998	-0.0806335		-0.198718	-0.477873	0.0520617
123	-0.541099	-0.704279	-0.392704		-0.718245	-0.895446	-0.611416		-0.293572	-0.512089	-0.0793422		-0.198885	-0.477856	0.0521989
123.5	-0.540877	-0.704262	-0.392683		-0.718245	-0.895446	-0.611418		-0.29178	-0.510986	-0.0781548		-0.19905	-0.47784	0.0522195
124	-0.540663	-0.704245	-0.392664		-0.718245	-0.895446	-0.611419		-0.290048	-0.510399	-0.0769969		-0.199212	-0.477825	0.0522245
124.5	-0.540456	-0.70423	-0.392647		-0.718245	-0.895446	-0.61142		-0.288374	-0.50841	-0.0759707		-0.199369	-0.477811	0.0522292
125	-0.540255	-0.704204	-0.392631		-0.718246	-0.895446	-0.611422		-0.286757	-0.506518	-0.0751677		-0.199523	-0.477797	0.0522336
125.5	-0.540061	-0.704177	-0.392617		-0.718246	-0.895446	-0.611423		-0.285196	-0.506173	-0.0746167		-0.199675	-0.477784	0.0522378
126	-0.539873	-0.704151	-0.392604		-0.718246	-0.895446	-0.611424		-0.283691	-0.504922	-0.0741381		-0.199823	-0.477772	0.0522417
126.5	-0.53969	-0.704127	-0.392592		-0.718246	-0.895447	-0.611425		-0.28224	-0.503445	-0.0735715		-0.199969	-0.477775	0.0522453
127	-0.539513	-0.704104	-0.392582		-0.718246	-0.895447	-0.611427		-0.280842	-0.50119	-0.0732821		-0.200113	-0.477798	0.0522486
127.5	-0.539341	-0.703961	-0.392522		-0.718247	-0.895447	-0.611428		-0.279496	-0.499208	-0.0729974		-0.200253	-0.47782	0.0522517
128	-0.539173	-0.703962	-0.392336		-0.718247	-0.895447	-0.611429		-0.278202	-0.497888	-0.0719074		-0.200391	-0.477842	0.0522547
128.5	-0.53901	-0.703962	-0.392267		-0.718247	-0.895447	-0.61143		-0.276958	-0.496086	-0.0714883		-0.200527	-0.477863	0.0522574
129	-0.53885	-0.703963	-0.392223		-0.718247	-0.895447	-0.611431		-0.275762	-0.495183	-0.0702316		-0.200661	-0.477886	0.05226
129.5	-0.538695	-0.703964	-0.392219		-0.718247	-0.895447	-0.611432		-0.274614	-0.493942	-0.07004		-0.20079	-0.477908	0.0522623
130	-0.538544	-0.703965	-0.392215		-0.718248	-0.895447	-0.611433		-0.273512	-0.493116	-0.0682435		-0.200917	-0.47793	0.0522645
130.5	-0.538407	-0.703953	-0.392108		-0.718248	-0.895447	-0.611434		-0.272456	-0.491841	-0.0664315		-0.201041	-0.477952	0.0522664
131	-0.538275	-0.70394	-0.391961		-0.718248	-0.895448	-0.611435		-0.271445	-0.491036	-0.0645142		-0.201163	-0.477973	0.0522683
131.5	-0.538147	-0.703928	-0.391907		-0.718248	-0.895448	-0.611436		-0.270477	-0.490206	-0.0635493		-0.201282	-0.477994	0.05227
132	-0.538023	-0.703916	-0.391855		-0.718248	-0.895448	-0.611437		-0.26955	-0.488975	-0.0625397		-0.201399	-0.478015	0.0522716
132.5	-0.537904	-0.703905	-0.391806		-0.718248	-0.895448	-0.611438		-0.268665	-0.487195	-0.0623754		-0.201514	-0.478034	0.0522731
133	-0.537788	-0.703895	-0.391758		-0.718248	-0.895448	-0.611439		-0.267818	-0.486009	-0.0623609		-0.201627	-0.478053	0.0522745
133.5	-0.537675	-0.703885	-0.391713		-0.718249	-0.895448	-0.61144		-0.26701	-0.485276	-0.0611377		-0.201737	-0.478072	0.0522753
134	-0.537566	-0.703876	-0.39167		-0.718249	-0.895448	-0.611441		-0.266239	-0.484365	-0.0599566		-0.201845	-0.47809	0.052276
134.5	-0.537459	-0.70383	-0.39163		-0.718249	-0.895448	-0.611441		-0.265505	-0.483703	-0.0589617		-0.20195	-0.478107	0.0522765
135	-0.537355	-0.703752	-0.391591		-0.718249	-0.895448	-0.611442		-0.264804	-0.482249	-0.0588559		-0.202053	-0.478123	0.0522769
135.5	-0.537254	-0.703724	-0.391553		-0.718249	-0.895448	-0.611443		-0.264138	-0.481901	-0.0581494		-0.202154	-0.478139	0.0522771
136	-0.537155	-0.703718	-0.391516		-0.718249	-0.895448	-0.611444		-0.263503	-0.480772	-0.0584589		-0.202253	-0.478153	0.0522772
136.5	-0.537059	-0.703712	-0.39148		-0.71825	-0.895448	-0.611445		-0.262898	-0.480528	-0.0585644		-0.202349	-0.478167	0.0522793
137	-0.536964	-0.703707	-0.391445		-0.71825	-0.895448	-0.611445		-0.262326	-0.478737	-0.0579342		-0.202444	-0.478179	0.0522592
137.5	-0.53687	-0.703702	-0.391412		-0.71825	-0.895448	-0.611446		-0.261782	-0.477551	-0.0566625		-0.202536	-0.47819	0.0522205
138	-0.536778	-0.703697	-0.39138		-0.71825	-0.895448	-0.611447		-0.261266	-0.477274	-0.0563663		-0.202627	-0.4782	0.052183
138.5	-0.536687	-0.703661	-0.39135		-0.71825	-0.895449	-0.611447		-0.260778	-0.476397	-0.0558641		-0.202715	-0.478212	0.0521465
139	-0.536597	-0.703671	-0.391321		-0.71825	-0.895449	-0.611448		-0.260315	-0.475112	-0.0552786		-0.202801	-0.478226	0.0521112
139.5	-0.536511	-0.70368	-0.391293		-0.71825	-0.895449	-0.611449		-0.259877	-0.474228	-0.0544448		-0.202885	-0.478239	0.0520769
140	-0.536436	-0.703679	-0.391266		-0.71825	-0.895449	-0.611449		-0.259464	-0.473234	-0.0535955		-0.202967	-0.478252	0.0520434
140.5	-0.536363	-0.703675	-0.391198		-0.718251	-0.895449	-0.61145		-0.259074	-0.472878	-0.0535096		-0.203047	-0.478265	0.0520104
141	-0.536293	-0.70367	-0.391105		-0.718251	-0.895449	-0.611451		-0.258706	-0.471738	-0.0527229		-0.203125	-0.478277	0.0519783
141.5	-0.536224	-0.703666	-0.391039		-0.718251	-0.895449	-0.611451		-0.25836	-0.469784	-0.0525038		-0.203201	-0.478289	0.051962
142	-0.536157	-0.703661	-0.390975		-0.718251	-0.895449	-0.611452		-0.258035	-0.468809	-0.0524549		-0.203276	-0.4783	0.051964
142.5	-0.536092	-0.703658	-0.390912		-0.718251	-0.895449	-0.611452		-0.257729	-0.468353	-0.0516642		-0.203348	-0.47831	0.0519659
143	-0.536029	-0.703655	-0.390851		-0.718251	-0.895449	-0.611453		-0.257442	-0.467684	-0.0500906		-0.203419	-0.47832	0.0519677
143.5	-0.535967	-0.703653	-0.390791		-0.718251	-0.895449	-0.611453		-0.257174	-0.467564	-0.0493852		-0.203488	-0.478329	0.0519694
144	-0.535907	-0.70365	-0.390733		-0.718251	-0.895449	-0.611454		-0.256923	-0.4677	-0.0486055		-0.203556	-0.478337	0.0519711
144.5	-0.535848	-0.703647	-0.390676		-0.718252	-0.895449	-0.611455		-0.256688	-0.46718	-0.0485273		-0.203622	-0.478345	0.0519727
145	-0.53579	-0.703645	-0.390531		-0.718252	-0.895449	-0.611455		-0.25647	-0.466173	-0.0472924		-0.203686	-0.478352	0.0519742
145.5	-0.535734	-0.703642	-0.390317		-0.718252	-0.895449	-0.611456		-0.256267	-0.465257	-0.046221		-0.203748	-0.478358	0.0519134
146	-0.535678	-0.703631	-0.390141		-0.718252	-0.895449	-0.611456		-0.256078	-0.464859	-0.0448468		-0.203809	-0.478363	0.0518469
146.5	-0.535623	-0.703606	-0.390003		-0.718252	-0.895449	-0.611456		-0.255904	-0.464181	-0.0437635		-0.203869	-0.478367	0.0517821
147	-0.535568	-0.703582	-0.389851		-0.718252	-0.895449	-0.611457		-0.255742	-0.463943	-0.0424106		-0.203927	-0.478371	0.0516994
147.5	-0.535515	-0.703559	-0.389837		-0.718252	-0.895449	-0.611457		-0.255594	-0.464113	-0.0416534		-0.203983	-0.478373	0.0515654
148	-0.535461	-0.703546	-0.389824		-0.718252	-0.895449	-0.611458		-0.255457	-0.463675	-0.0412951		-0.204038	-0.478376	0.051435
148.5	-0.535408	-0.703544	-0.389758		-0.718252	-0.895449	-0.611458		-0.255332	-0.463802	-0.0408332		-0.204092	-0.47838	0.0513221
149	-0.535358	-0.703543	-0.389688		-0.718252	-0.895449	-0.611459		-0.255219	-0.463177	-0.0401084		-0.204144	-0.478384	0.0512411
149.5	-0.535314	-0.70354	-0.389621		-0.718253	-0.89545	-0.611459		-0.255115	-0.463026	-0.0391256		-0.204195	-0.478388	0.0511751
150	-0.535272	-0.703539	-0.38962		-0.718253	-0.89545	-0.61146		-0.255022	-0.462637	-0.0385275		-0.204244	-0.478391	0.0511111
150.5	-0.535231	-0.703539	-0.389619		-0.718253	-0.89545	-0.61146		-0.254938	-0.461973	-0.0369849		-0.204292	-0.478394	0.0510505
151	-0.535191	-0.703538	-0.38962		-0.718253	-0.89545	-0.61146		-0.254863	-0.460865	-0.0351071		-0.204339	-0.478397	0.051029
151.5	-0.535152	-0.703537	-0.38958		-0.718253	-0.89545	-0.611461		-0.254797	-0.459668	-0.0344348		-0.204384	-0.478399	0.0510082
152	-0.535114	-0.703537	-0.389529		-0.718253	-0.89545	-0.611461		-0.254739	-0.459643	-0.0347198		-0.204429	-0.478401	0.0509879
152.5	-0.535077	-0.703536	-0.38948		-0.718253	-0.89545	-0.611462		-0.254689	-0.459376	-0.0345902		-0.204472	-0.478403	0.0509682
153	-0.535041	-0.703536	-0.389432		-0.718253	-0.89545	-0.611462		-0.254646	-0.459144	-0.0345765		-0.204514	-0.478404	0.050949
153.5	-0.535006	-0.703534	-0.389379		-0.718253	-0.89545	-0.611462		-0.25461	-0.459187	-0.0351209		-0.204555	-0.478405	0.0508938
154	-0.534972	-0.703528	-0.389318		-0.718253	-0.89545	-0.611463		-0.254581	-0.459229	-0.0348107		-0.204594	-0.478406	0.0508388
154.5	-0.534939	-0.703521	-0.389308		-0.718253	-0.89545	-0.611463		-0.254557	-0.459271	-0.0327268		-0.204633	-0.478407	0.0507853
155	-0.534906	-0.703514	-0.389302		-0.718253	-0.89545	-0.611463		-0.254539	-0.459312	-0.0319529		-0.20467	-0.478407	0.0507331
155.5	-0.534874	-0.703508	-0.389296		-0.718254	-0.89545	-0.611464		-0.254527	-0.459351	-0.0320211		-0.204707	-0.478407	0.0506823
156	-0.534843	-0.703507	-0.38929		-0.718254	-0.89545	-0.611464		-0.254519	-0.459361	-0.0320627		-0.204743	-0.478407	0.0506328
156.5	-0.534812	-0.703507	-0.389285		-0.718254	-0.89545	-0.611464		-0.254517	-0.458928	-0.031438		-0.204778	-0.478406	0.0505846
157	-0.534782	-0.703507	-0.38928		-0.718254	-0.89545	-0.611465		-0.254519	-0.458447	-0.0310785		-0.204811	-0.478406	0.0505378
157.5	-0.534752	-0.703508	-0.389275		-0.718254	-0.89545	-0.611465		-0.254526	-0.458274	-0.0306153		-0.204844	-0.478405	0.0504922
158	-0.534723	-0.703508	-0.389271		-0.718254	-0.89545	-0.611465		-0.254536	-0.458297	-0.0299781		-0.204876	-0.478404	0.0504479
158.5	-0.534695	-0.703508	-0.389266		-0.718254	-0.89545	-0.611465		-0.254551	-0.458239	-0.029171		-0.204908	-0.478404	0.0504048
159	-0.534671	-0.703508	-0.389262		-0.718254	-0.89545	-0.611466		-0.254569	-0.457817	-0.0281065		-0.204938	-0.478403	0.050363
159.5	-0.534646	-0.703508	-0.389259		-0.718254	-0.89545	-0.611466		-0.25459	-0.457643	-0.027668		-0.204967	-0.478402	0.0503223
160	-0.534623	-0.703508	-0.389255		-0.718254	-0.89545	-0.611466		-0.254615	-0.457717	-0.0273685		-0.204995	-0.478402	0.0502829
160.5	-0.534601	-0.703508	-0.389252		-0.718254	-0.89545	-0.611466		-0.254642	-0.45779	-0.027321		-0.205023	-0.478401	0.0502447
161	-0.534579	-0.703508	-0.389249		-0.718254	-0.89545	-0.611467		-0.254673	-0.457861	-0.027276		-0.20505	-0.4784	0.0502076
161.5	-0.534558	-0.703508	-0.389246		-0.718254	-0.89545	-0.611467		-0.254706	-0.457931	-0.0269333		-0.205076	-0.478708	0.0501718
162	-0.534538	-0.703508	-0.389177		-0.718254	-0.89545	-0.611467		-0.254741	-0.458	-0.0264599		-0.205101	-0.479053	0.0501371
162.5	-0.534518	-0.703508	-0.389063		-0.718254	-0.89545	-0.611467		-0.254779	-0.458139	-0.026442		-0.205126	-0.479077	0.0501089
163	-0.534499	-0.703508	-0.388951		-0.718254	-0.89545	-0.611468		-0.254819	-0.458133	-0.0262864		-0.20515	-0.479077	0.0501064
163.5	-0.53448	-0.703508	-0.38884		-0.718254	-0.89545	-0.611468		-0.25486	-0.458197	-0.0255513		-0.205173	-0.479078	0.0501039
164	-0.534462	-0.703508	-0.388762		-0.718254	-0.89545	-0.611468		-0.254904	-0.45826	-0.0248136		-0.205196	-0.479078	0.0501015
164.5	-0.534445	-0.703508	-0.388761		-0.718254	-0.89545	-0.611468		-0.254949	-0.458322	-0.0245987		-0.205218	-0.479079	0.0500991
165	-0.534428	-0.703508	-0.388761		-0.718255	-0.89545	-0.611469		-0.254996	-0.458382	-0.0243919		-0.20524	-0.47908	0.0500962
165.5	-0.534411	-0.703508	-0.38876		-0.718255	-0.89545	-0.611469		-0.255044	-0.458441	-0.024193		-0.205261	-0.479081	0.0500934
166	-0.534395	-0.703508	-0.38876		-0.718255	-0.89545	-0.611469		-0.255093	-0.458499	-0.023843		-0.205282	-0.479082	0.0500906
166.5	-0.53438	-0.703508	-0.38876		-0.718255	-0.89545	-0.611469		-0.255144	-0.458556	-0.0233127		-0.205302	-0.479083	0.0500879
167	-0.534365	-0.703508	-0.38876		-0.718255	-0.89545	-0.611469		-0.255196	-0.458612	-0.0230903		-0.205322	-0.479084	0.0500853
167.5	-0.53435	-0.703508	-0.388759		-0.718255	-0.89545	-0.61147		-0.255249	-0.458637	-0.0228758		-0.205342	-0.479085	0.0500827
168	-0.534337	-0.703508	-0.388759		-0.718255	-0.89545	-0.61147		-0.255302	-0.458651	-0.0226623		-0.205361	-0.479086	0.0500802
168.5	-0.534326	-0.703508	-0.388759		-0.718255	-0.895451	-0.61147		-0.255357	-0.458664	-0.0222		-0.20538	-0.479087	0.0500779
169	-0.534315	-0.703508	-0.388759		-0.718255	-0.895451	-0.61147		-0.255412	-0.458677	-0.0218179		-0.205397	-0.479088	0.0500756
169.5	-0.534304	-0.703508	-0.388758		-0.718255	-0.895451	-0.61147		-0.255468	-0.45851	-0.0217397		-0.205413	-0.479089	0.0500734
170	-0.534294	-0.703508	-0.388758		-0.718255	-0.895451	-0.61147		-0.255524	-0.458315	-0.0218485		-0.205429	-0.47909	0.0500714
170.5	-0.534285	-0.703508	-0.388758		-0.718255	-0.895451	-0.611471		-0.255581	-0.458565	-0.0219004		-0.205444	-0.479092	0.0500694
171	-0.534276	-0.703508	-0.388758		-0.718255	-0.895451	-0.611471		-0.255638	-0.458726	-0.0214868		-0.205459	-0.479093	0.0500675
171.5	-0.534267	-0.703508	-0.388758		-0.718255	-0.895451	-0.611471		-0.255695	-0.458737	-0.0211682		-0.205474	-0.479094	0.0500656
172	-0.534259	-0.703508	-0.388758		-0.718255	-0.895451	-0.611471		-0.255753	-0.458748	-0.0210728		-0.205488	-0.479096	0.0500639
172.5	-0.534251	-0.703508	-0.388746		-0.718255	-0.895451	-0.611471		-0.255811	-0.458726	-0.0205		-0.205501	-0.479097	0.0500622
173	-0.534244	-0.703508	-0.388725		-0.718255	-0.895451	-0.611471		-0.255869	-0.458493	-0.0199377		-0.205514	-0.479099	0.0500606
173.5	-0.534237	-0.703508	-0.388704		-0.718255	-0.895451	-0.611472		-0.255927	-0.458265	-0.019402		-0.205527	-0.4791	0.0500591
174	-0.53423	-0.703508	-0.388683		-0.718255	-0.895451	-0.611472		-0.255985	-0.458066	-0.0194202		-0.205539	-0.479102	0.0500577
174.5	-0.534223	-0.703508	-0.388663		-0.718255	-0.895451	-0.611472		-0.256044	-0.458213	-0.0193992		-0.205551	-0.479104	0.0500563
175	-0.534217	-0.703508	-0.388644		-0.718255	-0.895451	-0.611472		-0.256102	-0.458357	-0.0192614		-0.205563	-0.479106	0.0500551
175.5	-0.534211	-0.703515	-0.388625		-0.718255	-0.895451	-0.611472		-0.25616	-0.458608	-0.0188706		-0.205574	-0.479108	0.050054
176	-0.534205	-0.703532	-0.388606		-0.718255	-0.895451	-0.611472		-0.256218	-0.458828	-0.0182597		-0.205585	-0.47911	0.0500529
176.5	-0.5342	-0.703548	-0.388588		-0.718255	-0.895451	-0.611472		-0.256275	-0.458954	-0.0176649		-0.205596	-0.479112	0.0500519
177	-0.534194	-0.703555	-0.388571		-0.718255	-0.895451	-0.611472		-0.256333	-0.459079	-0.0174011		-0.205606	-0.479115	0.0500511
177.5	-0.534189	-0.703556	-0.388554		-0.718255	-0.895451	-0.611473		-0.25639	-0.459203	-0.0172772		-0.205616	-0.479117	0.05005
178	-0.534184	-0.703556	-0.388537		-0.718255	-0.895451	-0.611473		-0.256446	-0.459324	-0.0172491		-0.205626	-0.479118	0.0500484
178.5	-0.534179	-0.703557	-0.388521		-0.718255	-0.895451	-0.611473		-0.256503	-0.459443	-0.017289		-0.205635	-0.47912	0.0500467
179	-0.534175	-0.703557	-0.388505		-0.718255	-0.895451	-0.611473		-0.256558	-0.45956	-0.0167316		-0.205644	-0.479122	0.050045
179.5	-0.53417	-0.703558	-0.388489		-0.718255	-0.895451	-0.611473		-0.256614	-0.459674	-0.0162916		-0.205652	-0.479124	0.0500433
180	-0.534165	-0.703559	-0.388474		-0.718255	-0.895451	-0.611473		-0.256669	-0.459675	-0.0162075		-0.20566	-0.479148	0.0500416
180.5	-0.534161	-0.703559	-0.388459		-0.718255	-0.895451	-0.611473		-0.256724	-0.459676	-0.0161262		-0.205667	-0.479173	0.0500398
181	-0.534156	-0.70356	-0.388445		-0.718255	-0.895451	-0.611473		-0.256778	-0.459677	-0.0160475		-0.205674	-0.479198	0.0500381
181.5	-0.534152	-0.70356	-0.38843		-0.718255	-0.895451	-0.611473		-0.256832	-0.459678	-0.0159813		-0.205681	-0.479223	0.0500363
182	-0.534147	-0.703561	-0.388416		-0.718255	-0.895451	-0.611474		-0.256885	-0.459679	-0.0157691		-0.205687	-0.479247	0.0500345
182.5	-0.534143	-0.703562	-0.388402		-0.718256	-0.895451	-0.611474		-0.256938	-0.45968	-0.0154378		-0.205693	-0.479271	0.0500327
183	-0.534138	-0.703562	-0.388389		-0.718256	-0.895451	-0.611474		-0.256991	-0.45968	-0.015208		-0.205699	-0.479294	0.0500312
183.5	-0.534134	-0.703563	-0.388375		-0.718256	-0.895451	-0.611474		-0.257043	-0.459681	-0.0152079		-0.205704	-0.479318	0.05003
184	-0.534129	-0.703563	-0.388362		-0.718256	-0.895451	-0.611474		-0.257094	-0.459682	-0.0152082		-0.20571	-0.47934	0.050029
184.5	-0.534127	-0.703564	-0.388352		-0.718256	-0.895451	-0.611474		-0.257145	-0.459682	-0.0152087		-0.205715	-0.479363	0.0500279
[truncated: 331 more rows]

## Sheet: Fig4S14A-D
	FigS14A - Log fold virus (Model 1)				FigS14B - Log fold virus (Model 2)				FigS14C - Log fold virus (Model 3)				FigS14D - Log fold virus (Model 4)
[truncated: 758 more rows]

[truncated: 9 more sheets: FigS12G-K, FigS13G-K, FigS14G-K, FigS15, FigS16, FigS17, FigS18, FigS19, FigS20]
